# Supplementary material for: Combined metabolic activators therapy ameliorates liver fat in nonalcoholic fatty liver disease patients
Source: Mol Syst Biol. 2021 Oct 25;17(10):e10459. doi: 10.15252/msb.202110459 (PMC8724764; doi:10.15252/msb.202110459)
Supplement: Supplementary file 4 — Dataset EV2 [file MSB-17-e10459-s011.xlsx]

## Sheet: Dataset EV2_Legend
Dataset EV2
Patient characteristics before and after treatment.

## Sheet: Dataset EV2
		Pre-Screening Visit																							Day_0
		Informed consent - Demographic data							Physical examination									Blood sample collection - DNA analysis - Pregnancy test - Urine test					Radiological assessments			Physical examination								Body composition															ECG evaluation
Index	Patient Id	Group	Age Range	Gender	Alcohol consumption	Alcohol consumption - Yes	Smoker	Smoker - Yes	Height (cm)	Weight (kg)	Body mass index (kg/m2)	HeartRate(bpm)	Systolic blood pressure (mmHg)	Diastolic blood pressure (mmHg)	Waist Circumference(cm)	Hip Circumference(cm)	Did the patient see the dietician for the diet?	Was blood sample collected for the genetic analysis?	Was pregnancy test performed?	Pregnancy test outcome	Was urine dipstick test performed for albuminuria?	Urine dipstick test for albuminuria? - Outcome	Liver Ultrasound (US) Assessment	Result of Liver Ultrasound (US) Assessment		Weight (kg)	Body mass index (kg/m2)	HeartRate(bpm)	Systolic blood pressure (mmHg)	Diastolic blood pressure (mmHg)	Waist Circumference(cm)	Hip Circumference(cm)	Did the patient see the dietician for the diet?	Trunk - Fat Mass (kg/m2)	Trunk - Fat Free Mass (kg/m2)	Trunk - Total Body Water (%)	Left Arm - Fat Mass - (kg/m2)	Left Arm - Fat Free Mass (kg/m2)	Left Arm - Total Body Water (%)	Right Arm - Fat Mass (kg/m2)	Right Arm - Fat Free Mass (kg/m2)	Right Arm - Total Body Water (%)	Left Leg - Fat Mass (kg/m2)	Left Leg - Fat Free Mass (kg/m2)	Left Leg - Total Body Water (%)	Right Leg - Fat Mass (kg/m2)	Right Leg - Fat Free Mass (kg/m2)	Right Leg - Total Body Water (%)	ECG - Findings
9086	101004	Treated	40-49	Male	Yes	28 g alcohol per week	No		175	88	28.73	82	110	70	101	107	NO	YES	NO		NO		Performed	Moderate (diffuse increase of echogenicity- slight impaired visualization)		88	28.7	82	110	70	101	107	Performed	12.9	36.7	50.3	0.8	4.2	50.3	0.8	4.1	50.3	2.9	12	50.3	2.9	11.7	50.3	No
9142	101007	Treated	60-69	Female	No		No		148	95	43.37	76	140	70	123	120	YES	YES	NO		NO		Performed	Moderate (diffuse increase of echogenicity- slight impaired visualization)		95	43.4	78	130	80	123	120	Performed	17.4	28.5	37.4	3.8	2.9	37.4	3.4	2.8	37.4	9.6	8.4	37.4	9.7	8.5	37.4	No
9177	101011	Treated	40-49	Male	No		No		167	92	32.99	92	110	70	104	106	NO	YES	NO		NO		Performed	Moderate (diffuse increase of echogenicity- slight impaired visualization)		90.3	32.4	76	120	80	104	105	Performed	16	33.5	46.5	1.5	3.7	46.5	1.4	3.8	46.5	3.8	11.3	46.5	4.1	11.2	46.5	No
9178	101012	Treated	40-49	Male	No		No		175	95	31	62	120	70	107	108	NO	YES	NO		NO		Performed	Moderate (diffuse increase of echogenicity- slight impaired visualization)		92.8	30.4	68	120	80	107	109	Performed	11.8	39.5	53.3	1.1	4.6	53.3	1	4.5	53.3	3.2	12	53.3	3.1	12.2	53.3	No
9203	101018	Treated	30-39	Male	Yes	less than 5 g per week	Yes	1 cigarette per week	180	100.6	31.05	85	120	80	109	119	NO	YES	NO		NO		Performed	Moderate (diffuse increase of echogenicity- slight impaired visualization)		100.7	31.1	78	110	70	104	119	Performed	16.5	39.6	54.2	1.5	4.5	54.2	1.4	4.4	54.2	3.6	12.8	54.2	3.7	12.8	54.2	No
9420	101042	Treated	30-39	Male	No		No		165	84.7	31.1	84	120	70	102	110	NO	YES	NO		NO		Performed	Moderate (diffuse increase of echogenicity- slight impaired visualization)		84.5	31	101	120	70	100	109	Performed	13.9	32	44.8	1.3	3.6	44.8	1.2	3.6	44.8	3.4	10.9	44.8	3.4	11.1	44.8	No
9440	101047	Treated	20-29	Male	No		No		182	104.5	31.55	60	120	70	121	114	NO	YES	NO		NO		Performed	Severe (marked increase of echogenicity- poor or no visualization)		104.5	31.5	65	120	70	122	112	Performed	19.1	38.3	53.6	2	4.2	53.6	1.8	4.3	53.6	4.3	13.1	53.6	4.3	13.2	53.6	Yes
9461	101050	Treated	40-49	Male	Yes	100 g per week	No		188	120.5	34.09	80	130	90	118	125	NO	YES	NO		NO		Performed	Moderate (diffuse increase of echogenicity- slight impaired visualization)		120.9	34.2	78	130	80	118	125	Performed	23.1	43.6	59.6	2.2	5	59.6	2	5	59.6	6	14	59.6	6.2	13.8	59.6	No
9462	101051	Treated	30-39	Male	Yes	168 g per week	No		173	89.3	29.84	75	120	70	100	110	NO	YES	NO		NO		Performed	Moderate (diffuse increase of echogenicity- slight impaired visualization)		87.3	29.2	78	120	70	98	105	Performed	13	35.2	47.6	1.1	4.1	47.6	1	4	47.6	3.7	10.8	47.6	3.6	11	47.6	No
9475	101056	Treated	50-59	Male	Yes	20 g per week	No		167	79	28.33	63	120	70	102	105	NO	YES	NO		NO		Performed	Moderate (diffuse increase of echogenicity- slight impaired visualization)		79	28.33	66	110	70	103	105	Performed	13.6	31.6	42.3	1	3.3	42.3	0.9	3.4	42.3	2.9	9.7	42.3	2.8	9.9	42.3	No
9476	101057	Treated	40-49	Male	Yes	84 g per week	Yes	5 cigarettes a day	186	122	35.26	85	120	70	117	120	NO	YES	NO		NO		Performed	Moderate (diffuse increase of echogenicity- slight impaired visualization)		120.1	34.7	81	110	70	118	120	Performed	20	45.7	61.5	1.8	5.6	61.5	1.7	5.3	61.5	6	13.9	61.5	6.7	13.5	61.5	No
9485	101062	Treated	20-29	Female	Yes	5 g per week	Yes	7-8 cigarettes a day	162	99.9	38.07	88	120	70	94	114	NO	YES	NO		NO		Performed	Moderate (diffuse increase of echogenicity- slight impaired visualization)		99	37.7	76	110	70	93	113	Performed	21.8	29.9	40	3.2	2.9	40	2.9	2.8	40	8.2	9.4	40	8.4	9.6	40	No
9487	101064	Treated	40-49	Male	No		No		183	121	36.13	66	130	70	120	114	NO	YES	NO		NO		Performed	Moderate (diffuse increase of echogenicity- slight impaired visualization)		118.7	36.2	67	120	80	119	115	Performed	22.2	43.5	60.8	2.1	5.1	60.8	1.8	5.2	60.8	4.8	14.5	60.8	4.6	14.8	60.8	No
9491	101068	Treated	30-39	Male	Yes	50 g per week	Yes	1-2 cigarettes a day	168	95.7	33.9	75	120	80	115	117	NO	YES	NO		NO		Performed	Moderate (diffuse increase of echogenicity- slight impaired visualization)		95.8	33.94	66	120	70	112	117	Performed	15.4	36.4	50.2	1.4	4.4	50.2	1.3	4.3	50.2	4.5	11.7	50.2	4.7	11.7	50.2	No
9495	101072	Treated	50-59	Male	No		No		174	102.2	33.76	86	120	70	113	119	NO	YES	NO		NO		Performed	Moderate (diffuse increase of echogenicity- slight impaired visualization)		102	33.7	55	120	70	111	117	Performed	18.7	37.7	51.4	1.6	4.5	51.4	1.5	4.3	51.4	5	11.8	51.4	5	11.9	51.4	Yes
9502	101076	Treated	30-39	Male	No		No		171	84	28.73	74	120	70	96	100	NO	YES	NO		NO		Performed	Moderate (diffuse increase of echogenicity- slight impaired visualization)		83	28.4	73	120	70	95	100	Performed	11.4	34.4	46.4	1	3.9	46.4	1	3.8	46.4	3.1	10.6	46.4	3.3	10.6	46.4	No
9510	101078	Treated	30-39	Female	No		No		160	91	35.55	92	110	70	99	118	NO	YES	NO		NO		Performed	Severe (marked increase of echogenicity- poor or no visualization)		92.3	36.1	73	120	70	97	115	Performed	20.2	28.2	37.5	2.8	2.7	37.5	2.5	2.5	37.5	7.7	9	37.5	7.8	8.9	37.5	No
9514	101082	Treated	30-39	Female	No		No		161	78.8	30.4	88	110	70	100	115	NO	YES	NO		NO		Performed	Moderate (diffuse increase of echogenicity- slight impaired visualization)		78.1	30.1	66	110	70	103	113	Performed	16.5	25.9	33.7	1.8	2.4	33.7	1.7	2.3	33.7	6	7.7	33.7	6.1	7.8	33.7	No
9517	101084	Treated	40-49	Male	No		No		179	109.6	34.21	76	140	100	115	117	NO	YES	NO		NO		Performed	Mild (slight increase of echogenicity- normal visualization)		108	33.7	74	130	80	115	120	Performed	21.3	38.7	53.4	2	4.4	53.4	1.8	4.4	53.4	5.1	12.7	53.4	5	12.8	53.4	No
9549	101094	Treated	30-39	Male	No		No		176	89.5	28.89	70	120	70	99	98	NO	YES	NO		NO		Performed	Moderate (diffuse increase of echogenicity- slight impaired visualization)		89.3	28.8	63	110	70	99	100	Performed	11.8	37.5	51.3	1.1	4.2	51.3	1	4.2	51.3	2.7	12	51.3	2.7	12.2	51.3	No
9077	101001	Placebo	50-59	Male	No		No		166	83	30.1	72	110	80	100	102	NO	YES	NO		YES	Positive	Performed	Severe (marked increase of echogenicity- poor or no visualization)		83	30.1	72	110	80	100	102	Performed	12.5	33.9	45.8	1.1	3.7	45.8	1	3.7	45.8	2.9	10.5	45.8	2.9	10.7	45.8	No
9172	101010	Placebo	20-29	Male	Yes	8 g per week	No		172	96.35	32.57	101	100	70	105	108	NO	YES	NO		NO		Performed	Moderate (diffuse increase of echogenicity- slight impaired visualization)		96.8	32.7	66	110	70	104	108	Performed	16.5	36	50.5	1.7	4.1	50.5	1.5	4.1	50.5	4	12.4	50.5	4.2	12.4	50.5	No
9414	101038	Placebo	40-49	Female	No		No		162	101	38.4	100	130	80	97	124	NO	YES	NO		NO		Performed	Moderate (diffuse increase of echogenicity- slight impaired visualization)		98.6	37.6	85	130	80	100	124	Performed	23.4	28.9	52	3.1	2.9	52	2.9	2.8	52	8.6	8.7	52	8.7	8.7	52	No
9419	101041	Placebo	30-39	Male	No		No		169	114	39.91	65	120	80	121	125	NO	YES	NO		NO		Performed	Severe (marked increase of echogenicity- poor or no visualization)		116.3	40.7	72	120	70	128	122	Performed	24	38.4	55.7	2.6	4.6	55.7	2.4	4.7	55.7	5.9	14	55.7	5.4	14.4	55.7	No
9471	101052	Placebo	30-39	Male	Yes	50 g per week	No		183	101.8	30.4	65	120	80	104	113	NO	YES	NO		NO		Performed	Moderate (diffuse increase of echogenicity- slight impaired visualization)		102.6	30.6	88	120	70	103	113	Performed	15.9	41.1	55.3	1.4	4.7	55.3	1.3	4.6	55.3	4.2	12.6	55.3	4.4	12.5	55.3	Yes
9478	101059	Placebo	20-29	Male	Yes	75 g per week	No		181	98.5	30.07	72	120	70	107	114	NO	YES	NO		NO		Performed	Moderate (diffuse increase of echogenicity- slight impaired visualization)		99	30.2	76	120	70	108	115	Performed	15.7	38.9	53.9	1.5	4.3	53.9	1.5	4.3	53.9	3.3	13	53.9	3.3	13.2	53.9	No
9492	101069	Placebo	60-69	Female	No		No		160	83.5	32.6	65	130	80	102	113	NO	YES	NO		NO		Performed	Severe (marked increase of echogenicity- poor or no visualization)		83.7	32.7	74	100	70	105	112	Performed	17.4	27.1	35.3	2.2	2.6	35.3	2	2.5	35.3	6.9	8	35.3	7	8.1	35.3	No
9503	101077	Placebo	30-39	Male	No		No		180	105	32.4	76	120	70	110	116	NO	YES	NO		NO		Performed	Moderate (diffuse increase of echogenicity- slight impaired visualization)		105	32.4	76	120	70	110	116	Performed	18.5	39.6	55	1.7	4.5	55	1.5	4.7	55	4.2	13	55	4.1	13.2	55	No
9511	101079	Placebo	40-49	Female	No		No		150	74.4	33.07	75	120	70	83	103	NO	YES	NO		NO		Performed	Moderate (diffuse increase of echogenicity- slight impaired visualization)		74.4	33.1	79	110	70	84	102	Performed	12.5	25.8	33.6	1.9	2.4	33.6	1.8	2.3	33.6	6.1	7.7	33.6	6.2	7.8	33.6	No
9537	101088	Placebo	40-49	Male	No		No		171	87.9	30.06	75	100	60	105	122	NO	YES	NO		NO		Performed	Moderate (diffuse increase of echogenicity- slight impaired visualization)		89.3	30.1	61	100	60	100	108	Performed	11.8	37.5	51.3	1.1	4.2	51.3	1	4.2	51.3	2.7	12	51.3	2.7	12.2	51.3	No
9550	101095	Placebo	20-29	Male	No		No		178	127	40.08	66	120	70	120	130	NO	YES	NO		NO		Performed	Moderate (diffuse increase of echogenicity- slight impaired visualization)		123.1	38.9	73	110	70	118	128	Performed	23.8	43.2	61.5	2.7	5	61.5	2.3	5.1	61.5	4.8	15.5	61.5	5.5	15.2	61.5	No
[truncated: 208 more columns]
