# Supplementary material for: Combined metabolic activators therapy ameliorates liver fat in nonalcoholic fatty liver disease patients
Source: Mol Syst Biol. 2021 Oct 25;17(10):e10459. doi: 10.15252/msb.202110459 (PMC8724764; doi:10.15252/msb.202110459)
Supplement: Supplementary file 5 — Dataset EV3 [file MSB-17-e10459-s018.xlsx]

## Sheet: Dataset EV3_Legend
Datase EV3
Liver fat content of each patient before and after treatment.

## Sheet: Dataset EV3
Patient ID	Drug	PNPLA3	TM6SF2	CAP (dB/m)	E (kPa)	Liver Fat (Average %)
						Day_0	Day_14	Day_70
101004	Treated	CC	CC	315	3.1	13.7	13.2	12.3
101007	Treated	CG	CC	291	7.2	16.9	15.16	15.425
101011	Treated	CG	CC	334	6.3	23.16	21	19.575
101012	Treated	CG	CC	370	6.4	23.8667	18.78	17.68
101018	Treated	CG	CC	338	3.7	8.85	9.1	8.43333
101042	Treated	CC	CC	337	3.5	6.45	7.75	5
101047	Treated	CG	CC	302	4.4	6.475	3.58	Dropped Out
101050	Treated	CG	CC	400	5.5	22.05	20.5	23.58
101051	Treated	CG	CC	325	4.8	6.8	4.24	5.025
101056	Treated	CC	CT	301	6.7	5.68	6.9	5.83333
101057	Treated	CC	CT	354	6.6	24.775	23.975	23.825
101062	Treated	CC	CC	297	3.8	5.68	6.05	6.375
101064	Treated	CG	CT	356	8.1	17.55		10.925
101068	Treated	CG	CC	319	6.0	24.5		24.775
101072	Treated	CC	CC	386	6.4	13.2333		8.725
101076	Treated	CC	CC	291	4.5	9.3	6.96	7.76
101078	Treated	CG	CT	379	5.4	12.15	12.35	14.825
101082	Treated	CG	CC	273	4.9	5.725		6.4
101084	Treated	CC	CC	204	5.2	18.15		17.475
101094	Treated	CC	CC	312	3.3	5.8		5.175
101001	Placebo	CC	CC	338	5.4	25.1	28.1	28.2
101010	Placebo	CC	CC	283	3.4	7.5	6.65	7.52
101038	Placebo	CG	CC	395	5.4	15.9333	15.2167	17.35
101041	Placebo	CG	CT	383	8.7	24.58	23.8857	25
101052	Placebo	CG	CC	320	6.1	10.0333	9.82	7.5
101059	Placebo	CC	CC	316	6.2	11.5	10.6667	9.625
101069	Placebo	CC	CC	329	4.1	10.34	11.4	13
101077	Placebo	CG	CT	368	7.3	27.64	29.06	27.64
101079	Placebo	CC	CC	277	4.8	7.25		7.7
101088	Placebo	CG	CC	304	4.3	15.1		12.4
101095	Placebo	CC	CC	400	4.8	9.9		4.65
