# Supplementary material for: Combined metabolic activators therapy ameliorates liver fat in nonalcoholic fatty liver disease patients
Source: Mol Syst Biol. 2021 Oct 25;17(10):e10459. doi: 10.15252/msb.202110459 (PMC8724764; doi:10.15252/msb.202110459)
Supplement: Supplementary file 7 — Dataset EV5 [file MSB-17-e10459-s017.xlsx]

## Sheet: Dataset EV5_Legend
Dataset EV5.
Untargeted metabolomics data for each patient before and after treatment.

## Sheet: Dataset EV5
												CLIENT IDENTIFIER	Day_0 101001	Day_0 101003	Day_0 101004	Day_0 101007	Day_0 101009	Day_0 101010	Day_0 101011	Day_0 101012	Day_0 101013	Day_0 101016	Day_0 101017	Day_0 101018	Day_0 101019	Day_0 101021	Day_0 101022	Day_0 101024	Day_0 101025	Day_0 101027	Day_0 101030	Day_0 101031	Day_0 101038	Day_0 101041	Day_0 101042	Day_0 101047	Day_0 101050	Day_0 101051	Day_0 101052	Day_0 101054	Day_0 101056	Day_0 101057	Day_0 101059	Day_0 101061	Day_0 101062	Day_0 101064	Day_0 101065	Day_0 101067	Day_0 101068
												PARENT SAMPLE ID	7763546	7763575	7763576	7763609	7763639	7763640	7763672	7763547	7763577	7763578	7763579	7763610	7763641	7763642	7763643	7763673	7763674	7763675	7763548	7763549	7763580	7763611	7763644	7763676	7763550	7763581	7763612	7763645	7763646	7763677	7763551	7763582	7763583	7763613	7763614	7763647	7763648
												SAMPLE NAME	KGCO-20304	KGCO-20333	KGCO-20334	KGCO-20367	KGCO-20397	KGCO-20398	KGCO-20430	KGCO-20305	KGCO-20335	KGCO-20336	KGCO-20337	KGCO-20368	KGCO-20399	KGCO-20400	KGCO-20401	KGCO-20431	KGCO-20432	KGCO-20433	KGCO-20306	KGCO-20307	KGCO-20338	KGCO-20369	KGCO-20402	KGCO-20434	KGCO-20308	KGCO-20339	KGCO-20370	KGCO-20403	KGCO-20404	KGCO-20435	KGCO-20309	KGCO-20340	KGCO-20341	KGCO-20371	KGCO-20372	KGCO-20405	KGCO-20406
												BOX NUMBER	1	1	1	1	1	1	1	1	1	1	1	1	1	1	1	1	1	1	1	1	1	1	1	1	1	1	1	1	1	1	1	1	1	1	1	1	1
												CLIENT MATRIX	plasma	plasma	plasma	plasma	plasma	plasma	plasma	plasma	plasma	plasma	plasma	plasma	plasma	plasma	plasma	plasma	plasma	plasma	plasma	plasma	plasma	plasma	plasma	plasma	plasma	plasma	plasma	plasma	plasma	plasma	plasma	plasma	plasma	plasma	plasma	plasma	plasma
												CLIENT SAMPLE ID	Day_0 101001	Day_0 101003	Day_0 101004	Day_0 101007	Day_0 101009	Day_0 101010	Day_0 101011	Day_0 101012	Day_0 101013	Day_0 101016	Day_0 101017	Day_0 101018	Day_0 101019	Day_0 101021	Day_0 101022	Day_0 101024	Day_0 101025	Day_0 101027	Day_0 101030	Day_0 101031	Day_0 101038	Day_0 101041	Day_0 101042	Day_0 101047	Day_0 101050	Day_0 101051	Day_0 101052	Day_0 101054	Day_0 101056	Day_0 101057	Day_0 101059	Day_0 101061	Day_0 101062	Day_0 101064	Day_0 101065	Day_0 101067	Day_0 101068
												CLIENT SAMPLE NUMBER	1	2	3	4	5	6	7	8	9	10	11	12	13	14	15	16	17	18	19	20	21	22	23	24	25	26	27	28	29	30	31	32	33	34	35	36	37
												SAMPLE AMOUNT	1.5	1.5	1.5	1.5	1.5	1.5	1.5	1.5	1.5	1.5	1.5	1.5	1.5	1.5	1.5	1.5	1.5	1.5	1.5	1.5	1.5	1.5	1.5	1.5	1.5	1.5	1.5	1.5	1.5	1.5	1.5	1.5	1.5	1.5	1.5	1.5	1.5
												SAMPLE AMOUNT UNITS	ml	ml	ml	ml	ml	ml	ml	ml	ml	ml	ml	ml	ml	ml	ml	ml	ml	ml	ml	ml	ml	ml	ml	ml	ml	ml	ml	ml	ml	ml	ml	ml	ml	ml	ml	ml	ml
												SAMPLE BOX LOCATION	A1	A2	A3	A4	A5	A6	A7	A8	A9	A10	B1	B2	B3	B4	B5	B6	B7	B8	B9	B10	C1	C2	C3	C4	C5	C6	C7	C8	C9	C10	D1	D2	D3	D4	D5	D6	D7
												SUBJECT	101001	101003	101004	101007	101009	101010	101011	101012	101013	101016	101017	101018	101019	101021	101022	101024	101025	101027	101030	101031	101038	101041	101042	101047	101050	101051	101052	101054	101056	101057	101059	101061	101062	101064	101065	101067	101068
												VISIT NUMBER	Day_0	Day_0	Day_0	Day_0	Day_0	Day_0	Day_0	Day_0	Day_0	Day_0	Day_0	Day_0	Day_0	Day_0	Day_0	Day_0	Day_0	Day_0	Day_0	Day_0	Day_0	Day_0	Day_0	Day_0	Day_0	Day_0	Day_0	Day_0	Day_0	Day_0	Day_0	Day_0	Day_0	Day_0	Day_0	Day_0	Day_0
												VOL EXTRACTED	100	100	100	100	100	100	100	100	100	100	100	100	100	100	100	100	100	100	100	100	100	100	100	100	100	100	100	100	100	100	100	100	100	100	100	100	100
PATHWAY SORTORDER	BIOCHEMICAL	SUPER PATHWAY	SUB PATHWAY	COMP ID	PLATFORM	CHEMICAL ID	RI	MASS	PUBCHEM	CAS	KEGG	Group HMDB	Day_0	Day_0	Day_0	Day_0	Day_0	Day_0	Day_0	Day_0	Day_0	Day_0	Day_0	Day_0	Day_0	Day_0	Day_0	Day_0	Day_0	Day_0	Day_0	Day_0	Day_0	Day_0	Day_0	Day_0	Day_0	Day_0	Day_0	Day_0	Day_0	Day_0	Day_0	Day_0	Day_0	Day_0	Day_0	Day_0	Day_0
1642	(14 or 15)-methylpalmitate (a17:0 or i17:0)	Lipid	Fatty Acid, Branched	38768	LC/MS Neg	100002945	5695	269.249	8181;17903417		C16995	HMDB0061859	51127588	42040432	34940596	58518636	51118832	83783688	29017984	51222064	77550128	30949554	26923596	56720032	27956064	48723600	16282054	77028824	32022342	22589448	38449788	59134052	32038030	20833830	33809080	18637508	21978476	24265162	52203780	12836384	18546636	32301820	22645984	23683254	29027646	32629048	22950806	33555116	44283972
1648	(16 or 17)-methylstearate (a19:0 or i19:0)	Lipid	Fatty Acid, Branched	38296	LC/MS Neg	100002356	5993	297.28	3083779	2724-59-6		HMDB0037397	5.10502e+06	4.00612e+06	3885477	4.28513e+06	6.66565e+06	9057441	2.80266e+06	5996555	11367511	3.87474e+06	2817151	8029728	3.76666e+06	5174967	1.74618e+06	5.51911e+06	2557365	1.8829e+06	2.86032e+06	4721201	4.01163e+06	2938779	3.01726e+06	1.93514e+06	2897211	2.47628e+06	5928454	1.68576e+06	1650011	3.41916e+06	2.19604e+06	3.2175e+06	4.06037e+06	3.03153e+06	2.46715e+06	3.56791e+06	6525382
1498	(2 or 3)-decenoate (10:1n7 or n8)	Lipid	Medium Chain Fatty Acid	63436	LC/MS Neg	100021502	4990	169.123					756686	983889	851026	726594	232960	650261	541955	598491	438886	1.62584e+06	566467	427851	519559	1.30159e+06	1.47425e+06	970476	628680	635517	367247	512038	852000	634489	1.68014e+06	326006	316650	737203	459386	346177	585470	417958	734586	337036	982299	1255148	637699	284516	664800
5202	(2,4 or 2,5)-dimethylphenol sulfate	Xenobiotics	Food Component/Plant	62533	LC/MS Neg	100020519	3474	201.023									421585						134191		76295.8		227035		105729		563855	73751.7		69179.2	54615.9		114410		46874.5	30365.2		71663.5		76462	381492		284126		62530.2
550	(N(1) + N(8))-acetylspermidine	Amino Acid	Polyamine Metabolism	57814	LC/MS Pos Early	100016038	3080	188.176	123689;496		C00612,C01029	HMDB0001276,HMDB0002189	281502	175893	297304	319017	242172	200136	242805	248842	377213	183718	232515	279063	195084	290546	514479	420296	181826	196116	231290	315392	248821	214474	295863	397442	253910	295949	246858	330763	209302	265086	181746	256602	187953	165441	203872	238434	220633
1919	(R)-3-hydroxybutyrylcarnitine	Lipid	Fatty Acid Metabolism (Acyl Carnitine, Hydroxy)	43264	LC/MS Pos Early	100003926	2400	248.149	53481617			HMDB0013127			182262	251571			196670		73285.5	229257		154247	4428990			100979					639950		93454.1		126754	224400	160380		247669	188846			310750	106510	75770.2		181916
1920	(S)-3-hydroxybutyrylcarnitine	Lipid	Fatty Acid Metabolism (Acyl Carnitine, Hydroxy)	52984	LC/MS Pos Early	100009271	2340	248.149	71464477			HMDB0013127	125466	154495	128320	176101	77345.6	122283	131924	80226.6	102011	129012	97377.8	98456	361976	119375	169170	101210	105117	104063	153193	181312	235948	68496.7	112240	94186.8	112969	118040	115115	142644	103307	113114	89261.8	56382	186628	179941	82205.2	56987.9	144674
6218	1,2,3-benzenetriol sulfate (2)	Xenobiotics	Chemical	48762	LC/MS Neg	100006374	1709	204.981	54110629;92013662			HMDB0060018,HMDB0060016	559069	596474	53293.8	627140	7016015	1.91425e+06	2.76259e+06	140576	723531	295995	3.32158e+06	3.48964e+06	417728	16078.6	24787876		4724330		1.50395e+06	338791	1.02821e+06	16129281	87286.2		98800.9		54885	4.0037e+06	1.78658e+06		10217042	7272486	4477679	395836	460619	8156659	3966085
2359	1,2-dilinoleoyl-GPC (18:2/18:2)	Lipid	Phosphatidylcholine (PC)	52603	LC/MS Pos Late	100008903	2100	782.569	5288075	998-06-1		HMDB0008138	94392176	117463144	115155104	79582632	118408760	92508664	94076424	69473744	80567352	98766592	129547656	118271584	37880820	163868720	106189520	71475920	147776592	127571792	128319128	90447848	46622592	111919096	89762056	97617984	112900000	71779912	64008512	111279888	68771592	77140264	113564872	96143304	98940424	108473368	86418592	95236288	71289048
2452	1,2-dilinoleoyl-GPE (18:2/18:2)*	Lipid	Phosphatidylethanolamine (PE)	53174	LC/MS Pos Late	100009217	2150	740.523	9546812			HMDB0009093	144048	246050	217577	211263	431295	135227		163974	162897	276265	375197	538405		242844	447588		1.93692e+06	322640	381134			288088	143925	112180	222175			371307		254912	416260		325387	380258	217008	149386	121522
2278	1,2-dipalmitoyl-GPC (16:0/16:0)	Lipid	Phosphatidylcholine (PC)	19130	LC/MS Pos Late	100000657	2450	734.569	452110	63-89-8	D03585	HMDB0000564	25632184	26952236	25106562	31371314	27787270	26685844	27780988	30158644	27591838	21537830	34510160	24383964	25435894	33230896	28310448	24481250	36634552	26803284	38250240	31415658	36232668	27869314	29975144	30274784	29706444	28526700	19797506	22277808	20182492	22884156	28125854	27426428	27010240	29414698	25252692	33943364	28292364
2404	1,2-dipalmitoyl-GPE (16:0/16:0)*	Lipid	Phosphatidylethanolamine (PE)	57341	LC/MS Pos Late	100009204	2498	692.523	445468			HMDB0008923	72230							70142.3			81084.4						204764	32690	105991						42634					48997				74264.7	64570.3
4599	1,3,7-trimethylurate	Xenobiotics	Xanthine Metabolism	34404	LC/MS Neg	100001397	1985	209.068	79437	5415-44-1	C16361	HMDB0002123	123026	86646.2	22810.2	375686	118662	130040	258791		526473	51847.8	309598	142945	122802	36066.2	143212	41351.9	299206	338828	240745	748814	497036	45508.2	141089		167735	83878.5	153736	131394	125446	36627.6	67012.2	248424	35064.2	32855.5	137605	155845	109021
4596	1,3-dimethylurate	Xenobiotics	Xanthine Metabolism	32391	LC/MS Neg	100001106	1671.4	195.052	70346	944-73-0		HMDB0001857	321794	208938	210540	477074	672747	263300	357587	163735	757110	214812	457819	577608	362034	199817	546545	106216	171220	465173	567960	1.05147e+06	516929	126554	355182		166062	156297	230639	207999	228300	287572	111615	367086	110983	106180	295643	332699	352380
1220	1,5-anhydroglucitol (1,5-AG)	Carbohydrate	Glycolysis, Gluconeogenesis, and Pyruvate Metabolism	20675	LC/MS Neg	100000580	802	163.061	64960	154-58-5	C07326	HMDB0002712	151752512	71046576	57703932	198430704	105392656	103049880	173698976	171778288	78866960	96232752	200748752	152360256	146650016	97865392	60946968	115731152	92157072	84549912	84982744	73559032	168307824	54828172	142808736	101695176	116524496	35414780	90692144	146208192	70220664	125365200	176275312	235093424	137606112	109460504	183041664	206701520	185579344
4597	1,7-dimethylurate	Xenobiotics	Xanthine Metabolism	34400	LC/MS Neg	100001399	1578.6	195.052	91611	33868-03-0	C16356	HMDB0011103	2.20573e+06	1352770	627949	2.85655e+06	1.83187e+06	1.2251e+06	1.97824e+06	509931	3.54164e+06	992699	3.20287e+06	3174166	2.45289e+06	650554	2.34212e+06	655305	2911612	3.29574e+06	2274403	5.44272e+06	4.02339e+06	904471	1.65416e+06	319446	1.08518e+06	1267266	1270167	1.80734e+06	2158954	1.06593e+06	1.03153e+06	3.26557e+06	530649	694598	1.56588e+06	2552363	2701007
2836	1-(1-enyl-oleoyl)-GPE (P-18:1)*	Lipid	Lysoplasmalogen	44621	LC/MS Pos Late	100005372	1566	464.314					402950	356225	288061	746096	347964	550803	266871	499655	529996	607798	1.00173e+06	638555	532307	547790	495213	480398	553927	599026	872919	752662	567624	467532	824899	487271	416592	595574	566859	374629	435669	365145	415276	756377	493287	387950	450818	811580	502946
2813	1-(1-enyl-palmitoyl)-2-arachidonoyl-GPC (P-16:0/20:4)*	Lipid	Plasmalogen	52689	LC/MS Pos Late	100009014	2200	766.574				HMDB0011220	23821584	22766548	13722696	26451790	21134366	32726406	15251681	16779458	21138246	14994105	24121916	21748432	16061563	26713186	9749171	28504030	23876652	22798502	22502946	20298964	20037142	13020715	20824990	20226452	22626422	24479796	18926902	24060628	19002304	19401290	14419003	25122878	18199836	18305458	18744266	21967054	22156604
2804	1-(1-enyl-palmitoyl)-2-arachidonoyl-GPE (P-16:0/20:4)*	Lipid	Plasmalogen	52673	LC/MS Pos Late	100009002	2300	724.528	52925126			HMDB0011352	11552554	16926894	8489023	15090030	11239614	19644278	12098775	9141012	13171920	13084688	20287650	20377836	9721602	13027126	6438068	13573281	13119813	15156589	16903106	16047795	12933236	10939470	17355300	17610558	13572667	12235227	14164498	13595196	10574624	12214586	12352703	13671670	10745686	11089734	12294483	15738258	14125716
2814	1-(1-enyl-palmitoyl)-2-linoleoyl-GPC (P-16:0/18:2)*	Lipid	Plasmalogen	52682	LC/MS Pos Late	100009009	2300	742.574	24779386			HMDB0011211	28373504	31340654	24738246	27171710	33480956	36381128	18033354	17820464	23554166	23624726	29688212	30620546	20914604	51987924	19354128	27527062	19422042	28006566	34995712	32248096	24668260	20624474	28142356	34696536	26730704	20176884	24745838	30219188	27406362	34496380	27090582	32857880	36824516	25374578	22121894	31591092	30745800
2801	1-(1-enyl-palmitoyl)-2-linoleoyl-GPE (P-16:0/18:2)*	Lipid	Plasmalogen	52677	LC/MS Pos Late	100009069	2400	700.528	52925127			HMDB0011343	2.49425e+06	3.71821e+06	2.39833e+06	2.89171e+06	2.98954e+06	4624334	1935381	1.24846e+06	2.44904e+06	2.70639e+06	4.226e+06	4256137	1.35683e+06	3.4794e+06	1.2966e+06	2.42446e+06	1.92261e+06	2451583	3.69471e+06	3.44726e+06	1.91611e+06	1808731	2.74418e+06	3.58633e+06	2.42455e+06	1.90622e+06	2.62596e+06	2890813	2.04535e+06	2903789	3117871	3.4961e+06	2.2894e+06	2.41473e+06	2.18629e+06	3.57092e+06	3.11211e+06
2806	1-(1-enyl-palmitoyl)-2-oleoyl-GPC (P-16:0/18:1)*	Lipid	Plasmalogen	52478	LC/MS Pos Late	100009007	2550	744.59	34779384			HMDB0007996	9753736	11387541	8732374	9955330	10679558	10877791	5.65439e+06	7.45908e+06	8360143	6216037	9152297	8133895	13225784	20839704	6987409	11399317	5.76677e+06	10119304	14986896	14303301	12137335	8080952	9648109	12500275	6577376	9409355	9095651	6802466	11756661	8413100	9041391	10787547	10208522	8.17736e+06	7611780	12094437	13848519
2800	1-(1-enyl-palmitoyl)-2-oleoyl-GPE (P-16:0/18:1)*	Lipid	Plasmalogen	52477	LC/MS Pos Late	100009005	2750	702.543	52925128			HMDB0011342	2463866	2800789	1.65147e+06	3.77487e+06	2.82682e+06	4.1319e+06	2.06052e+06	1.60907e+06	2.77493e+06	2.31895e+06	5059948	3.27592e+06	1.64777e+06	3189371	1471417	2.70451e+06	2.4203e+06	2326751	4.37085e+06	3.84437e+06	2.48664e+06	2.45815e+06	2.30364e+06	2.96628e+06	2.68043e+06	2485837	2.54143e+06	2.45725e+06	2.11465e+06	2.97001e+06	2.34739e+06	3.45752e+06	2.11381e+06	2624998	1.93131e+06	2955140	3296610
2803	1-(1-enyl-palmitoyl)-2-palmitoleoyl-GPC (P-16:0/16:1)*	Lipid	Plasmalogen	52713	LC/MS Pos Late	100009160	2218	716.559	52923882			HMDB0011207	594238	1.19416e+06	528064	780014	978803	702736	394294	633233	758063	479286	615271	689778	770187	1.40157e+06	455771	916928	420581	778612	1.10913e+06	957287	970548	613531	497408	771793	389385	698477	565700	614356	814769	760796	850974	768066	989327	731906	509232	932268	970163
2802	1-(1-enyl-palmitoyl)-2-palmitoyl-GPC (P-16:0/16:0)*	Lipid	Plasmalogen	52716	LC/MS Pos Late	100009162	2550	718.574	11146967			HMDB0011206	7.62209e+06	11350860	7439745	8.34566e+06	10357009	7.78302e+06	6996554	7.5441e+06	7391856	5.65671e+06	7.55604e+06	6313752	9932268	12810919	4.52022e+06	10909765	7.88609e+06	10116690	10263059	11127309	10866580	7534234	8304343	9739852	5779931	8958316	6.69436e+06	7203369	8555764	7.35164e+06	8423219	7881647	9991442	9462599	6972092	8849431	11401910
2833	1-(1-enyl-palmitoyl)-GPC (P-16:0)*	Lipid	Lysoplasmalogen	52474	LC/MS Pos Late	100002875	1547	480.345	10917802			HMDB0010407	6.87979e+06	4734840	3.78074e+06	5111358	4263671	5172609	2.53546e+06	4814147	3748261	3.38397e+06	5.15716e+06	4960601	3.38247e+06	6725136	2503500	5143926	5007702	6.09852e+06	6.67162e+06	3.49549e+06	3.12439e+06	3.5224e+06	6474341	4.22953e+06	3.6477e+06	4.91118e+06	3.79339e+06	3549123	3.80834e+06	3.63984e+06	3.49346e+06	5.77318e+06	3.86827e+06	4.28949e+06	4.14338e+06	6.12065e+06	4.63213e+06
2834	1-(1-enyl-palmitoyl)-GPE (P-16:0)*	Lipid	Lysoplasmalogen	39270	LC/MS Pos Late	100003000	1558	438.298				HMDB0011152	959249	1.02218e+06	785895	1.90359e+06	863702	1.17786e+06	638271	1207466	1394959	1.28658e+06	2.45227e+06	1.50139e+06	1.12338e+06	1.25645e+06	1.0821e+06	992363	1.34102e+06	1.35048e+06	1.90295e+06	1.6436e+06	1.35191e+06	1.04139e+06	2.24691e+06	1.01213e+06	992235	1.24106e+06	1.19577e+06	1.04776e+06	879676	961037	1.05379e+06	1.65474e+06	1.38063e+06	1.13644e+06	1.20484e+06	1.75876e+06	1.12695e+06
2818	1-(1-enyl-stearoyl)-2-arachidonoyl-GPE (P-18:0/20:4)*	Lipid	Plasmalogen	52475	LC/MS Pos Late	100008999	2550	752.559	9547058			HMDB0005779	40933908	37966652	23139750	51188676	36418292	68994568	25455510	29389322	42320148	36346312	60439580	59823496	29210954	54810020	18934428	39321352	57534168	45027876	55779140	43613664	34991672	24203994	43747556	39951936	46157180	43088384	35604528	38603556	29068348	28086102	29422548	42129112	26895564	32209724	31560912	46305696	36973668
2810	1-(1-enyl-stearoyl)-2-linoleoyl-GPE (P-18:0/18:2)*	Lipid	Plasmalogen	52748	LC/MS Pos Late	100009225	2750	728.559				HMDB0011376	14099088	13804083	12378493	17399748	19482396	29016166	8939925	7.43686e+06	15590202	15335326	19923942	24467790	6763748	26138492	8401392	10601945	19291532	13712838	26504272	18962910	9314252	11380099	12331958	14482634	15697991	12043131	15481635	12156222	10469024	15622061	12371441	19517122	9623803	13435216	9873731	17202364	17634884
2809	1-(1-enyl-stearoyl)-2-oleoyl-GPE (P-18:0/18:1)	Lipid	Plasmalogen	52614	LC/MS Pos Late	100008919	3100	730.574	42607457	144371-68-6		HMDB0011375	3790466	2358345	1.88966e+06	4.68326e+06	4.17787e+06	6.86269e+06	1.79142e+06	1.91539e+06	3.32056e+06	2.48811e+06	5.73826e+06	4.38632e+06	1.72591e+06	4585637	1.23842e+06	3.07964e+06	2.99836e+06	2.86442e+06	5.03673e+06	4.13643e+06	2.72527e+06	2.38564e+06	2.27366e+06	3.35732e+06	3.04193e+06	2.96929e+06	3.55902e+06	1.91623e+06	2830829	3283968	2192618	4260564	1.8696e+06	2593641	1.85253e+06	3.33895e+06	3.75221e+06
2838	1-(1-enyl-stearoyl)-GPE (P-18:0)*	Lipid	Lysoplasmalogen	39271	LC/MS Pos Late	100003001	1649	466.329					1.57299e+06	1.03867e+06	1101383	2026999	1.16971e+06	1.7226e+06	732420	1.38554e+06	1.80504e+06	1.44448e+06	2.87674e+06	2.0058e+06	1.11817e+06	2.35494e+06	904410	1.47982e+06	2385609	1.83394e+06	2.22575e+06	1.83219e+06	1.41942e+06	1.14802e+06	2.30727e+06	1.18245e+06	1.48264e+06	1.73005e+06	1.70495e+06	1.17376e+06	1.22033e+06	1.22301e+06	1.17513e+06	2.08107e+06	1.31993e+06	1.22886e+06	1.38774e+06	2.37876e+06	1.50248e+06
2635	1-arachidonoyl-GPC* (20:4)*	Lipid	Lysophospholipid	33228	LC/MS Pos Late	100001551	1460	544.34	24779476		C05208	HMDB0010395	96375552	68343784	49699956	70649888	41290160	57308316	49043184	67789664	71680632	65148580	105758144	66017944	67091964	69931688	44983604	104793056	124718048	82212880	97564136	52203356	77241616	54210152	63293096	81012304	54405420	99793056	54728176	55541168	61896812	47422728	53892896	81171896	59547972	59658088	67691072	62873316	48857732
2686	1-arachidonoyl-GPE (20:4n6)*	Lipid	Lysophospholipid	35186	LC/MS Pos Late	100001571	1470	502.293	42607465			HMDB0011517	8.14129e+06	6572924	4.30385e+06	7.12988e+06	5394354	6270727	4292087	6273349	5661806	6323426	9295928	6.55408e+06	4938006	4.71993e+06	5194218	8130063	8.12738e+06	6803254	7.28881e+06	4.21487e+06	5.36654e+06	4610660	4825492	5.49333e+06	5.16395e+06	6704103	4.53883e+06	5.83853e+06	4.42884e+06	5.66297e+06	5823552	6944623	5.70221e+06	6852800	5.7888e+06	5.55499e+06	5077623
2731	1-arachidonoyl-GPI* (20:4)*	Lipid	Lysophospholipid	34214	LC/MS Neg	100001654	5482	619.289	121596217			HMDB0061690	8.28491e+06	9124999	7923489	9211485	8559147	7623603	6074633	7.96559e+06	10485280	10270962	9024591	10929965	10854366	13496657	7920095	8792899	18149320	8.33945e+06	17340358	10562882	10194498	10117474	6.92082e+06	6614974	6.82699e+06	9737013	9030099	7.30134e+06	7861336	6836549	5953747	9969347	8832261	12950582	8884102	8414007	8266497
2862	1-arachidonylglycerol (20:4)	Lipid	Monoacylglycerol	34397	LC/MS Neg	100001433	6250	303.233	16019980;5282281	35474-99-8	C13857	HMDB11578	712147	355193	194718	505635	159987	446015	458184	832973	442886	639150	543045	1.65199e+06	462178	979328	502661	978432	1.62712e+06	560832	800429	877736	2430858	848051	725444	722216	255270	908369	1335540	218168	1.27865e+06	420585	1.08531e+06	1.49573e+06	378479	325565	637244	606446	379001
391	1-carboxyethylisoleucine	Amino Acid	Leucine, Isoleucine and Valine Metabolism	62558	LC/MS Neg	100020427	2628	202.108					98205.8	58658.9	77108.4	138232	126446	132743	204825	154172	121133		102121	111978	71782	72001.8	64414.4	75128.2	285731	99585.2	86967.3	84809	81133.9	133905	144258	97936.2	194966	61093.6	124036	243240	57858.2	133345	107082	104196	52792.9	94379.9	127626		92577.9
340	1-carboxyethylleucine	Amino Acid	Leucine, Isoleucine and Valine Metabolism	62559	LC/MS Neg	100020425	2663	202.108					162057	147549	178442	238783	152988	263669	454091	263544	173887	240206	203181	268438	171735	136853	107992	235777	457137	162491	130161	175621	224674	237887	218997	216045	234235	158659	281781	370128	121622	254656	236332	215111	143864	180326	219832	172636	197931
146	1-carboxyethylphenylalanine	Amino Acid	Phenylalanine Metabolism	62566	LC/MS Neg	100020419	2844	236.093	59100900				265922	174895	211541	456498	262398	356271	560060	402197	337067	170113	325226	331034	143957	164306	190455	189547	810301	378091	189390	219599	281304	391254	410285	302626	428808	209143	398991	793078	207813	317785	398963	318345	185858	334839	367022	324875	265261
164	1-carboxyethyltyrosine	Amino Acid	Tyrosine Metabolism	62564	LC/MS Neg	100020421	1846	252.088					38797.4	36133.9		79817.5	47825.1	67244.9	115602	66271.6	71193.2	34714.2	52872	65031.7		43838.5	42732.4	47113.8	117009	59438.2	35821.3	40075.6	60918.8	71396.9	77184.6	46668.1	84031.7	44611	88491.5	165508	43349	57957.8	92089.1	64101.4	30600.4	53382.5	61190.4	51549.8	58444.7
420	1-carboxyethylvaline	Amino Acid	Leucine, Isoleucine and Valine Metabolism	62562	LC/MS Neg	100020423	2008	188.093					285496	262141	265036	463207	322380	471981	653451	493086	391207	300411	324402	388328	231951	245513	154887	395177	821032	232329	330513	388028	429090	356245	346864	411381	541762	264241	408882	600521	218721	426759	424837	355012	276675	288486	361514	184381	312989
2861	1-dihomo-linolenylglycerol (20:3)	Lipid	Monoacylglycerol	48341	LC/MS Neg	100006121	6400	305.249					292845	334448	331438	514893	297726	594546	218077	564402	534918	969767	628438	586509	316938	599906	570897	797287	1.00968e+06	554339	381676	799778	781446	357770	763447	243831	445933	345953	1.03766e+06	183293	272923	255914	276655	409964	211118	698760	393213	598545	608723
2866	1-docosahexaenoylglycerol (22:6)	Lipid	Monoacylglycerol	35153	LC/MS Neg	100001481	6150	309.222	53480995			HMDB0011587	128662			185715		113578		281451	209077	265270		385723	177128	443304	221945	225458			444847	423704	751724	323075	594946			123776	472927		305722		166079					84463.5	61101.2
2649	1-lignoceroyl-GPC (24:0)	Lipid	Lysophospholipid	49617	LC/MS Pos Late	100002873	1907	608.465	24779481	325171-59-3		HMDB0010405	381540	363906	588488	464549	497342	457409	238782	448025	430992	424484	586468	379897	223680	449977		368823	682338	526045	857907	533380	380567	455003	423646	476461	367056	443668	283811	396903	460967	229911	294784	430515		469952	470936	537967	376768
2618	1-linolenoyl-GPC (18:3)*	Lipid	Lysophospholipid	45951	LC/MS Pos Late	100005350	1410	518.324			C04100	HMDB0010388	3736284	1.12236e+06	1.83925e+06	1.54586e+06	3.14591e+06	5152494	1.4599e+06	1877329	1.40646e+06	1.35633e+06	3.45786e+06	2.52071e+06	901217	834239	541401	1.74076e+06	3.25059e+06	1.64309e+06	5.14944e+06	2.19125e+06	1.1501e+06	1.60077e+06	2.10306e+06	2282401	2.2489e+06	2.05922e+06	1695308	1.05129e+06	1626653	1.62121e+06	3.15253e+06	3356989	1.35249e+06	1.29656e+06	1.0881e+06	3.12876e+06	1.49182e+06
2365	1-linoleoyl-2-arachidonoyl-GPC (18:2/20:4n6)*	Lipid	Phosphatidylcholine (PC)	52710	LC/MS Pos Late	100009131	2000	806.569	24778979		C05208	HMDB0008147	47739292	63431408	43678784	53975068	47619564	61906028	40534280	38525952	57828728	47850048	73195760	61002636	28528950	58690644	33533332	47567800	81166128	49208688	74295328	63061988	46690296	42256532	43793420	48463552	50549580	52990784	38645360	55349808	46418884	28435054	48473316	45740008	39248820	46803476	40190772	49453292	40005148
2454	1-linoleoyl-2-arachidonoyl-GPE (18:2/20:4)*	Lipid	Phosphatidylethanolamine (PE)	53189	LC/MS Pos Late	100009222	2080	764.523	348279332			HMDB0009102	392911	478605	300384	539362	487186	236720	279119	376882	449296	481775	1.10235e+06	660292		277493	534561	441761	1.19149e+06	552598	747117	228276		328419	185242	337147	255636		188300	389533	282211	431188	513659	351292	613902	631304	482533	325930	313294
2360	1-linoleoyl-2-linolenoyl-GPC (18:2/18:3)*	Lipid	Phosphatidylcholine (PC)	53176	LC/MS Pos Late	100009343	1939	780.554	52922731			HMDB0008141	3.30513e+06	3132676	3.55266e+06	2.03534e+06	3802829	3.04996e+06	2243554	2335901	2.50936e+06	2429238	5642557	5.97087e+06	1.03572e+06	2.87863e+06	1.33485e+06	1.19163e+06	6282672	2.95756e+06	6628502	5.84768e+06	2855552	3.72136e+06	4236019	2.35508e+06	3172265	1.68571e+06	2100413	2.33191e+06	3.19088e+06	1.57192e+06	3.10697e+06	6.42742e+06	1.31423e+06	1.98732e+06	1.68307e+06	6336219	1477687
2616	1-linoleoyl-GPC (18:2)	Lipid	Lysophospholipid	34419	LC/MS Pos Late	100001395	1465	520.34	11988421		C04100	HMDB0010386	306346432	215708192	263333424	191261648	232171184	183104336	164623888	231955552	227138384	240696880	309375584	233241824	159511024	253865808	184787744	199572272	346020736	270757184	350497056	204810784	149988608	234406240	247398752	231322384	214106560	209754752	173186240	189516112	179725184	210015072	230678224	219992304	223056272	233527936	219175472	223694112	167356096
2673	1-linoleoyl-GPE (18:2)*	Lipid	Lysophospholipid	36600	LC/MS Pos Late	100001570	1482	478.293	52925130			HMDB0011507	9887348	7309022	9703074	6.43197e+06	11914472	9366287	6.0037e+06	7.78736e+06	7.58495e+06	7488821	11977516	7.75152e+06	3744577	5902656	7.34781e+06	6189232	17205770	10285921	10410781	4845021	3.17856e+06	7828651	8.17151e+06	6742842	7800795	5672504	4771511	7739476	4.57824e+06	8451247	9419665	6.9798e+06	8.13147e+06	10572733	6.63658e+06	6625828	6.2466e+06
2715	1-linoleoyl-GPG (18:2)*	Lipid	Lysophospholipid	54885	LC/MS Neg	100009227	5516	507.273					298886	375137	356274	393623	599784	280124	349482	348844	265373	436278	313879	264005	213427	263909	409382	276312	735456	397934	247256	249414	298141	448209	320729	246891	389638	219517	130644	368389	222898	421806	337565	282893	417517	661055	367470	196726	152791
2725	1-linoleoyl-GPI* (18:2)*	Lipid	Lysophospholipid	36594	LC/MS Neg	100001778	5494	595.289	11124828				3.2385e+06	4.94095e+06	4642443	3.5091e+06	5.404e+06	3.73735e+06	3.84117e+06	4.3106e+06	4207197	4291978	3.58686e+06	4496201	2.26693e+06	6.17626e+06	7195615	4.41601e+06	10690182	3.80896e+06	7752813	4.20511e+06	4.59754e+06	6152114	3.79845e+06	3667325	4.91471e+06	2786096	3129011	3.87943e+06	2.96708e+06	3241663	3851115	3.86452e+06	4.00113e+06	6.64842e+06	3.52649e+06	3519346	4.31729e+06
2856	1-linoleoylglycerol (18:2)	Lipid	Monoacylglycerol	27447	LC/MS Neg	100001040	6477	279.233	5283469	2277-28-3		HMDB0011568	9004255	3406176	2944057	3.23015e+06	2.03045e+06	2.43181e+06	4.62017e+06	11268575	3.50523e+06	5.80751e+06	6.89274e+06	15757493	9115235	7992548	4843432	7241812	38508332	9619638	4.73503e+06	5.30274e+06	11221915	12060658	6066876	3.67024e+06	2020400	8123184	10288148	3573768	7845301	5730107	10938522	11044292	2.5789e+06	2.72494e+06	11252806	8846258	5.48814e+06
91	1-methyl-4-imidazoleacetate	Amino Acid	Histidine Metabolism	32350	LC/MS Pos Early	100001208	2064	141.066	75810	2625-49-2	C05828	HMDB0002820	627614	369292	339587	662556	492431	373484	608672	411579	998945	384465	1057919	817276	489964	493892	600546	503381	455158	492061	691588	4.90043e+06	443181	943980	530856	464684	579143	906467	603024	516007	572849	412643	421509	381907	411212	416787	444223	676595	474300
92	1-methyl-5-imidazoleacetate	Amino Acid	Histidine Metabolism	62946	LC/MS Pos Early	100002910	1989	141.066	6451814	4200-48-0		HMDB04988	395496	888793	1.07917e+06	484654	403058	1.0656e+06	2.38686e+06	303640	470920	207915	780052	1452192	2.13069e+06	323767	99016.2	589831	465105	378320	206911	1.11686e+06	1.14984e+06	524466	862382	863670	873737	326415	311618	1.91207e+06	1506929	218372	130156	517968	472721	550198	557290	354536	819797
93	1-methyl-5-imidazolelactate	Amino Acid	Histidine Metabolism	64596	LC/MS Pos Early	100021478	1995	171.076		2022510-60-5			46295.5	872345	1.01788e+06	463588	370625	1.22853e+06	2.0053e+06	327112	422522	304458	636058	1.29136e+06	1.02662e+06	427864	140802	568904	439646	383851	407206	1519503	1350169	555524	910945	1.14155e+06	680136	527222	632356	1.04592e+06	1.18518e+06	318635	192614	629242	260103	712082	745374	252488	1.08186e+06
71	1-methylhistidine	Amino Acid	Histidine Metabolism	30460	LC/MS Neg	100001051	1227	168.078	92105	332-80-9	C01152	HMDB0000001	270858	191840	204925		289091	216454	407306	306380	241937	171891	239268	353212	381784	247990	156491	221520	280585	208924	261730	255345	271681	237340	277186	260057	253203	240493	440491	419417	382575	282115	244130	278940	171818	297710	365939	337798	393378
4316	1-methylnicotinamide	Cofactors and Vitamins	Nicotinate and Nicotinamide Metabolism	27665	LC/MS Pos Early	55	1940	137.071	457	1005-24-9	C02918	HMDB0000699	1335229	1.3593e+06	1.27977e+06	676679	1.0987e+06	520595	981024	854030	1.10498e+06	1428763	982790	1.02172e+06	928094	591520	702615	416904	573002	659006	787754	1.61395e+06	831152	537036	617544	1.22641e+06	1.17902e+06	863467	1.42041e+06	351363	1.24611e+06	1.27082e+06	436141	726485	316026	1.42271e+06	1.27741e+06	557329	678545
4594	1-methylurate	Xenobiotics	Xanthine Metabolism	34395	LC/MS Pos Early	100001400	1461	183.051	69726	708-79-2	C16359	HMDB0003099	199467	144770	226695	208125	583087	259017	276774		356815	102933	251936	352238	488953	86474.3	752362		234850	143524	206745	902492	248606	77938.8	313214		106028	115928	100731	235713	312189	237492	138452	195235	148552	64508.9	293051	228305	794618
4600	1-methylxanthine	Xenobiotics	Xanthine Metabolism	34389	LC/MS Neg	100001405	1568.8	165.042	80220	6136-37-4	C16358	HMDB0010738	2.13897e+06	1.49102e+06	2.15356e+06	1.34828e+06	4.57201e+06	3.5588e+06	3.60062e+06	628056	2.61949e+06	1.39653e+06	2.52571e+06	3.36184e+06	7289135	1.06144e+06	7363332	1.30054e+06	3.04539e+06	2.90155e+06	1.7734e+06	5141743	2.57241e+06	2.03717e+06	4.01831e+06	992912	933778	1.96026e+06	1.8571e+06	2.78474e+06	5.07101e+06	2.75961e+06	1.49814e+06	2.68223e+06	1.6084e+06	768076	4.09398e+06	3.4965e+06	8577055
2266	1-myristoyl-2-arachidonoyl-GPC (14:0/20:4)*	Lipid	Phosphatidylcholine (PC)	53195	LC/MS Pos Late	100009139	1950	754.538	24778634			HMDB0007883	13858347	5.74906e+06	6059094	18901246	9496899	19940270	6.63774e+06	8502835	11820397	7.24723e+06	25528528	9221539	1.62723e+06	7503876	2.26468e+06	6119514	17122420	10091785	15651241	10407464	13375010	7287164	10186516	7.78681e+06	9175821	14089371	9631412	10319972	7.61016e+06	4.30692e+06	9519770	10593401	5.68578e+06	5501025	8.04193e+06	11729606	7.45957e+06
2262	1-myristoyl-2-palmitoyl-GPC (14:0/16:0)	Lipid	Phosphatidylcholine (PC)	19258	LC/MS Pos Late	100000672	2250	706.538	129657	69525-80-0		HMDB0007869	9863770	2072079	5239331	8920123	7.63971e+06	12844156	5616334	5944637	5650571	3.63298e+06	12417131	4589092	1175334	4276048	952453	4.03697e+06	9884453	5.04934e+06	12437383	7088358	5.95288e+06	4447647	6558065	6599017	7052764	6.52812e+06	7868056	3176739	2428187	4.13793e+06	8782925	4427855	3409459	5184002	4.10802e+06	12410761	6684078
2848	1-myristoylglycerol (14:0)	Lipid	Monoacylglycerol	35625	LC/MS Neg	100001618	6353.3	227.202	10957631	75685-84-6	C01885	HMDB0011561	574852		236322	296148	269587	585791	257657		460025		700857			160987		298646	1.48475e+06	446595	352425	461787		234147	390834	311985		420440	608483	219165	125109	353076					369486	399579	307087
2447	1-oleoyl-2-arachidonoyl-GPE (18:1/20:4)*	Lipid	Phosphatidylethanolamine (PE)	55041	LC/MS Pos Late	100009219	2200	766.538	348281223			HMDB0009069	3655240	4481587	1.63735e+06	7284474	3.06571e+06	2.49369e+06	2.65382e+06	5.37396e+06	4084047	5.43315e+06	9033625	5.85449e+06	4405197	4190005	6532038	6331888	7.68473e+06	3.81008e+06	6.95153e+06	2.5868e+06	4142686	4.09603e+06	1781359	3858567	2.18503e+06	4263615	3.00121e+06	4.5119e+06	3059165	3.92139e+06	4197261	5078187	4544486	4.29863e+06	5.92241e+06	3.70798e+06	4.1586e+06
2358	1-oleoyl-2-docosahexaenoyl-GPC (18:1/22:6)*	Lipid	Phosphatidylcholine (PC)	52697	LC/MS Pos Late	100009130	2100	832.585	24778955			HMDB0008123	12883511	19048074	13617571	19369632	14302725	19721992	12533548	15023938	16905980	18540204	10471612	17700526	14232770	18603770	23374478	15530128	13745843	13830411	19553344	18699206	16742101	13475584	16807580	9809529	13879931	15301726	17295570	13180059	11939433	6.71332e+06	9123202	13304278	10989640	12105311	14293025	17070466	13251977
2444	1-oleoyl-2-linoleoyl-GPE (18:1/18:2)*	Lipid	Phosphatidylethanolamine (PE)	52687	LC/MS Pos Late	100009078	2270	742.538	9546753			HMDB0005349	2.39878e+06	3.04238e+06	2.01706e+06	2.76896e+06	3.65064e+06	1901558	1.32431e+06	1.97349e+06	2.36045e+06	2.98126e+06	4.08213e+06	3.99474e+06	1.38109e+06	2.85744e+06	4.53866e+06	1.45372e+06	8979962	2.5117e+06	4792102	1.55538e+06	1.27609e+06	3.24231e+06	1.02324e+06	1.77178e+06	2.58707e+06	1.33681e+06	1.81646e+06	3.4673e+06	1.34729e+06	2.91306e+06	3.19361e+06	1915440	2.27168e+06	2721552	3489776	1.99374e+06	1.87043e+06
2613	1-oleoyl-GPC (18:1)	Lipid	Lysophospholipid	48258	LC/MS Pos Late	100001272	1540	522.355	16081932	19420-56-5	C03916	HMDB0002815	181136336	117280416	115752200	102036920	118663320	154183360	76137216	123895880	104710688	102919512	160909808	119601904	89252312	140081520	91149328	128486112	135311184	130353080	196660256	124715216	83533736	119260624	116732560	114809896	100852760	128839456	125789096	85398208	109611368	95298848	106063664	132089368	110572592	120336416	99288624	132379304	124864184
2671	1-oleoyl-GPE (18:1)	Lipid	Lysophospholipid	35628	LC/MS Pos Late	100001569	1554	480.308	9547071	89576-29-4		HMDB0011506	6.54846e+06	3.2174e+06	3455001	3.64057e+06	5087503	5.24488e+06	2238570	3.58269e+06	4.28719e+06	3.11318e+06	6270800	4.54651e+06	2.51678e+06	2.68412e+06	2.9802e+06	3.06556e+06	7573261	4.11972e+06	7.1923e+06	2.50702e+06	2.31537e+06	3627192	3.0832e+06	3.6297e+06	3.87474e+06	3.14721e+06	2.96144e+06	2.81341e+06	2494088	3245983	4.73106e+06	4.29845e+06	3.37101e+06	4813446	3.63432e+06	2.93033e+06	4.67624e+06
2713	1-oleoyl-GPG (18:1)*	Lipid	Lysophospholipid	45968	LC/MS Neg	100005716	5610	509.288					652004	269931	209519		1.14472e+06					497325	179649	207083	149106				620156	278303			181444	505613			471888	418934		316693		377758	240536	242466		1.13386e+06	226086	108575	142233
2723	1-oleoyl-GPI (18:1)	Lipid	Lysophospholipid	36602	LC/MS Neg	100001777	5599	597.304	86289645			HMDB0061693	1.74994e+06	1.55765e+06	1.40985e+06	1.49555e+06	3.09996e+06	3.42066e+06	1.07811e+06	1.7021e+06	2.47831e+06	2051641	2.45741e+06	2207390	1.39338e+06	4370028	1.79927e+06	1.52415e+06	4508667	2.42589e+06	8.38256e+06	3.96198e+06	2.04851e+06	3.47499e+06	1.41939e+06	1.71438e+06	3.48069e+06	1224142	2637003	1.60403e+06	1.17581e+06	2.91123e+06	1.34564e+06	2.23005e+06	1.08111e+06	3.24317e+06	1.74992e+06	2.44402e+06	3.11142e+06
2703	1-oleoyl-GPS (18:1)	Lipid	Lysophospholipid	19260	LC/MS Neg	100000630	5607	522.284	85036846	326589-90-6		HMDB0061694								68568		130218	118023	88898.9	139183	116122	162263				161750		158392	203772				55201.9	141132		49866.8			208596	198902		94862.8	94154.2	88147.1
2855	1-oleoylglycerol (18:1)	Lipid	Monoacylglycerol	21184	LC/MS Neg	100000924	6650	281.249	5283468	111-03-5		HMDB0011567	7613153	13811219	15023415	23832470	12286962	14516694	9941080	6.89506e+06	15322065	17912166	4861665	11576341	10360280	8532679	11701595	16057572	19628114	9626130	7124787	19538064	4900739	5.71307e+06	18595924	6.78033e+06	15797334	6.91791e+06	10120231	13131900	4.32055e+06	3.80283e+06	4.60026e+06	6534584	4365846	12584691	6.64501e+06	6230465	4.47834e+06
2310	1-palmitoleoyl-2-linolenoyl-GPC (16:1/18:3)*	Lipid	Phosphatidylcholine (PC)	53180	LC/MS Pos Late	100009345	1900	754.538	52922452			HMDB0008008	748319	903572	917020	799016	1118435	1.68515e+06	879194	970366	818851	780940		1.23387e+06	218611	827362	819819	676996	1.37624e+06	941983	1572275	1.56976e+06	700779	1.09875e+06	968480		902526		799851	1.07583e+06	568541	473537	803800	1.12301e+06	519417	519760	679406	2.01911e+06	648750
2602	1-palmitoleoyl-GPC* (16:1)*	Lipid	Lysophospholipid	33230	LC/MS Pos Late	100001511	1450	494.324	24779461			HMDB0010383	19098412	13276018	10641834	14977371	13575508	19464998	8797510	17103684	10697429	10855292	14248159	13635767	6.41935e+06	11834818	8381524	13203924	17328412	13462877	22187732	10913180	9529076	11573890	11157141	8573501	10487297	19141580	14954638	9900528	7567801	8.30256e+06	16834232	11018448	13016224	13096264	14158404	15843449	13393732
2852	1-palmitoleoylglycerol (16:1)*	Lipid	Monoacylglycerol	52431	LC/MS Neg	100008952	6094	253.217					824254			469095	518624	795437		435299	485685		729661	712355	336989	525826	224464	511745	691604	206377	673469	480169	1.40144e+06				345859	919057	782474	353807		275157	578524	365818		461016	484913	560355	434271
2297	1-palmitoyl-2-arachidonoyl-GPC (16:0/20:4n6)	Lipid	Phosphatidylcholine (PC)	52462	LC/MS Pos Late	100008914	2200	782.569	10747814	35418-58-7	C05208	HMDB0007982	486910976	492784480	380887616	515795264	390977568	478479936	420938976	458901408	499568544	422909696	534605568	443784928	479650976	394408032	380061824	530425440	640426304	401142752	586171712	481769280	579603584	400913120	393578336	415359680	439262784	505499584	386885120	462845056	364705440	316728288	420948896	477368032	426967968	484653248	468589088	400342560	415391648
2416	1-palmitoyl-2-arachidonoyl-GPE (16:0/20:4)*	Lipid	Phosphatidylethanolamine (PE)	52464	LC/MS Pos Late	100008990	2250	740.523	9546800		C05210	HMDB0005323	6.79478e+06	8896186	4090405	13183206	7.59668e+06	5.39517e+06	4854076	9212560	7.77293e+06	7.51118e+06	13424410	9588979	9187201	5655732	10239325	9752531	14127405	7159484	16477279	4.2582e+06	8378085	7396872	3493215	6.42979e+06	6905251	7722801	5346675	6486883	5324080	9213995	11449496	8289040	8.25259e+06	9855574	10918451	6.1107e+06	8451826
2539	1-palmitoyl-2-arachidonoyl-GPI (16:0/20:4)*	Lipid	Phosphatidylinositol (PI)	52467	LC/MS Pos Late	100008993	2567	876.56				HMDB0009789	2280194	1.44664e+06	1.00367e+06	2950405	3766843	6117689	1657254	1.37621e+06	2.02176e+06	1.77147e+06	2.79347e+06	3.63693e+06	1759108	1.23029e+06	1.55915e+06	1.12012e+06	5.4098e+06	2.16087e+06	4360531	1470954	2327930	2.09812e+06	2.27133e+06	1820109	3.25083e+06	2.90862e+06	1.59035e+06	1.65533e+06	643385	681054	2175239	1.71956e+06	1.41602e+06	3126407	2.16002e+06	2.39787e+06	2669214
2293	1-palmitoyl-2-dihomo-linolenoyl-GPC (16:0/20:3n3 or 6)*	Lipid	Phosphatidylcholine (PC)	52454	LC/MS Pos Late	100008985	2285	784.585					274026048	290327168	282066016	309709728	325723168	382690720	261022832	290378240	279640480	294115520	304363712	324339136	184335504	257687808	244360352	306956032	374074336	324701952	317396480	332982688	315609568	325132832	256314400	257252624	352822752	386270592	289678848	272465536	249710608	295861536	261197424	262772768	311265248	389128832	291410464	282597888	289591392
2303	1-palmitoyl-2-docosahexaenoyl-GPC (16:0/22:6)	Lipid	Phosphatidylcholine (PC)	52610	LC/MS Pos Late	100008915	2055	806.569	6441886	59403-54-2		HMDB0007991	206279104	261672224	253920496	316142400	232534688	262177072	264648720	325981760	325056384	260179760	147479904	262965200	317040288	241469248	262015744	238449424	342066816	243216080	358351936	314075232	343957088	244882672	314183680	151826752	243265392	247034080	294978464	184190208	191747648	162262656	203417616	231878240	206008464	228520064	253016112	205291536	264581344
2418	1-palmitoyl-2-docosahexaenoyl-GPE (16:0/22:6)*	Lipid	Phosphatidylethanolamine (PE)	52465	LC/MS Pos Late	100008991	2160	764.523	9546799			HMDB0008946	2.20423e+06	4.36953e+06	3.08469e+06	8800303	4486037	2.91099e+06	2366027	5.6948e+06	5860667	5.85687e+06	3000599	5111730	5031242	4063870	8799181	3.74807e+06	6221678	2.07409e+06	11103568	3.55362e+06	5124504	4.5652e+06	2495962	1.38752e+06	3.68265e+06	2.47739e+06	3431429	2.64208e+06	2.59674e+06	3.03008e+06	3.3747e+06	4561025	2.51178e+06	3.39936e+06	5.2992e+06	2.72891e+06	4.14792e+06
2286	1-palmitoyl-2-linoleoyl-GPC (16:0/18:2)	Lipid	Phosphatidylcholine (PC)	42446	LC/MS Pos Late	1537	2160	758.569	5287971	40811-94-7		HMDB0007973	712253440	762247040	807180352	715500800	742576768	642967424	728199680	719701568	722226688	711206400	752427328	737150336	629326976	724795392	680195072	643891136	939134720	742711424	902383872	892344576	658789440	743101632	697355008	591599936	753732480	666482560	657298048	662031232	572369600	678191424	722939136	669191360	752556352	878137984	710035840	650787776	639262592
2410	1-palmitoyl-2-linoleoyl-GPE (16:0/18:2)	Lipid	Phosphatidylethanolamine (PE)	42449	LC/MS Pos Late	100001870	2350	716.523	9546747			HMDB0005322	4.00619e+06	5.0362e+06	4623029	5532970	7.44577e+06	3.82205e+06	3.13999e+06	4941894	4106743	4593585	6.7081e+06	5150029	2.98515e+06	3897940	6976595	3.32362e+06	10936864	4.38159e+06	8391358	2.73622e+06	3133187	5614355	2.0229e+06	2.78047e+06	5102123	2.77264e+06	3.00963e+06	4123580	2.19819e+06	6.96419e+06	9567981	3.63028e+06	4766039	6.5979e+06	6238361	3.83559e+06	4266359
2536	1-palmitoyl-2-linoleoyl-GPI (16:0/18:2)	Lipid	Phosphatidylinositol (PI)	52450	LC/MS Pos Late	1528	2730	852.56	46891795			HMDB0009784	2.64127e+06	2700282	2.34206e+06	3922614	6.17002e+06	6.12176e+06	4.46059e+06	4.8154e+06	2.50517e+06	2354124	2.02455e+06	3.50747e+06	1.09774e+06	2.02067e+06	4.00422e+06	1.76108e+06	6.15039e+06	3.06608e+06	4.18909e+06	3.04689e+06	3.59683e+06	3.75532e+06	3846921	2.01902e+06	5243319	2.20744e+06	1.13311e+06	2.09199e+06	1.05558e+06	1.25557e+06	4785742	2.61389e+06	2.63822e+06	5544842	2.46095e+06	2039825	4.04547e+06
2283	1-palmitoyl-2-oleoyl-GPC (16:0/18:1)	Lipid	Phosphatidylcholine (PC)	52461	LC/MS Pos Late	1539	2450	760.585	6436017	26853-31-6;26853-31-6	C13875	HMDB0007972	486655872	431581632	439253152	448578400	473622240	647036736	378921056	486243776	452350592	361043072	471986720	433804384	433302368	418023104	299379040	454135040	539096064	414218048	677109248	594386944	498182944	424500512	395062528	376989120	454708544	502366208	506451360	332128896	334196320	410905760	501518176	414621504	435520064	510414464	425805184	394153152	526939744
2408	1-palmitoyl-2-oleoyl-GPE (16:0/18:1)	Lipid	Phosphatidylethanolamine (PE)	19263	LC/MS Pos Late	1526	2600	718.538	5283496	26662-94-2		HMDB0005320	3.87447e+06	3.50893e+06	2842332	5864154	4717213	4.5791e+06	2808657	5.13526e+06	4.00464e+06	3003830	7.58428e+06	5264736	2888400	2.30648e+06	3.61076e+06	4189267	8786623	3105730	7.96526e+06	2350672	4.7228e+06	4.10757e+06	1.75919e+06	3045948	5.05015e+06	3895957	3135950	2.6767e+06	2.02512e+06	4.85508e+06	7.90782e+06	4.40974e+06	4.00731e+06	5.63298e+06	5.4651e+06	3.00509e+06	5320644
2534	1-palmitoyl-2-oleoyl-GPI (16:0/18:1)*	Lipid	Phosphatidylinositol (PI)	52669	LC/MS Pos Late	100009066	3140	854.575	71296232			HMDB0009783	2.75997e+06	1.15783e+06	1193472	2.72471e+06	4.36021e+06	5.90854e+06	2.29197e+06	3.18043e+06	1.52837e+06	1.07947e+06	1988061	2.82339e+06	924547	1.45035e+06	1.19916e+06	1.12322e+06	3.74809e+06	2127554	5572410	2.86255e+06	3.07484e+06	2284506	1748191	1.57863e+06	3.38195e+06	2.20187e+06	2028944	1.01645e+06	711567	1.1906e+06	2.79691e+06	1.65494e+06	1246651	4142044	1.85076e+06	1.90419e+06	4.13842e+06
2279	1-palmitoyl-2-palmitoleoyl-GPC (16:0/16:1)*	Lipid	Phosphatidylcholine (PC)	52470	LC/MS Pos Late	100008984	2200	732.554	6443788			HMDB0007969	35859212	19333194	23531182	44479796	41899896	64131204	28184334	34764308	28778402	17625438	36154116	29129412	12730616	20815762	10939138	32291398	42967900	25821452	51615148	32157864	33264124	26320548	25292350	20168740	32792646	40385128	42971344	19152238	14046564	29092976	54184836	21898120	29930068	36828120	26589350	32419874	42720772
2281	1-palmitoyl-2-stearoyl-GPC (16:0/18:0)	Lipid	Phosphatidylcholine (PC)	52616	LC/MS Pos Late	100008921	2750	762.601	24778686	59403-51-9	C03889	HMDB0007970	12365879	13442918	10655923	14010174	14814230	12873290	13152187	15366200	14458106	12391074	19424800	13469598	10108820	16236244	11247680	12543608	20396514	13938379	18296658	13701158	14398943	13226547	14353004	12939338	14723517	12895147	10278451	12035496	9896449	10540546	10250884	14127828	11447679	12250084	12896961	16455152	12058373
2407	1-palmitoyl-2-stearoyl-GPE (16:0/18:0)*	Lipid	Phosphatidylethanolamine (PE)	57388	LC/MS Pos Late	100009205	2850	720.554	5326793			HMDB08925	79676.2		37269.6	103175	65198.8	41349.7			72161.2	52976.8	150740	72581.2			56526.4	58389.8	259644	35223.7	210340		47585.7	57753.1		41934.8	59396.7	56768.5	35679.2	69221.5		41342.1			80932.1	72249.6	90300.7	49513.7
2600	1-palmitoyl-GPC (16:0)	Lipid	Lysophospholipid	33955	LC/MS Pos Late	100001263	1525	496.34	86554	17364-16-8	C04102	HMDB0010382	448634784	405982688	413690720	368849632	365712768	376101984	348108832	433200800	365840512	313296192	419059680	397618400	340725856	368086176	326140064	390842464	541299136	424939040	514890848	363082560	328927584	367968032	423912288	317983552	381153728	441814112	367781504	347334368	295370336	310778080	355636032	365533760	386572544	443182752	426185312	412270976	351797312
2662	1-palmitoyl-GPE (16:0)	Lipid	Lysophospholipid	35631	LC/MS Pos Late	100001567	1544	454.293	9547069	53862-35-4		HMDB0011503	4.03586e+06	3.50869e+06	3446139	3.76445e+06	3.44416e+06	3.27658e+06	2364665	4651897	3395596	3191132	3.98936e+06	3.41817e+06	2964333	2.31289e+06	3.58973e+06	3.20935e+06	4807946	3.74551e+06	4769872	2.3003e+06	2.85135e+06	3700259	4083824	2.30303e+06	2992464	3399752	2.56392e+06	2322361	2868766	2993268	3.56886e+06	3.25636e+06	2.93007e+06	3784669	3.89429e+06	4.36535e+06	3126453
2708	1-palmitoyl-GPG (16:0)*	Lipid	Lysophospholipid	45970	LC/MS Neg	100005717	5570	483.273	3300276				409595	119723	230302	323318	420762	293613	185246	131928	221904	193801	278562	108047	216514	129167	145207	158427	331977	206911	301509	141413	119484	202722	172046	144256	381783	172811	130838	224235	87306	277032	176521	242657	221914	368807	255804	329931	273680
2717	1-palmitoyl-GPI* (16:0)	Lipid	Lysophospholipid	35305	LC/MS Neg	100001655	5564	571.289	71296207			HMDB0061695	863723	825260	1.01628e+06	1.2146e+06	1.92074e+06	2.98389e+06	1171845	1.79081e+06	1.45482e+06	1.61471e+06	1.52128e+06	2.40736e+06	1310543	2.6329e+06	1.61007e+06	1.07127e+06	2.92769e+06	1733414	4638982	1.98288e+06	1.57762e+06	2.77382e+06	1.98076e+06	1.34316e+06	2151380	1.54959e+06	1.41172e+06	911088	986399	1.55368e+06	1.56294e+06	1702401	1.21349e+06	2724836	1.84756e+06	2.92584e+06	2380181
2851	1-palmitoylglycerol (16:0)	Lipid	Monoacylglycerol	21127	LC/MS Neg	100000827	6550	255.233	14900	542-44-9		HMDB0011564	4.80433e+06	8808969	6962388	10822974	9249804	17823292	8103557	4.55751e+06	23469862	13357365	7.16777e+06	9961181	7531571	10835627	12376402	14315602	14676980	11477188	10699723	13086570	22007422	3.7273e+06	17186112	10361391	8832113	4552147	7.75873e+06	18959334	2.54554e+06	4.47367e+06	19192744	14495737	3.83159e+06	15245571	5169415	5.66966e+06	7.11265e+06
96	1-ribosyl-imidazoleacetate*	Amino Acid	Histidine Metabolism	61868	LC/MS Pos Early	100001668	2006	259.092	440569	29605-99-0	C05131	HMDB0002331	504847	221972	361061	530825	507525	309156	521253	452994	941779	317866	707876	484864	283711	382787	589578	239791	588406	359936	628607	2403074	347357	1.00159e+06	452200	343545	473319	610185	394727	473899	420683	321778	374851	378410	363584	348719	318718	737904	358146
2333	1-stearoyl-2-arachidonoyl-GPC (18:0/20:4)	Lipid	Phosphatidylcholine (PC)	42450	LC/MS Pos Late	100001869	2400	810.601	16219824	35418-59-8		HMDB0008048	358896736	376529472	282910752	404918560	298822048	373251712	335196864	350464288	384810208	374061216	403890912	363274816	294392544	330277440	338467072	384081888	499079872	328412480	371111296	347326976	410585728	318270848	306245600	314299072	351143104	397744128	334771680	348920064	314000192	264438976	294517184	393532000	317355296	385740800	327258880	270565024	327501856
2438	1-stearoyl-2-arachidonoyl-GPE (18:0/20:4)	Lipid	Phosphatidylethanolamine (PE)	52447	LC/MS Pos Late	100008977	2475	768.554	5289133		C05210	HMDB0009003	30252208	38034276	19424238	57376512	26429340	21732290	21960100	41372016	38760484	40194616	63882836	39691332	27305178	28750428	42758996	38041980	72573272	33615072	54166368	25032350	42451020	29883384	20385738	25284312	28575168	35871728	25658132	36075140	21531988	36155748	37829192	44530260	36499140	36075340	43346452	22522156	32138488
2556	1-stearoyl-2-arachidonoyl-GPI (18:0/20:4)	Lipid	Phosphatidylinositol (PI)	52449	LC/MS Pos Late	100000616	3000	904.591		383907-33-3		HMDB0009815	43173148	39647340	30030992	50766284	43420376	43622724	39447380	52220712	40298572	38423080	45620680	51654756	37692852	36380228	34226396	32421712	68544016	39065832	63303348	49412104	44565204	34275336	35513880	24864894	34145332	46560552	34826608	36020416	26080256	18696902	31011276	42695696	30677904	46455116	42343476	28542252	38516432
2508	1-stearoyl-2-arachidonoyl-GPS (18:0/20:4)	Lipid	Phosphatidylserine (PS)	52235	LC/MS Pos Late	100001872	2565	812.544	24779545			HMDB0012383	1.11886e+06			7.74233e+06	872709	336275	1.31134e+06	6254089	5578747	3799484	14667195	3.10387e+06	3749038		3649718	3.83561e+06	4.3871e+06	5.00089e+06	4991458	3.38317e+06	8965686	3022057	4.04791e+06	2.25399e+06	3166723	3972324	3.23777e+06	3.7859e+06	2.4177e+06	3058572	5213499	5.86472e+06	7.66031e+06	2.99662e+06	6217715	3.17035e+06	3.96227e+06
2339	1-stearoyl-2-docosahexaenoyl-GPC (18:0/22:6)	Lipid	Phosphatidylcholine (PC)	52611	LC/MS Pos Late	100008916	2300	834.601	24778876	59403-52-0		HMDB0008057	61304088	83476608	78508544	133758544	80545136	104073768	105582016	123315784	120253672	87650656	44222100	97094808	99271888	70506360	104485784	65599404	105698568	76910304	108234560	101357096	103932560	83885096	123238816	39020288	90878240	73640360	104199680	43987632	65525884	46690816	71487496	86441576	56929764	72084472	68352728	72725416	93977064
2442	1-stearoyl-2-docosahexaenoyl-GPE (18:0/22:6)*	Lipid	Phosphatidylethanolamine (PE)	52466	LC/MS Pos Late	100008992	2375	792.554	9546798			HMDB0009012	1.85995e+06	2.54575e+06	2.15837e+06	6.88656e+06	2995264	2.48726e+06	2.5443e+06	4926785	5.88037e+06	4915690	2380897	3.82588e+06	4.14966e+06	2220615	5673691	1.81943e+06	5818252	2.01514e+06	5956908	3.06575e+06	4.76683e+06	3705024	2664313	1.12574e+06	3.17149e+06	1.90807e+06	3.16825e+06	2443737	2.2948e+06	2231559	2878992	3.70881e+06	1.76083e+06	1.77387e+06	3.98384e+06	1.94413e+06	3.33705e+06
2325	1-stearoyl-2-linoleoyl-GPC (18:0/18:2)*	Lipid	Phosphatidylcholine (PC)	52452	LC/MS Pos Late	100008980	2450	786.601	6441487			HMDB0008039	510461472	601535616	573170816	588643712	631965888	590247424	560182336	503232544	593332736	659887168	588216448	616859136	373330336	635898944	621088192	412516320	701350016	558318720	725609280	736179520	452795456	582707072	580191424	457943264	631785792	478835264	478813696	528077376	433370880	482610848	487583520	544842752	552075840	646326208	483603264	471382048	471744128
2429	1-stearoyl-2-linoleoyl-GPE (18:0/18:2)*	Lipid	Phosphatidylethanolamine (PE)	52446	LC/MS Pos Late	100008976	2575	744.554	9546749			HMDB0008994	17331080	20105444	17896104	27738444	28258140	18904148	16999016	18972544	23973566	25573706	30163826	27474536	11429463	18596402	26325702	13736471	71266384	20298166	37152124	15812940	12027462	22256086	11350219	11591279	24323802	12180870	12007455	26315772	8894020	27364070	28904072	17611836	17854688	23997274	25160506	11552219	15527104
2543	1-stearoyl-2-linoleoyl-GPI (18:0/18:2)	Lipid	Phosphatidylinositol (PI)	52468	LC/MS Pos Late	100008994	3185	880.591				HMDB0009809	7.81452e+06	10206926	8.33971e+06	11004061	15869048	11231769	12456894	14646585	8766721	8.26368e+06	6694483	11246094	3.4694e+06	10157841	17593992	7.97277e+06	20097938	10365048	15469721	13950566	9980733	10758928	9749930	7.31184e+06	11879024	7.17122e+06	6.03593e+06	8601412	4.38256e+06	4.25834e+06	9048898	8445494	6.2849e+06	12687038	9010215	6.64146e+06	10248331
2322	1-stearoyl-2-oleoyl-GPC (18:0/18:1)	Lipid	Phosphatidylcholine (PC)	52438	LC/MS Pos Late	100008904	2644	788.616	24778825	56421-10-4		HMDB0008038	181406848	118262952	122556968	181572112	208484000	306379392	136970272	151356512	179966880	136887360	191073120	183102784	101440632	146670688	100644712	130936136	174703216	145553360	242952528	214182688	140182672	177371792	148576608	125550344	187896352	148187616	208019152	99321288	126052480	144360064	148304640	167755696	122605288	184141760	127346960	147945024	191970672
2425	1-stearoyl-2-oleoyl-GPE (18:0/18:1)	Lipid	Phosphatidylethanolamine (PE)	42448	LC/MS Pos Late	100001856	2950	746.569	9546742			HMDB0008993	5.75417e+06	3.41231e+06	3.06918e+06	6.10733e+06	6196910	6164263	3.67825e+06	5205656	6010151	4071320	8909690	7135488	2749318	3.54923e+06	3862045	2956616	17597204	4.61918e+06	9709055	3.87132e+06	4.63934e+06	5.74736e+06	2.54928e+06	3.61031e+06	6.56221e+06	3437043	4.7019e+06	5.53882e+06	2.71263e+06	6.40097e+06	6.42962e+06	6556290	3.84728e+06	4.64956e+06	6966957	2.42245e+06	5876473
2542	1-stearoyl-2-oleoyl-GPI (18:0/18:1)*	Lipid	Phosphatidylinositol (PI)	52726	LC/MS Pos Late	100009181	3711	882.607					2246755	960638	863899	1798405	3176317	4295183	1.70638e+06	2442971	1.81918e+06	1215006	1.7453e+06	2173126	623916	2050837	1009266	953979	3.17329e+06	2.28001e+06	4584283	3265553	2215340	2172512	1395225	1.49915e+06	2228829	1271549	1805346	932728	1038975	1.03832e+06	1.66661e+06	1.94087e+06	783036	2775874	1.67815e+06	1317193	2399658
2505	1-stearoyl-2-oleoyl-GPS (18:0/18:1)	Lipid	Phosphatidylserine (PS)	19265	LC/MS Pos Late	100000639	3000	790.559	9547087			HMDB0010163	1.15685e+06	2367726	1.56411e+06	6.8133e+06	1.38572e+06	2180185	1.95928e+06	5.64252e+06	6201686	4.36577e+06	13508444	2.97109e+06	3.54594e+06	2.41061e+06	4462119	4377531	5.20092e+06	5.14207e+06	5777877	5.58125e+06	9218163	3.88662e+06	4502414	2.2644e+06	3.38338e+06	3.07617e+06	4051862	2.75662e+06	2432315	2962474	4633362	5.78912e+06	7552384	2.78459e+06	3.63353e+06	2929073	3977877
2611	1-stearoyl-GPC (18:0)	Lipid	Lysophospholipid	33961	LC/MS Pos Late	100001271	1606	524.371	497300	19420-57-6		HMDB0010384	191147264	177445760	166379712	189915296	186599152	217632736	170865408	200904528	194322800	196429120	238272528	219542080	106319184	207801200	171125520	162450976	266077776	221262960	254898224	188779104	123928160	177217920	230886080	154237152	186250240	200937392	162354176	163164112	154376944	152239920	144106240	206621024	180984400	211534832	175630864	198352624	153846224
2669	1-stearoyl-GPE (18:0)	Lipid	Lysophospholipid	42398	LC/MS Pos Late	100001461	1626	482.324	9547068	69747-55-3		HMDB0011130	6137137	6.18569e+06	5143481	7412535	5.42198e+06	5.76762e+06	3.58834e+06	7.28791e+06	6720844	6035432	9697164	6458770	3998017	5245981	5.96673e+06	5125635	9722421	6395096	10079265	5.22846e+06	4829199	5293874	7.08567e+06	3992153	4.99387e+06	6053244	4.33993e+06	5.01197e+06	4.31112e+06	5052642	5502636	7.0146e+06	5.89073e+06	6188839	6271352	6.86111e+06	4740614
2711	1-stearoyl-GPG (18:0)	Lipid	Lysophospholipid	34437	LC/MS Neg	100001462	5816	511.304					201618	110081	98722.7	178410	254607	162005	101323	111946	158768	142386	159599	101260		135854	96335.9	63025.1	231823	113544	165852	113206	54436.8	124542	97148.1	71217.7	186117	95612.1	113415	76128.5	44600.6	121494	82024.7	94831.4	112192	213670	160355	171805	147391
2721	1-stearoyl-GPI (18:0)	Lipid	Lysophospholipid	19324	LC/MS Neg	100000656	5794	599.32	71581135;42607495	796963-93-4		HMDB0240261	3.27704e+06	6.45583e+06	7207395	7613864	6.80347e+06	7.36372e+06	4906740	4313225	8914705	12606363	5.25836e+06	8184283	6977986	19418038	10386992	5.3801e+06	9862074	6.95783e+06	19022670	11266250	5.19017e+06	8927724	9125463	5.09007e+06	7.26348e+06	5.95921e+06	6.51893e+06	7147886	5.72379e+06	6.16537e+06	3.75299e+06	8166436	6939134	10625509	8.08362e+06	8168338	7344961
2702	1-stearoyl-GPS (18:0)*	Lipid	Lysophospholipid	45966	LC/MS Neg	100004327	5800	524.299	74819135			HMDB0061698				388208					300678	131420	106055			119323	109309				444580	292416			115798		255434								726842
1531	10-heptadecenoate (17:1n7)	Lipid	Long Chain Monounsaturated Fatty Acid	33971	LC/MS Neg	100001278	5555	267.233	5312435	29743-97-3		HMDB0060038	34683340	53278276	23345216	68319096	37778060	62689384	26697766	37293512	45568712	23195516	16497690	40412136	28555706	45280184	26568952	109323536	26081506	15064629	38556220	52806896	30938828	20066458	24261784	11674036	11100844	22593230	44729092	7995185	19119426	20659668	21838364	15505398	31430494	32274894	16246153	26967948	40191460
5664	10-hydroxywarfarin	Xenobiotics	Drug - Cardiovascular	62970	LC/MS Neg	100020811	3910	323.092	54692492			HMDB0013884
1540	10-nonadecenoate (19:1n9)	Lipid	Long Chain Monounsaturated Fatty Acid	33972	LC/MS Neg	100001277	5780	295.264	5312513	73033-09-7		HMDB0013622	21778388	18021636	10599812	22969486	13476085	24592120	12610501	15825765	16012579	12096422	9986762	17722532	14997163	21583634	8842379	34596824	14458358	9000017	14940012	23192674	15325466	10166757	13288333	8132012	6.20811e+06	10611770	20596510	4270067	8633252	10012045	10786329	6.41952e+06	14096980	13869250	8462625	14383926	16460045
1500	10-undecenoate (11:1n1)	Lipid	Medium Chain Fatty Acid	32497	LC/MS Neg	100001197	5085.8	183.139	14891	1333-28-4	C13910	HMDB0033724	7502807	4585446	6.2931e+06	7799882	3700375	5778318	4830684	6.59663e+06	6275665	5977215	4544089	3.84465e+06	4186787	9605138	2.68279e+06	10148637	4.58606e+06	3.56698e+06	5670113	8475532	8.06006e+06	2.96623e+06	4.83058e+06	3.44649e+06	2446373	5307003	8022331	3.20852e+06	12596558	4.05827e+06	4512452	1.84003e+06	7533375	5697160	5.93655e+06	3.47831e+06	8458985
3336	11-ketoetiocholanolone glucuronide	Lipid	Androgenic Steroids	47135	LC/MS Neg	100005402	4280	479.229		17181-16-7			82711.6	58978.3	94820.6	87024.8	87060.5	24016.9	86797.8	92626	51477		111124	62147.1	154030	67752.9		82189.1	67495	53569	126932	44286.8		31004.9	201257	56382.4	64080.1	79396.4	161350	63742.5		154699		81286.3	71211.7		99758.6	125180
3401	11beta-hydroxyandrosterone glucuronide	Lipid	Androgenic Steroids	63251	LC/MS Neg	100020541	4209	481.244					702986	257204	369620	514191	811958	392290	1.59239e+06	1.3352e+06	493547	244799	467596	616804	1.06882e+06	389909	421837	660310	535584	923138	580540	462809	290963	481780	802375	837625	482143	505923	762922	651086	403177	540204	800062	950490	347119	666042	1.00591e+06	275271	766371
3357	11beta-hydroxyetiocholanolone glucuronide*	Lipid	Androgenic Steroids	64418	LC/MS Neg	100020542	4160	481.244		17181-15-6			138656	140094	143055	183825	162974		34346.7	234113	94875.1	33912.5	299707	48248.7	111841	105049	29580.4	179760	110518	117764	178128	118541		94508.4	234223	90184.7	150658	69261.9	308311	153921	38838.7	242174		80530.2	188256		93371.9	199469	51848.3
2030	12,13-DiHOME	Lipid	Fatty Acid, Dihydroxy	38395	LC/MS Neg	62	5137	313.238	10236635	263399-35-5	C14829	HMDB0004705	122562	179847	271899	217255	237196	161062	186433	136871	136001	188680	163463	158516	71207.1	193252	650670	175772	1.44138e+06	133043		191329	102264	106115	341795	165904	136697	140438	82483.7	289617	178403	91650		161860	109003	299036	1.57614e+06	134717	169795
2141	12-HETE	Lipid	Eicosanoid	37536	LC/MS Neg	100002167	5326	319.228	5283155	71030-37-0;73837-14-6	C14777	HMDB0006111				580630	119383	253655	291467	339790	155853		338985	134482	327463	287841	334422	394347	385711	124322	104556	291240	327912	128459	160384	143975	76755	335680	396662	96194.5	219188		198527	356276	449658	129927	205516	169700	197506
2014	13-HODE + 9-HODE	Lipid	Fatty Acid, Monohydroxy	37752	LC/MS Neg	100002196	5275	295.228	5312830;1424;5282947;5282944;5282945		C14767,C14762	HMDB0004667,HMDB0004670	914067	2.57564e+06	1.49237e+06	2.57028e+06	714076	1.70657e+06	2.28439e+06	1.78445e+06	850932	2254039	1798885	1.97632e+06	1.26352e+06	1405539	4.31835e+06	4.0094e+06	9278255	2.14154e+06	1.74756e+06	2.06815e+06	2.05202e+06	1.63673e+06	2.1378e+06	673190	1.41385e+06	1.45333e+06	1.75836e+06	1.44398e+06	1.59041e+06	882620	2.01345e+06	963834	2.05144e+06	2.22405e+06	1.63677e+06	1.02247e+06	1.62965e+06
3339	16a-hydroxy DHEA 3-sulfate	Lipid	Androgenic Steroids	38168	LC/MS Neg	100002126	4240	383.153	20848950			HMDB0062544	5222754	2.66154e+06	156812	5744456	1.2395e+06	914123	3153633	3.34346e+06	894887	7144937	3760657	2.64835e+06	6.14835e+06	1.2633e+06	1286401	2.02468e+06	2.07228e+06	4.73024e+06	887519	1.32005e+06	1.16624e+06	1.68416e+06	3.57168e+06	2326541	2960984	1580534	1869577	2.22736e+06	500341	2.06685e+06	4.16549e+06	6.75882e+06	1.57479e+06	6675646	2.23848e+06	998834	2.47759e+06
3248	17alpha-hydroxypregnanolone glucuronide	Lipid	Pregnenolone Steroids	47403	LC/MS Neg	100005418	5071.9	509.276					209256	346058	220424	369675	172996	168503	375138	208732	233198		491942	203048	136554		204180	329317	261966	223345	94626.7		649214	372495	367674	190572	949848	266729	179986	298299	252967	269721	174965	342512	366297	335431	394961		319399
3247	17alpha-hydroxypregnenolone 3-sulfate	Lipid	Pregnenolone Steroids	37482	LC/MS Neg	100002128	4800	411.185	152971	28901-70-4		HMDB00416	142596	144684		38006.6	84628.8	101637	42557.5	127988	48361.9	32543.4	124292	24733.3	90805.3			178863	32951	209642	19630.6		30550.9	70313.1	232612	191253	29112.1	85464		146707	224875	102310	110490	104695	214462	98014.4	203531		77671.4
4235	2'-deoxyuridine	Nucleotide	Pyrimidine Metabolism, Uracil containing	52602	LC/MS Neg	536	1586	227.067	13712	951-78-0	C00526	HMDB0000012	111632	103620	70349.8	63694.8	83045.2	92185.6	80920.9	100650	66578.9	57472.7	86659.1	61839.3	43537.5	87851.4	57501.2	78666.3	50943.9	65909.9	55060.5	89822.9	61197	81608.3	84258.4	127938	77042.9	82885.3	51849.1	37361	73474.6	102142	76598.5	55077.7	25156.7	77032.4	116999	79896.5	82757.8
4223	2'-O-methyluridine	Nucleotide	Pyrimidine Metabolism, Uracil containing	57655	LC/MS Neg	100010896	1831	257.078	102212	2140-76-3			139097	83486.4	90667.8	109028	80197.1	113313	94772.7	106563	91473.2	78137.3	115931	73167.8	82686.6	115759	138865	109912	62715.5	101091	105504	96965.9	110365	94026.5	92073.3	128697	133402	123321	119674	78970.4	125501	79693.5	71518.8	108171	73901.9	97589.7	79608.4	148270	99363.2
429	2,3-dihydroxy-2-methylbutyrate	Amino Acid	Leucine, Isoleucine and Valine Metabolism	57547	LC/MS Neg	100010869	787	133.051	301941	14868-24-7		HMDB0029576	169298		426228	561078	457043	602024	304330	420211	407766	249351	462992	238608	83945.1	306858	250009	192398	704624	246174	479017	218193	316020	325847	439627	118436	276705	349839	340582	478159	600123	564862	475425	420903	317818	591388		322550	249068
448	2,3-dihydroxy-5-methylthio-4-pentenoate (DMTPA)*	Amino Acid	Methionine, Cysteine, SAM and Taurine Metabolism	62805	LC/MS Neg	100020893	1156	177.023				HMDB0240388	3.25062e+06	2.1306e+06	2.35735e+06	4.62475e+06	2861962	2.5238e+06	3887040	3.59525e+06	3.3383e+06	2130688	3.41642e+06	3.49453e+06	2.87834e+06	3.25349e+06	3634845	2.50421e+06	4250178	3.30854e+06	2.95335e+06	3.77703e+06	3.17174e+06	2615238	3.14943e+06	2.79606e+06	4.02419e+06	3.02465e+06	4.31065e+06	3.58122e+06	3.92521e+06	2981534	3.25671e+06	3.18089e+06	2.59697e+06	3876630	3062745	3.38975e+06	3522294
4772	2,3-dihydroxyisovalerate	Xenobiotics	Food Component/Plant	38276	LC/MS Neg	100002417	819	133.051	677	1756-18-9	C04039	HMDB0012141			281936	131297	149611		102406	160898	103136	104051	183741	90221.6	98740.1	87923.4	72275.4		208441		2.68169e+06	473300		66554.3	120973	95268.1	206331	106909	228649	612140	392230		201877	37801.2	128653	49375.4		48912.5
6177	2,4-di-tert-butylphenol	Xenobiotics	Chemical	64328	LC/MS Neg	100021918	5749	205.16		96-76-4			110957136	154048976	110705416	137532672	209583808	166666528	106659344	137328448	163297424	137676944	132709536	134596880	76880288	181373312	119747552	169218304	274191616	131037592	228041200	195447488	171799696	89578352	104197480	118627336	122954048	121335528	141468272	101843216	89213576	87319024	130593144	118638448	108880432	141943264	106694528	132753616	128295736
5961	2,6-dihydroxybenzoic acid	Xenobiotics	Drug - Topical Agents	63042	LC/MS Neg	100020837	2575	153.019	9338	303-07-1		HMDB0013676	12292479	6.40873e+06	7.59383e+06	31897926	6453900	5296456	9165823	9249578	13251268	14622916	21594986	8.27422e+06	3.25816e+06	6063524	11356822	7.2127e+06	8386481	11257382	9080365	21212038	10792188	7.21617e+06	14680922	8877539	4107472	1.07166e+06	8356007	10177867	2.69701e+06	6.587e+06	16930662	22133204	5137335	10771323	7.1435e+06	11242621	13189083
5249	2-acetamidophenol sulfate	Xenobiotics	Food Component/Plant	48580	LC/MS Neg	100006190	2251	230.013	181671	40712-60-5			91572.9	42596.3	760372	356735	93497.6	57886.3		29528.2	145040	22975.7	396481	148836		71149.7	31714.9	162338	108566	65770.5	22860	72582.7		26520	135297	283482	54876.4		174428	15093.8		104838	213520	70932.2	48099.5	69822.1	41269.5	269477	77984
123	2-aminoadipate	Amino Acid	Lysine Metabolism	6146	LC/MS Polar	381	3500	160.061	92136	542-32-5;1118-90-7	C00956	HMDB0000510	177447	387329	352993	480009	354211	650031	491080	256685	669526	435529	372998	611012	471263	267510	208120	349947	414356	388133	204706	242191	361119	567830	560128	460989	212203	339318	732639	953594	829374	476295		330048	288149	453907	532234	220608	577091
580	2-aminobutyrate	Amino Acid	Glutathione Metabolism	42374	LC/MS Pos Early	1128	2059	104.071	80283	1492-24-6	C02356	HMDB0000452	42943284	49956868	42325744	44412548	24181052	42762020	58079688	40322952	41461908	32701436	36462020	48894232	81313144	34589180	26505670	52562428	45135852	40883612	48768060	73903136	36118536	29855868	37208748	42435256	30593110	49601020	53349956	45449800	59641048	44907208	22143756	29557040	42778512	42465568	42717684	27204850	38887408
1750	2-aminoheptanoate	Lipid	Fatty Acid, Amino	43761	LC/MS Pos Early	100004542	3160	146.118	227939	1115-90-8		HMDB0094649	1.94694e+06	848971	839404	2.35743e+06	1.74563e+06	361424	1.25881e+06	900275	1.44557e+06	1.40434e+06	1.07058e+06	1.22595e+06	494712	1143824	1.47225e+06	1.03681e+06	1.43854e+06	675903	745826	1.04283e+06	675189	1.04308e+06	1010022	685970	1.33813e+06	748146	709925	854989	604955	705448	1.16124e+06	1.51069e+06	1.5882e+06	1.23535e+06	841775	651478	1.18317e+06
1755	2-aminooctanoate	Lipid	Fatty Acid, Amino	43343	LC/MS Neg	100004227	3385	158.119	69522	644-90-6		HMDB0000991	242106	358606	133501	165855	135844	45789.4	217313	162434	142380	167267	127283	136609	52605.2	425737	133211	159841	321763	75217.2	161252	182042	88950.9	104443	155342	146282	296618	126040	255448	233826	115053	154635	162284	148134	220242	146052	253091	87638	192798
5250	2-aminophenol sulfate	Xenobiotics	Food Component/Plant	43266	LC/MS Neg	100004322	1677	188.002	181670			HMDB0061116	1.1632e+06	627901	5.11319e+06	3.11143e+06	890193	1.13953e+06	579128	876210	1.4185e+06	577219	2.57523e+06	1.26171e+06	54341.2	996051	449467	899219	971863	689691	261770	1.20819e+06	223179	346799	1517224	2.70818e+06	779471	141049	1.30709e+06	438527	281187	1402598	2.27162e+06	615312	503608	1.0257e+06	910344	1.50596e+06	1.2745e+06
2873	2-arachidonoylglycerol (20:4)	Lipid	Monoacylglycerol	19266	LC/MS Neg	100000584	6170	303.233	5282280	53847-30-6	C13856	HMDB0004666	176945			385203			90888.6		277436	336886	279696	489308	267493	328623		173600	251117		306906		704789	89922.7	281434			68672		181523	220750	93185.7		411850	132970	96229.3	159878	300235	300882
1828	2-butenoylglycine	Lipid	Fatty Acid Metabolism (Acyl Glycine)	61785	LC/MS Neg	100016110	1380	142.051	6303498	71428-89-2					49373.3				39458.9						79571.8																				47172.9
4520	2-ethylphenylsulfate	Xenobiotics	Benzoate Metabolism	36847	LC/MS Neg	100001809	3416	201.023									213682										111745		70789.9		65679.8						23726.1					42559.9			342447		83198.6		29828.4
395	2-hydroxy-3-methylvalerate	Amino Acid	Leucine, Isoleucine and Valine Metabolism	36746	LC/MS Neg	100001541	1800	131.071	164623	488-15-3		HMDB0000317	479073	664620	1.37219e+06	642121	778356	2.02079e+06	1.75858e+06	825956	971298	815370	773493	1.00518e+06	1.3842e+06	963859	956833	1.07502e+06	1.21393e+06	1.09455e+06	736459	341543	441088	2.01547e+06	1.67055e+06	876638	1.13138e+06	1.27354e+06	1909315	1.64697e+06	903425	1.34243e+06	1220332	1.05219e+06	326116	1.56547e+06	1.71998e+06	500459	1.37475e+06
449	2-hydroxy-4-(methylthio)butanoic acid	Amino Acid	Methionine, Cysteine, SAM and Taurine Metabolism	63739	LC/MS Polar	100021372	1065	149.028	11427	583-91-5		HMDB0037115	761146	343246	549097	792883	727360	913964	1609550	1.18475e+06	867930	420282	730113	892049	700331	618661	698602	771236	876409	1079940	354891	491809	609696	1.28613e+06	1.38948e+06	486795	677756	981533	1.39011e+06	937406	1.41324e+06	1.22875e+06	1.18243e+06	1.42917e+06	311020	1.2082e+06	921827	1.19336e+06	946729
5379	2-hydroxyacetaminophen sulfate*	Xenobiotics	Drug - Analgesics, Anesthetics	33173	LC/MS Neg	100001791	1674	246.008	86290013			HMDB0062547						3.53196e+06
1973	2-hydroxyarachidate*	Lipid	Fatty Acid, Monohydroxy	61700	LC/MS Neg	100019892	5990	327.291	5225199				472302	210979	265782	403508	495208	318258	284465	343173	328152	279934	559192	643173	296872	209326	151223	225647	1.1908e+06	292613	323746	299036	301180	310180	153881	240470	259686	224486	412800	389964	250386	201630	376598		375334	306354	816513	309324	496364
1974	2-hydroxybehenate	Lipid	Fatty Acid, Monohydroxy	57663	LC/MS Neg	100015637	6384	355.322	193484			HMDB0061660	719238	226983	364556	500681	523549	455201	449288	417572	461214	428063	481818	519002	321884	288578	286460	284234	719433	391624	579261	445790	444088	353778	287323	368055	475627	454060	352589	333826	256790	332469	474963	426726	438665	477468	427365	448309	593917
582	2-hydroxybutyrate/2-hydroxyisobutyrate	Amino Acid	Glutathione Metabolism	52281	LC/MS Polar	100008928	1258	103.04	4277439;440864		C21297,C05984	HMDB0000729,HMDB00008	78466792	93119944	81241496	95847768	35564448	108681912	93873320	92001128	76093312	68488608	52471776	86388304	157531200	56309848	49531776	86139520	75739208	52644176	52090652	103207696	116016224	73062952	65201492	58714460	60517140	102438392	136255824	69211800	79522488	67800856	51689504	56239712	68722992	76105672	82854360	36261204	82046232
1962	2-hydroxydecanoate	Lipid	Fatty Acid, Monohydroxy	42489	LC/MS Neg	100004089	4840	187.134	21488	5393-81-7		HMDB0094656	2865827	990733	1.54657e+06	1403190	1.65383e+06	1.0072e+06	1818438	1.00865e+06	2.65752e+06	1.40169e+06	1.9669e+06	2.98079e+06	1.03498e+06	1.87283e+06	1.72374e+06	1.47776e+06	5.26136e+06	2.14527e+06	1732490	1.92263e+06	1.17785e+06	1.33785e+06	1.70653e+06	1.91689e+06	2.45483e+06	1059164	1.78319e+06	2206568	1.98036e+06	1.46275e+06	1.62712e+06	3386127	1.36862e+06	1.88431e+06	3.85932e+06	886708	1.69025e+06
1663	2-hydroxyglutarate	Lipid	Fatty Acid, Dicarboxylate	37253	LC/MS Pos Early	100002070	958	131.034	43	40951-21-1	C02630	HMDB0059655	411578	519105	425030	742298	466825	232876	651777	408025	317228	361489	415801	438244	349731	265323	511070	446095	357948	372670	1425626	579108	648372	566415	600185	657567	281254	583805		439640	630235	327211	534363	423894	418105	304809	448872	452625	656501
4466	2-hydroxyhippurate (salicylurate)	Xenobiotics	Benzoate Metabolism	18281	LC/MS Neg	1869	2184	194.046	10253	487-54-7	C07588	HMDB0000840	179894	154825	108888	769990	267980	40788.3	156688	88800.7	390976	196845	327971	326719	78887.6	234482	325217	200553	668047	181585	307090	289036	533279	96982.2	384633	296324	1.16347e+06	323146	231219	589307	58017896	414738	70533.6	218404	104328	147705	452133	700943	191372
5395	2-hydroxyibuprofen	Xenobiotics	Drug - Analgesics, Anesthetics	43330	LC/MS Neg	100004169	3462	221.118	10443535	51146-55-5		HMDB0060920
1966	2-hydroxylaurate	Lipid	Fatty Acid, Monohydroxy	52916	LC/MS Neg	100008934	5211	215.165	97783	2984-55-6			733452	1.03981e+06	683209	767281	1.04403e+06	716822	985009	826795	900192	792568	609007	856879	827435	830706	1042606	1.08267e+06	1099438	945482	938858	607404	1.31733e+06	1.02872e+06	751434	965864	951854	817095	689384	1.11345e+06	987616	924307	1.0092e+06	822874	1.03632e+06	1.39248e+06	1.16692e+06	515927	885840
1976	2-hydroxynervonate*	Lipid	Fatty Acid, Monohydroxy	61698	LC/MS Neg	100015638	6345	381.337	5312783				2.13032e+06	1.4767e+06	1.22112e+06	2.03563e+06	2.24307e+06	1.38091e+06	1.45863e+06	1.69796e+06	1.37888e+06	1.45452e+06	1.22984e+06	1.79628e+06	1.98482e+06	1.10164e+06	1.05754e+06	1.25244e+06	1.54482e+06	1.02368e+06	1.98747e+06	2164213	1.70372e+06	1.44161e+06	851047	1.21284e+06	1334680	1.51065e+06	1.33372e+06	897139	1.25672e+06	842680	1.30837e+06	1.42908e+06	1.74699e+06	1.63318e+06	1.47094e+06	1.97277e+06	1745937
1960	2-hydroxyoctanoate	Lipid	Fatty Acid, Monohydroxy	22036	LC/MS Neg	100000743	3736.8	159.103	5312860;6995013;94180	617-73-2		HMDB0002264	774797	1.59929e+06	427804	455143	422308	199201	809530	451038	469116	432295	645393	311846	281370	603299	528183	236380	1.44526e+06	333855	458656	700575	307096	325381	840105	361196	1.13243e+06	336235	652762	747948	555754	438603	632520	509612	392537	603968	1.14736e+06	275153	497592
1968	2-hydroxypalmitate	Lipid	Fatty Acid, Monohydroxy	35675	LC/MS Neg	100001579	5511.2	271.228	12575964;92836;11065598	764-67-0		HMDB0031057	38006460	41117032	49110836	38735820	38389060	41784488	32347310	52849720	45097812	46021208	37625800	57898076	53615132	72021728	35083212	43503876	50882588	44673764	64354708	58101720	43334944	48516388	46806324	40756592	37882260	43591668	50733888	29791578	47561780	30660092	39677044	48082372	38927492	53587248	42897296	54689480	41659908
156	2-hydroxyphenylacetate	Amino Acid	Phenylalanine Metabolism	1432	LC/MS Polar	235	858.6	151.04	11970	614-75-5	C05852	HMDB0000669	1354798	407724	927116	2.73194e+06	933468	652360	1.96694e+06	1.76795e+06	1.86811e+06	1.00254e+06	1.5834e+06	1.65777e+06	1.12038e+06	1.37879e+06	2.45189e+06	971561	1.2722e+06	1.50111e+06	1.11024e+06	2208168	1.21691e+06	2.39717e+06	1297082	1.08714e+06	1.34562e+06	813452	1.74303e+06	1.90885e+06	1.63287e+06	1.649e+06	2.3254e+06	849885	940120	1057755	905278	1.87186e+06	1.48992e+06
1654	2-hydroxyphytanate*	Lipid	Fatty Acid, Branched	61702	LC/MS Neg	100004414	5751	327.291	189026	14721-68-7		HMDB0061666	7216466	1.59531e+06	2640804	3.57795e+06	3.29816e+06	5792648	3924589	2.59098e+06	2.01179e+06	2.86478e+06	4.96765e+06	3.03027e+06	1.44e+06	2695129	1.19307e+06	2.4507e+06	1.6296e+06	1.98972e+06	4.33759e+06	4783432	3.7842e+06	3.7367e+06	2.43132e+06	2.3285e+06	2.66144e+06	2117198	5552826	1.35779e+06	2.50637e+06	1.53128e+06	3.16892e+06	1902579	1.51384e+06	1.60145e+06	1857459	13896161	3.10986e+06
1709	2-hydroxysebacate	Lipid	Fatty Acid, Dicarboxylate	63357	LC/MS Neg	100020378	1324	217.108	128458	103963-71-9		HMDB0000424	176029	88351.4		77165.8		51640.2	51191.9		40534.9		263501	102727	90899	78575.2	134240		210589	126081		68887.9	38426.9		56397.8		94228.3	75640.1		164689		49912.8		114177	33324.3		243275	47156.7
1971	2-hydroxystearate	Lipid	Fatty Acid, Monohydroxy	17945	LC/MS Neg	1239	5695	299.259	69417;439885;439887	629-22-1	C03045,C03042	HMDB0062549	17661872	13563341	20479238	16393367	13751929	18558476	14500524	17941594	17813388	19510234	16869902	24211376	16485783	22049860	11289633	12459344	16277379	17039562	25092528	21076380	19577360	20534672	16946110	17561722	15101050	20617064	18987216	10828492	17225830	13478314	13874054	19548138	13091575	15382547	16775658	22066612	17671232
4780	2-isopropylmalate	Xenobiotics	Food Component/Plant	15667	LC/MS Polar	100000409	2605	175.061	77	3237-44-3	C02504	HMDB0000402		220409	364069	236559	354345	557050	540379		261488	127130	115283	470973	244544	489919	239517	1576373	4.77401e+06	496335	1.89971e+06	510159	298177	387297	297415	279290	252813	483774	403798	1.66739e+06	709097	304750	447387	223562	341244	403293	1.30614e+06	181358	260565
5129	2-keto-3-deoxy-gluconate	Xenobiotics	Food Component/Plant	48141	LC/MS Polar	100005946	1900	177.041	161227	17510-99-5	C00204	HMDB0001353	5.02564e+06	1.46103e+06	2.70593e+06	2.40677e+06	1.89198e+06	1.91933e+06	2.68226e+06	3.23141e+06	1.55426e+06	1.88661e+06	2.03897e+06	2.81198e+06	2.41598e+06	1.88469e+06	2216998	1544353	2008251	2.60178e+06	2.94744e+06	2.32805e+06	2.73971e+06	2.46338e+06	2196933	2.27348e+06	4.2412e+06	2.538e+06	2.9594e+06	2.12484e+06	4.87359e+06	3.02868e+06	2941925	2.82e+06	2.02616e+06	3.79323e+06	2961858	2.96989e+06	1.89443e+06
348	2-ketocaprylate	Amino Acid	Leucine, Isoleucine and Valine Metabolism	63120	LC/MS Neg	100020833	3951	157.087	67600	328-51-8		HMDB13211	1.64763e+06	2803197	715427	918737	858822	441161	1419313	790278	874294	1221263	1.03517e+06	1.52732e+06	752900	2.32417e+06	943454	715628	3.04575e+06	755458	1.13091e+06	1.53661e+06	433478	951150	1.3025e+06	763259	2694041	852466	1.3077e+06	1.32212e+06	1.12778e+06	815779	1.16573e+06	883682	928607	1.09338e+06	1.77576e+06	783989	1.33874e+06
2872	2-linoleoylglycerol (18:2)	Lipid	Monoacylglycerol	32506	LC/MS Neg	100000987	6250	279.233	5365676	3443-82-1		HMDB0011538	969193	699150		1.06895e+06	400274	552550	620483	1.1305e+06	713169	1.35991e+06	1.2972e+06	2.44675e+06	606409	1.78379e+06	911084	1.42782e+06	3.95425e+06	1.0757e+06	2.11732e+06	923555	1.61078e+06	1367597	1731804	739561	468379	871932	992554	886382	1.2593e+06	1.09683e+06	1.71943e+06	2763353	861433	887866	1.58753e+06	2.05418e+06	668216
5381	2-methoxyacetaminophen glucuronide*	Xenobiotics	Drug - Analgesics, Anesthetics	33161	LC/MS Neg	100001795	1633	356.099	121596203			HMDB0240215						430212																											75948.6
5380	2-methoxyacetaminophen sulfate*	Xenobiotics	Drug - Analgesics, Anesthetics	47031	LC/MS Neg	100001793	1949	260.023	86290014			HMDB0062550						401229																											62941
4584	2-methoxyhydroquinone sulfate (1)	Xenobiotics	Benzoate Metabolism	64049	LC/MS Neg	100021839	1505	218.997					1200940		259731	1.82989e+06	109314	62541.4	174053	92756.6	76250.6		1.29947e+06	401763	77723.6	66402.7		118323	582991	201106			38391.2	230893	45716.9	476533	296601		69220.5	197690	141816	226969	1.33197e+06	161505	110117	238135	233203	587824	659758
4585	2-methoxyhydroquinone sulfate (2)	Xenobiotics	Benzoate Metabolism	64050	LC/MS Neg	100021840	1619	218.997					131547		45827.9	322846							148164		32739.8				81485.4	28296.3						58856.6	46823.4			34520	22870.3	28018.6	173457		20618	48577.4	39178	100623	123691
6220	2-methoxyresorcinol sulfate	Xenobiotics	Chemical	48445	LC/MS Neg	100006184	1863	218.997		1446269-78-8			58992.2	39651		102008	162914	48938.2	1.02705e+06		76089.7		397661	340361			4901600	201312	1.32996e+06	159290	124462		120287	1.80642e+06		24714.2				329013	133060	35038.7	1.58789e+06	2.50282e+06	927489		72192	445374	241118
397	2-methylbutyrylcarnitine (C5)	Amino Acid	Leucine, Isoleucine and Valine Metabolism	45095	LC/MS Pos Early	100001509	3050	246.17	6426901	31023-25-3		HMDB0000378	751527	304881	378034	589506	503910	489014	785752	471650	464461	268112	845828	806743	571018	360170	242304	424359	484280	493282	367493	488548	354830	405959	516860	501535	627315	446949	738811	481905	513323	669612	462314	543955	345904	432687	572834	425734	686338
16	2-methylserine	Amino Acid	Glycine, Serine and Threonine Metabolism	53229	LC/MS Pos Early	100009246	1652	120.066	94309		C02115		768160	803645	953195	1.61944e+06	877530	993923	1.09282e+06	978414	1.3679e+06	713776	1.06106e+06	1121539	663694	2.55382e+06	1202103	1011176	1.00642e+06	1.12816e+06		4750590	1.71049e+06	1.0592e+06	1.41672e+06	930544	1.24754e+06		1.69591e+06	1.60741e+06	1.49391e+06	584526	815055		787190	782901	858387	1.05975e+06	693174
6175	2-naphthol sulfate	Xenobiotics	Chemical	62520	LC/MS Neg	100020515	3658	223.007	74428				63648.3	125391	203543	115622	1.4889e+06	235431	369247	177931	105284	110353	342180	680402	140401	106508	457849	123275	1.29401e+06	351919	652458	202556	177559	298511	341098	220384	261487	218459	179613	238963	331883	1296968	88038	117613	618976	79957.9	702746	121101	2.46454e+06
4352	2-O-methylascorbic acid	Cofactors and Vitamins	Ascorbate and Aldarate Metabolism	63990	LC/MS Polar	100003258	1512	189.041	54726398	17860-87-6		HMDB0240294	10428390	8789523	6402490	10938208	7.829e+06	9571510	11106075	8987078	11636884	7.24906e+06	7763482	9180012	5.31561e+06	9461018	12429664	7.90821e+06	11691288	7.78061e+06	11743604	11229610	8815168	8.2138e+06	9272337	7193008	18345154	12708744	16166239	14508820	9469530	9508506	12731502	9409471	8.19475e+06	9038891	9729541	5090550	10395852
2871	2-oleoylglycerol (18:1)	Lipid	Monoacylglycerol	21232	LC/MS Neg	100000943	6500	281.249	5319879	3443-84-3		HMDB0011537	904260	6.62742e+06	2.59444e+06	5.68754e+06	1.90627e+06	2.91067e+06	1.02962e+06	1.0931e+06	3.1443e+06	3.28539e+06	1.19325e+06	2.44596e+06	1.33452e+06		2.9836e+06	3.99586e+06	2.9261e+06	3.58017e+06	1.86288e+06	3.62984e+06	828710		4546205	2284978	4097455	557662	1.72164e+06	2932958		1.00341e+06	1.02109e+06	542306	860308	2.59768e+06	1.08048e+06	1.34647e+06
491	2-oxoarginine*	Amino Acid	Urea cycle; Arginine and Proline Metabolism	55072	LC/MS Pos Early	100002784	1760	174.087	558	3715-10-04	C03771	HMDB0004225	488545	721227	653107	522722	873617	864625	1.36031e+06	504634	660563	306996	749122	818538	387955	295032	262967	316337	836399	1026567	824154	1605662	518893	643009	1.27719e+06	1.06863e+06	801713	408746	902188	674792	577040	1.05634e+06	377194	1.00534e+06	535142	873930	513143	1.85051e+06	998402
2603	2-palmitoleoyl-GPC* (16:1)*	Lipid	Lysophospholipid	47118	LC/MS Neg	100001561	5720	568.326	122164832			HMDB10383	281163	505739	362380	482046	619944	677775	208041	404566	359557	232227	394009	404834	163482	410053	303757	389251	536541	365900	827341	203670	56441.9	276186	315564	109323	309447	491941	439303	338292	198371	296469	441728	248124	455724	444058	313821	481600	355526
2601	2-palmitoyl-GPC* (16:0)*	Lipid	Lysophospholipid	35253	LC/MS Neg	100001562	6215	570.341	15061532			HMDB0061702	27446600	26458514	28088842	21613430	28872470	25375946	17388928	28626964	23051564	21321446	21506360	20639274	18831130	25887186	20696360	20567722	38772316	25391490	41262564	23872796	14648410	19808576	26974142	18638624	21765240	25257436	21473652	21613116	18628354	17721784	17741570	17366154	23087166	26919894	24024144	27257336	18458908
4636	2-piperidinone	Xenobiotics	Food Component/Plant	43400	LC/MS Pos Early	100004295	1675	100.076	12665	675-20-7		HMDB0011749	3614323	7346002	1.48318e+06	5.74699e+06	5682455	6.36214e+06	7.63303e+06	1.50664e+06	6167860	2.06466e+06	4.30532e+06	3608015	2.157e+06	2.91221e+06	11696118	916071	1708858	1.80255e+06	3362428	3.20417e+06	11204998	6.1935e+06	3245572	6450004	10397467	6274267	2.0525e+06	3.84899e+06	25309918	4576936	2886488	7.24215e+06	2.52582e+06	3.16681e+06	2.56633e+06	3984762	17736090
2670	2-stearoyl-GPE (18:0)*	Lipid	Lysophospholipid	41220	LC/MS Neg	100003901	6350	480.31	90658453;53480667			HMDB0011129	3.6499e+06	1.35023e+06	1.13289e+06	1.52251e+06	1882729	1.26598e+06	1.19061e+06	4.12382e+06	1.52631e+06	1.28122e+06	1984920	6.58123e+06	1.16267e+06	1.26887e+06	1.43478e+06	1.56413e+06	2964969	1.84649e+06	2.61058e+06	1.04303e+06	3.25167e+06	2.63959e+06	1.37679e+06	1.13484e+06	905857	1585791	2.0706e+06	1.184e+06	2410033	1.79273e+06	2.89118e+06	2.7027e+06	1.42515e+06	1.3316e+06	1.84584e+06	1.87237e+06	1.4102e+06
3253	21-hydroxypregnenolone disulfate	Lipid	Pregnenolone Steroids	46115	LC/MS Neg	100001999	3935	245.067	134595	1164-98-3			1.57801e+06	1.36858e+06	440409	794592	671498	1.13376e+06	1.63512e+06	1.53704e+06	581269	724109	779808	856049	1.20536e+06	669314	596806	746487	831085	1.74974e+06	412351	564503	625571	669398	1.40771e+06	1.69112e+06	617054	866361	306128	1.59915e+06	818445	849419	922407	1.22079e+06	1.83293e+06	950881	1.56672e+06	507272	1.267e+06
3250	21-hydroxypregnenolone monosulfate (1)	Lipid	Pregnenolone Steroids	37174	LC/MS Neg	100002003	4624	411.185	174681	88378-34-1			70308.1	48325.7		31187.2	21561.8	115934	36506.6	81673.1		41992.9	31091.7	37617.3	52790.3			51170.4	50984.3	91220.3	30175.1		18550.1	58974.3	99784.2	82816.9		53452.5		75661.8	27869.7	61071.6	48311.9	51267.5	100998	61988.7	59815.6
2034	2R,3R-dihydroxybutyrate	Lipid	Fatty Acid, Dihydroxy	63109	LC/MS Polar	100002367	1543	119.035	13120901	759-06-8		HMDB0000498	29603070	21430356	22345812	26736000	31187900	17916018	30462830	19799038	53075380	24386106	31566588	30266888	25831862	19398436	28501010	21920790	18352096	24699746	38397668	27649544	20863396	22925280	32846220	22064992	42398916	24297900	33394676	19512804	26238322	34396600	40341312	17632798	30124316	26257010	28819560	22415188	34624364
2037	3,4-dihydroxybutyrate	Lipid	Fatty Acid, Dihydroxy	62952	LC/MS Polar	100001730	2204	119.035	150929	51267-44-8		HMDB0000337	5.10481e+06	2.33219e+06	3084011	4728273	4.14077e+06	2.43436e+06	5722723	4.06851e+06	3.45144e+06	2.48123e+06	4.85211e+06	3.8634e+06	3.17458e+06	3719243	5.5043e+06	3.76079e+06	5.11525e+06	6.80253e+06	5.37473e+06	4799132	3.13762e+06	4361952	3.00998e+06	3.94275e+06	5.11559e+06	4926669	3.90262e+06	3847979	4673455	3628366	4.87446e+06	3.75315e+06	4756741	3726252	3524110	2.95061e+06	3.7353e+06
6259	3,5-dichloro-2,6-dihydroxybenzoic acid	Xenobiotics	Chemical	63589	LC/MS Polar	100021324	693	220.941	24721632				2.03683e+06	1.39049e+06	1.52739e+06	1.85503e+06	1.44471e+06	3.42002e+06	2.17182e+06	1.3958e+06	1.65837e+06	892107	2.85015e+06	2.326e+06	2.36913e+06	1.66264e+06	1.57251e+06	1946068	1.37479e+06	3.6065e+06	2226930	1795228	1.51645e+06	2.70535e+06	2.36295e+06	2.40834e+06	1448722	1.52881e+06	1.74492e+06	2.25641e+06	2800525	1.33149e+06	1.53707e+06	4261490	1.42991e+06	2.39844e+06	1443255	4582393	1303950
4598	3,7-dimethylurate	Xenobiotics	Xanthine Metabolism	34399	LC/MS Neg	100001398	1418	195.052	83126	13087-49-5	C16360	HMDB0001982				57357	147290	258833	104731		101140			88913.1	84094.8		114252			110977	93394.5	118864	40024.7				286614		200058	275056	162592	117775				145333			144746
4244	3-(3-amino-3-carboxypropyl)uridine*	Nucleotide	Pyrimidine Metabolism, Uracil containing	62924	LC/MS Neg	100001426	1369	344.11	171198	52745-94-5			68841	40707.4	42737.3	66330.5	53971.5	43523.1	64169.9	65805.7	41546.1	33731.5	69102	64697.3	53940.7	53417.8	75861.2	55524.4	62178.3	55424.4	47574.4	58956.9	69170.3	58329	44736.5	60982.5	72480.1	73758	60475.5	54880.6	55444.9	61652	64172.4	61875.7	43936.2	58760.5	60506.4	81880.8	75537.6
4571	3-(3-hydroxyphenyl)propionate	Xenobiotics	Benzoate Metabolism	35635	LC/MS Neg	100001624	1980	165.056	91	621-54-5	C11457	HMDB0000375	77650.8	129531		1.01775e+06	118821	1.8129e+06	99589.5	189762	1675121	65456.2	269009		497564	322503	992616	209697	1.9993e+06	524609	189119	324589		471253		480538	483711		242640	401858	4.22591e+06		1.98084e+06	198181	113167	333939	204861	287319	9539938
4568	3-(3-hydroxyphenyl)propionate sulfate	Xenobiotics	Benzoate Metabolism	45415	LC/MS Neg	100005391	1294	245.012	187488	86321-32-6		HMDB0094710			30709	90723	168136	163988			106141		77809		25127	41128	99079	28339.6	397520	109353	17511	76503				56283.8	39783	19265	105078	22010	398606	40030.1	169336	33456		39771		251637	906871
181	3-(4-hydroxyphenyl)lactate (HPLA)	Amino Acid	Tyrosine Metabolism	32197	LC/MS Neg	240	1379	181.051	9378	6482-98-0	C03672	HMDB0000755	9709386	8.21127e+06	7.54728e+06	12608340	10253790	14821266	18596926	12301530	11182832	6998242	10408590	13199539	10743574	8922324	9711859	10089539	11139749	14343891	7194821	6921467	12163602	12508298	18370420	10346567	12139342	13887497	22633748	13664102	13724002	14880783	10758585	12797343	6536698	19844784	9539502	11316973	13589474
4573	3-(4-hydroxyphenyl)propionate	Xenobiotics	Benzoate Metabolism	39587	LC/MS Neg	100002914	1670	165.056	10394	501-97-3	C01744	HMDB0002199				251984			90587							43598.7	203778		117967	54215						113918				82763.5	106079	45795	237046	71680.1		75522			60691.4
5382	3-(cystein-S-yl)acetaminophen*	Xenobiotics	Drug - Analgesics, Anesthetics	34365	LC/MS Pos Early	100001797	2420	271.075	171264			HMDB0240217
5386	3-(methylthio)acetaminophen sulfate*	Xenobiotics	Drug - Analgesics, Anesthetics	62567	LC/MS Neg	100020827	2265	276.001										1.07596e+06									2.87526e+06																		659355
5376	3-(N-acetyl-L-cystein-S-yl) acetaminophen	Xenobiotics	Drug - Analgesics, Anesthetics	45721	LC/MS Neg	2048	2094	311.071	83967	52372-86-8								1134349									147043																		62250
6107	3-acetylphenol sulfate	Xenobiotics	Chemical	48693	LC/MS Neg	100004326	2477	215.002								49117.6	79725	109931			19405.9		48513.4		43720.8				136067	44447.1		124867				42374.8	54945.4		62603.3	58445.8	61136	53259.5	90177		56339.6		95558.4		269577
489	3-amino-2-piperidone	Amino Acid	Urea cycle; Arginine and Proline Metabolism	62853	LC/MS Pos Early	100020361	2065	115.087	5200225	1892-22-4		HMDB0000323	484000	260159	299234	440482	491347	359500	467313	385879	388792	425270	494485	627857	294613	345141	408225	421485	654560	436082	409644	535894	221263	380822	308527	452973	521584	525871	336949	447353	575750	484771	343100	425174	352803	634959	417925	738605	464684
4283	3-aminoisobutyrate	Nucleotide	Pyrimidine Metabolism, Thymine containing	1566	LC/MS Pos Early	1114	2190	104.071	64956	10569-72-9;214139-20-5	C05145	HMDB0002166	2.62532e+06	1.7724e+06	2.38745e+06	5.89674e+06	2.78502e+06	1.5522e+06	2.96068e+06	2.99339e+06	2497488	1.59247e+06	9266290	3.88257e+06	3967169	4861792	4.32276e+06	2.64899e+06	1.62743e+06	1.70729e+06	2.25751e+06	4.87966e+06	3.44236e+06	2.28933e+06	3641625	2770426	2.97251e+06	1.61269e+06	2.25756e+06	2.82237e+06	2.75798e+06	3.42338e+06	1.26654e+06	2469618	1.48909e+06	3980037	3.98131e+06	4.6905e+06	3.10752e+06
6260	3-bromo-5-chloro-2,6-dihydroxybenzoic acid*	Xenobiotics	Chemical	63681	LC/MS Neg	100021707	4505	264.891	134581543				434480	317047	373230	400387	301841	548330	344800	271322	319123	163398	537480	457011	444130	367469	258922	540934	282486	555063	472403	455924	337260	416022	450412	469140	251630	272452	354872	414828	508027	250708	290265	319676	260145	412391	207306	394817	214770
1707	3-carboxy-4-methyl-5-pentyl-2-furanpropionate (3-CMPFP)	Lipid	Fatty Acid, Dicarboxylate	61871	LC/MS Neg	100020004	4000	267.124	194501			HMDB0061643	12926878	12252551	25459396	15742145	23710054	22917482	23136742	53024668	60345724	19107494	12938632	21553206	11664064	11621513	13881561	11150580	16489225	8822071	20226390	43590408	45522608	12326061	22891886	10621207	16632213	11325723	28504562	8997357	21295050	6935214	11426433	13695370	7.14223e+06	8.23201e+06	13604152	48366624	15766123
1705	3-carboxy-4-methyl-5-propyl-2-furanpropanoate (CMPF)	Lipid	Fatty Acid, Dicarboxylate	31787	LC/MS Neg	100001178	2800	239.093	123979	86879-39-2		HMDB0061112	10650574	8562593	19791136	52497536	48267136	34226984	46090552	111448568	132553072	133829296	1309689	63210368	51310332	62052344	165879600	18111564	168892160	59284924	75736816	158315408	66973032	161397136	105325168	3.40758e+06	63019776	11348032	146242624	20231962	51173312	9434032	17398548	63366636	2.78711e+06	4340077	102756072	73328600	91994504
1879	3-decenoylcarnitine	Lipid	Fatty Acid Metabolism (Acyl Carnitine, Monounsaturated)	63361	LC/MS Pos Late	100021136	1045	314.233					2540280		2165454	2.23104e+06		1125607		1.95016e+06	1.11467e+06		1360443	1.11768e+06	1.82368e+06			2.73619e+06	2529451	2.40319e+06	1.48273e+06	2120134			2.01275e+06	1.10981e+06	1414143	1.49803e+06	1.06751e+06	1.58563e+06		2330655	1.7135e+06		1.80495e+06	3.09544e+06	2.55923e+06	784073	1.63264e+06
4897	3-ethylcatechol sulfate (1)	Xenobiotics	Food Component/Plant	62796	LC/MS Neg	100020851	3422	217.018						31281.8	26114.1		127622	67306.5	43450				321060	51451.8	71002		135021		140729	57526.6	203348	215054			143656		91652.1	42052.2		22490.2	45652.6	150626			234822		121278		240536
4785	3-formylindole	Xenobiotics	Food Component/Plant	62863	LC/MS Pos Early	100020219	2736	146.06	10256	487-89-8	C08493	HMDB29737	897946	1.31288e+06	1.39472e+06	868070	1312499	1.64151e+06	1.92626e+06	1.78933e+06	1.84178e+06	1061451	1.15304e+06	1.85829e+06	968516	1053820	1.14125e+06	882292	1.38275e+06	1.17627e+06	1.29952e+06	1083973	1.55539e+06	1120055	1.31655e+06	921203	1.2942e+06	1210561	1.62996e+06	1.75198e+06	1.52339e+06	1.07771e+06	1.26491e+06	1.18516e+06	876415	1.60224e+06	1.18995e+06	1.09226e+06	1676692
405	3-hydroxy-2-ethylpropionate	Amino Acid	Leucine, Isoleucine and Valine Metabolism	32397	LC/MS Neg	100001170	975	117.056	188979	4374-62-3		HMDB0000396	2.49744e+06	1.43759e+06	2.11644e+06	2.89048e+06	1677220	3185985	2.36543e+06	1.87128e+06	3.91225e+06	1.62916e+06	1.76241e+06	2.71677e+06	2.90821e+06	2.09543e+06	1.14913e+06	3.06578e+06	2.54659e+06	2.18978e+06	1.84103e+06	2.41839e+06	2.3985e+06	1.21031e+06	1908125	1.3499e+06	1.75073e+06	2.10252e+06	2993828	1.78943e+06	1.90976e+06	2.89412e+06	1.58204e+06	2.25492e+06	2.05807e+06	2.1745e+06	2.03969e+06	1.47868e+06	2.96175e+06
6254	3-hydroxy-2-methylpyridine sulfate	Xenobiotics	Chemical	63227	LC/MS Neg	100020975	1849	188.002					39078.6	13926	71747.6		100022	67862					65242.6		158437			23013.2	96012.1						40262.8	16354.1	38158.8	27742		547216	28963.9	121977			136040		453771	121424	29264
3175	3-hydroxy-3-methylglutarate	Lipid	Mevalonate Metabolism	531	LC/MS Polar	112	2850	161.046	1662;5459993	503-49-1	C03761	HMDB0000355	68968408	75469464	78625856	77973240	62704300	62293908	71681032	71959024	90225400	92810456	80002280	82189512	64023864	71395800	70887616	83026984	64846384	73873320	79734280	76881480	71411512	77657928	71665280	70629008	75027752	71496888	79745000	74835872	90407672	75040576	76915872	74984536	75952384	75936944	80659968	74744304	69064568
1668	3-hydroxyadipate	Lipid	Fatty Acid, Dicarboxylate	62069	LC/MS Polar	100004396	3131	161.046	151913			HMDB0000345	695861	745447	863503	901502	375258	462680	1.05454e+06	473237	531512	1.06329e+06	954865	665873	2194548	926592	1608635	706117	872813	1.53703e+06	959281	1.53309e+06	726215	2128190	413116		984811	510121	861067	2.09652e+06	900052	1.1038e+06		614942	1.02907e+06	813034	889655	385287	1.02804e+06
1938	3-hydroxybutyrate (BHBA)	Lipid	Ketone Bodies	542	LC/MS Polar	254	1480	103.04	441;94318;92135	625-72-9	C03197,C01089	HMDB0000011,HMDB0000357,HMDB0000442	8694312	35777332	10354330	16920812	8116174	11288802	15307276	10947156	20763766	28257096	11025265	12181813	250404064	48304572	33061936	28908722	19411306	11962615	9442037	37139936	36250116	11624623	11075297	10529088	9332959	11574473	13421120	14196505	17070258	16358285	7.41649e+06	5235280	26128488	17982416	14096846	8395179	10801651
1831	3-hydroxybutyroylglycine	Lipid	Fatty Acid Metabolism (Acyl Glycine)	62064	LC/MS Pos Early	100020211	978	162.076						166771	213556	77982.6	102941	122177	117019	108775	75193.2	111428	88711.6	78814.9	1.37326e+06	283559	375714	156717	177010	99779.7	281932	294435	257112	105142		53740.3	178648	157422	138079	284253	133404	140549	119782	72468.2	274139	148225	103023	243788
4614	3-hydroxycotinine glucuronide	Xenobiotics	Tobacco Metabolite	43470	LC/MS Neg	100004494	1745	367.115	53477725	132929-88-5		HMDB0001204					180728										70420		50363.4																111525		81579		24358
1982	3-hydroxydecanoate	Lipid	Fatty Acid, Monohydroxy	22053	LC/MS Neg	100000997	4634.7	187.134	26612	5561-87-5		HMDB0002203	1.36181e+06	1.55209e+06	2.5996e+06	1.52284e+06	902172	1.48454e+06	1.36373e+06	1.2605e+06	1.24543e+06	1.69229e+06	1.27276e+06	1.29283e+06	1.37049e+06	2.15155e+06	1.7152e+06	1.97792e+06	1.07777e+06	1702104	1.19487e+06	1.66177e+06	2633184	1.1383e+06	2.25917e+06	892080	1.06867e+06	1123364	1.62481e+06	1.16872e+06	1.32713e+06	2.39616e+06	1.13581e+06	915075	1.91391e+06	2.07301e+06	1.90117e+06	1.02623e+06	1.55346e+06
1927	3-hydroxydecanoylcarnitine	Lipid	Fatty Acid Metabolism (Acyl Carnitine, Hydroxy)	63358	LC/MS Pos Late	100021141	961	332.243	121454166			HMDB0061636	1.87638e+06	1.17737e+06	2.22023e+06	1.65556e+06	504557	1.02264e+06	971989	1.2234e+06	1.18264e+06	1.05521e+06	1.06877e+06	824071	1.4035e+06	1.39241e+06	1.78184e+06	1.93203e+06	1.08779e+06	1150085	919853	1.68606e+06	2.07264e+06	543455	1.59402e+06	486249	707628	1.30273e+06	1.00345e+06	864024	1304921	2.06826e+06	1.0398e+06	641907	1.74935e+06	2.06987e+06	1.71761e+06	648020	1.10795e+06
1687	3-hydroxydodecanedioate*	Lipid	Fatty Acid, Dicarboxylate	62915	LC/MS Neg	100001454	2252	245.139	16663321	34574-69-1		HMDB0000413	78519.3	131682	69458.8	137571	28760.1		58026.4		40556.1	56620.9	65712.7	44919.7	192086	115612	146759	67265.5	65016.1	49529.8	40864.8	94477.1	106349	47807.4	81507		46762.8	72136.9	59689.5	63926.2	37258.7	60417.8	39386.2		87029.2	136467	102304	51957.1	53474.9
1979	3-hydroxyhexanoate	Lipid	Fatty Acid, Monohydroxy	53230	LC/MS Neg	100006367	1725	131.071	151492	10191-24-9		HMDB0061652,HMDB0010718	508320	574379	716447	630013	357554	538479	554683	337883	644392	556538	432065	515270	1.26313e+06	756787	953553	677196	648970	489703	856850	1.39471e+06	849466	280764	519097	403754	380485	410095	1.15634e+06	951141	684264	909085	644293	443435	1.24786e+06	806784	835934	340618	760264
1921	3-hydroxyhexanoylcarnitine (1)	Lipid	Fatty Acid Metabolism (Acyl Carnitine, Hydroxy)	62557	LC/MS Pos Early	100020825	2918	276.181					134869	74538	82297	98609	41179.9	61094.8	98517.4	89205.8	84764.8	62211.5	59883.5	59871.2	137853	74645.9	107704	86756	74181.9		71126.3	129671	73149.9	44665.6	68396.3	75868.7	101325	83028.1	79960.9	72988.4	85817.7	87528.4	68955.7	52540.9	132520	90761.5	93930.5		82707.3
4468	3-hydroxyhippurate	Xenobiotics	Benzoate Metabolism	39600	LC/MS Neg	100002122	1687	194.046	450268	1637-75-8		HMDB0006116	609008	380217	520910	4.0985e+06	1.71962e+06	3.81588e+06	130826	461140	3.15725e+06	303370	1.91405e+06	220674	689413	1.21035e+06	3.41002e+06	417243	5351768	1.35449e+06	665876	3.00084e+06	255189	1.42285e+06	195518	1.02639e+06	1187840	268451	759699	1.06381e+06	8230707	467126	4.90982e+06	825326	170009	1.43228e+06	537591	1.9671e+06	27081032
4469	3-hydroxyhippurate sulfate	Xenobiotics	Benzoate Metabolism	62530	LC/MS Neg	100020410	1047	274.003	186339							212111	103223	167168			113776		121690		31560.3	38360.4	139519		446894	186521	33745.4	315382		91761.6		57942.8					520564		358373			48459.6		182991	2.18202e+06
428	3-hydroxyisobutyrate	Amino Acid	Leucine, Isoleucine and Valine Metabolism	1549	LC/MS Polar	111	1619	103.04	11966314	2068-83-9	C01188,C06001	HMDB0000023,HMDB0000336	10206640	8.08795e+06	10721830	11576268	6544182	16432332	13679945	9942340	13168092	10576305	8232951	9512408	27054278	10051383	4.94317e+06	9292690	15925744	9723056	6365707	15477188	12793001	11135745	11840880	10254954	11385942	8497343	15485990	10688247	11270536	11129498	7461847	5593533	6705352	11771940	9482486	6.54536e+06	9737130
1985	3-hydroxylaurate	Lipid	Fatty Acid, Monohydroxy	32457	LC/MS Neg	100001112	5175	215.165	94216	53941-38-1		HMDB0000387	1.30996e+06	2.08399e+06	2.91351e+06	1.44356e+06	634253	2.04306e+06	948410	939562	1.07785e+06	1819975	1.14986e+06	1.08463e+06	1.22564e+06	2159832	1.58135e+06	2.62621e+06	601378	1.33654e+06	660554	1756621	3.10953e+06	965698	3.07314e+06	643433	752965	942414	2.15102e+06	636223	1.01567e+06	1.63386e+06	1.01834e+06	609553	1.98999e+06	2.55745e+06	964901	718624	1.58271e+06
1980	3-hydroxyoctanoate	Lipid	Fatty Acid, Monohydroxy	22001	LC/MS Neg	100000773	3446	159.103	26613	88930-08-9	C20793	HMDB0001954	517775	549174	809301	616301	325914	504867	569279	408916	662782	656424	431776	501048	741399	922309	942144	671177	614811	634493	552302	790006	877067	365268	792799	365930	404015	451205	906288	618090	666664	950425	390265	367399	931860	957150	1278222	328200	667377
1924	3-hydroxyoctanoylcarnitine (1)	Lipid	Fatty Acid Metabolism (Acyl Carnitine, Hydroxy)	64393	LC/MS Pos Early	100021990	3445	304.212					751222	509787	680635	655972	239294	413779	480177	442698	575708	421635	481770	421545	706838	555954	661386	460952	405964	363499	375650	794431	896016	229210	550286	252022	278920	572512	455809	424177	758031	646352	411743	315312	697582	753909	845848	294104	573567
1925	3-hydroxyoctanoylcarnitine (2)	Lipid	Fatty Acid Metabolism (Acyl Carnitine, Hydroxy)	64394	LC/MS Pos Early	100021991	3497	304.212					321944	244523	345208	278834	111980	196601	228619	172063	259722	180588	215736	192470	299805	280403	267318	238729	163570	196587	202595	353902	373212	112471	220693	106933	120532	273414	197279	207731	333276	357902	219925	99106.8	348929	279854	399838	119734	272798
1929	3-hydroxyoleoylcarnitine	Lipid	Fatty Acid Metabolism (Acyl Carnitine, Hydroxy)	61840	LC/MS Pos Late	100019801	1406	442.353	129637446				104386	214040	243866	237959	86541.4	131087	92614	124578	110982	163053	71440.8	121849	244571	173125	151593	189251	85249.8	110458	143426	221243	188504		73105.2			168397	141172	94494.9	141316	79209.4	58666.5	64635.5	253195	221256	134933		158336
6221	3-hydroxypyridine sulfate	Xenobiotics	Chemical	48448	LC/MS Neg	100006098	1595.5	173.987		1955-23-3			576697	742993	1.76366e+06	118805	3134135	1.37353e+06	113826	137267	264188	237418	725246	1.70465e+06	4357605	431085	391430	53041.8	1.10935e+06	1.06825e+06	1237544	1.92653e+06	56935.4	185829	2.16954e+06	352734	580250	1.78054e+06	631253	3.13913e+06	1.70823e+06	1.36294e+06	60130.8	1.37567e+06	1.9925e+06	201740	3326798	3.00457e+06	2555277
5064	3-hydroxystachydrine*	Xenobiotics	Food Component/Plant	62062	LC/MS Pos Early	100020203	1049	160.097	46173781		C10151			283742	844488	120345	638935	183559	314748	6809806	8777522		103132	528548	1119518	8579158	329284	184865	4459135	150223	644165	4.17477e+06	18752284	2.25321e+06	833159	3.89185e+06	587326	286095	1.27528e+06	25531056		190538	11968026	1523964	665248	427774	501278	2541171	251257
5214	3-indoleglyoxylic acid	Xenobiotics	Food Component/Plant	63583	LC/MS Neg	100020372	2140	188.035	73863	1477-49-2			115684	151720	254882	179259	312809	307174	446680	280381	301544	149327	310352	357336	125357	354661	140775	161535	254989	275493	267313	100364	232177	217143	389502	183353	182693	229843	238592	348214	333405	201814	208708	233549	137772	260266	220047	279145	396432
322	3-indoxyl sulfate	Amino Acid	Tryptophan Metabolism	27672	LC/MS Neg	100000467	2222.2	212.002	10258	2642-37-7		HMDB0000682	23492488	25630178	34174296	26407004	43445276	13036127	27166866	38085156	44282660	22306982	73900960	30756812	26750102	36194604	30811140	29226538	35568928	17076070	48468140	45477540	22020652	40202800	17433160	12823383	29563798	27547008	59650896	21171932	33037796	38366680	12562781	33075316	10364276	24203152	18881038	13149992	20539640
4541	3-methoxycatechol sulfate (1)	Xenobiotics	Benzoate Metabolism	48763	LC/MS Neg	100006375	2163	218.997	129892430				1.96121e+06	916035	71504.7	1.74844e+06	3.90607e+06	1.23272e+06	12207220	537153	2.82256e+06	596487	7.83947e+06	4.40238e+06	327706	131666	12897226	1.27681e+06	19497350	4408166	4.97237e+06	501269	1.61086e+06	12790885	150325	874371	303435		178387	4301472	2.80814e+06	908331	14478170	9560052	2.92315e+06	632920	218967	5.29753e+06	2.22794e+06
4542	3-methoxycatechol sulfate (2)	Xenobiotics	Benzoate Metabolism	48752	LC/MS Neg	100006376	2200	218.997					153014	46066.3	149556	489790	223141	103948	94336.3	62262.5	212553	67657.3	287744	247554	28413.4	52585.9		45693.4	335838	124735		113350			128313	123132	79804.4		121157	71686.3	96389.8	265454			174911	128326	86065.8	235127	88057.1
206	3-methoxytyramine sulfate	Amino Acid	Tyrosine Metabolism	44618	LC/MS Neg	100004634	1722	246.044	54133459				70637.8			29435.2	24275.7	14434.4			19790.4		29317.5	29171.9		39096	31503.8		53430.2	37882.3	44771.2	25670.1	15214.3		25533.4		25682	23820.9	27985	35210.2	26122.9				22543.2	31111.9	48967.3		32205
204	3-methoxytyrosine	Amino Acid	Tyrosine Metabolism	12017	LC/MS Pos Early	1342	2555	212.092	9307	300-48-1		HMDB0001434	328155	286877	208596	266353	401370	229116	330850	263155	313197	259598	270615	386238	401971	345912	470140	363838	322128	330731	388384	315147	399860	241643	407339	391320	264055	371133	279049	479010	296199	359850	441068	302504	336292	380014	324911	484390	327641
4502	3-methyl catechol sulfate (1)	Xenobiotics	Benzoate Metabolism	46165	LC/MS Neg	100004112	2790	203.002	118431379				205951	608442	357519	253750	2.03771e+06	764965	306744	69235	172948	180892	5430144	677733	2160682	147113	574919	27930.1	744432	463255	2550399	1.95658e+06	125030	103943	1721863	160362	1.38294e+06	303485	251358	656962	992906	865542	676392	283395	1823295	125337	1575323	163825	2182268
4503	3-methyl catechol sulfate (2)	Xenobiotics	Benzoate Metabolism	46164	LC/MS Neg	100004110	2860	203.002									102895						182930		58798.4				54325.8		64672.1	34543.8			69438.3		29425.8			110477		54337.1			79146.2		79058		44725.4
423	3-methyl-2-oxobutyrate	Amino Acid	Leucine, Isoleucine and Valine Metabolism	44526	LC/MS Neg	100000936	1465	115.04	49	3715-29-5	C00141	HMDB0000019	17691126	20186512	24844898	22572294	18032554	32514872	25777114	20335370	20462046	22536102	20820842	21400536	29229834	22201376	18511946	22640320	23141044	20944578	13083904	18515306	22541830	24368072	23381972	19806722	17834484	23022220	29925292	22602634	19995634	21241190	23515892	17485772	17917968	25845320	28332448	14254534	23256614
394	3-methyl-2-oxovalerate	Amino Acid	Leucine, Isoleucine and Valine Metabolism	15676	LC/MS Neg	100000036	2064.2	129.056	440877;439286	1460-34-0;51829-07-3	C00671,C06008,C03465	HMDB0000491	65119844	58881468	92012720	65620532	64698124	90514928	90771264	78720264	62977016	70393888	71676984	77804384	99224024	60002928	55742788	82194416	102787136	79432224	45010356	38605864	56441388	107869376	87998848	66256020	76397648	76137648	91672424	95180664	65362620	86535728	77820328	56261916	54985612	95863320	106346216	47138028	77057640
1669	3-methyladipate	Lipid	Fatty Acid, Dicarboxylate	36749	LC/MS Polar	100001765	2865	159.066	12292	3058-01-03		HMDB0000555	289175	162453		263053	525451	316240	279891	247487	542954	145543	146076		643175	177180	339246	227833	217170	221936	400327	1126406	214493	129033	549991	135342	224208	238197	285116	386813	327624	534965		351991		143074		645660	201981
4254	3-methylcytidine	Nucleotide	Pyrimidine Metabolism, Cytidine containing	35132	LC/MS Pos Early	100001466	2176	258.108	14237477	21028-20-6		HMDB0240577	30152.5	30920.1	27253.6	38845.3	42057.2	46348.8	61804.5	49726.2	66152.8	40806.2	46205.3	48300.7	50596.5	32547	44142.7	50655.6	50756	35648.6	40841.1	38440.6	40206	45047.9	59629.2	43310.7	49114.1	58684.2	68994.9	50598.5	30286.1	32450.9	50114	50265.5	31610	40409.4	57582.6		68270.1
367	3-methylglutaconate	Amino Acid	Leucine, Isoleucine and Valine Metabolism	57747	LC/MS Polar	100002458	2700	99.0452	1551553	5746-90-7		HMDB0000522	1.2346e+06	725602	645430	958888	700909	680465	1.12341e+06	923067	1.13487e+06	761517	1.0749e+06	1.3722e+06	1.07457e+06	859097	1.46554e+06	849656	754057	898818	1.24926e+06	1.54039e+06	869834	618410	671133	1.00918e+06	1.34814e+06	1.01394e+06	1.09674e+06	1.10933e+06	1.15534e+06	988976	782753	632176	685088	996812	687062	1.71857e+06	843866
375	3-methylglutarylcarnitine (2)	Amino Acid	Leucine, Isoleucine and Valine Metabolism	46548	LC/MS Pos Early	100005850	2687	290.16	128145			HMDB0000552	160815	103620	178086	150971	116193	71016	282916	364651	233529	153241	152603	417348	134553	91121.6	240938	121633	120903	211650	92125.9	828528	266259	90848.8	207899	168016	123877	233418	149525	456132	103930	162399	145403	67939.6	124591	138884	97092.8	493785	280738
72	3-methylhistidine	Amino Acid	Histidine Metabolism	15677	LC/MS Neg	100000042	906.3	168.078	64969	368-16-1	C01152	HMDB0000479	1.39662e+06	6.16413e+06	9190225	1.32005e+06	1.23676e+06	4.93733e+06	13408569	896906	1.31068e+06	673121	2.01408e+06	5447102	8516349	1.41732e+06	83522.7	1.73778e+06	1481487	714159	1.09365e+06	4518371	6188820	5155192	3399865	6.65426e+06	1722532	1.31698e+06	2.20402e+06	4.11581e+06	19766350	1.22968e+06	362661	2108284	355868	815909	2.03209e+06	1.27658e+06	3.66585e+06
4601	3-methylxanthine	Xenobiotics	Xanthine Metabolism	32445	LC/MS Neg	100001108	1700	165.042	70639	1076-22-8	C16357	HMDB0001886	1.1621e+06	722135	853307	1.36713e+06	2312111	3.99971e+06	549658	477559	3.08751e+06	913850	1.06872e+06	1.83702e+06	3.18602e+06	886822	2201976	322782	2830999	2.48319e+06	1.79946e+06	3721551	1.82961e+06	465705	1.04516e+06	965225	3.0865e+06	579882	2964817	6633730	4.22483e+06	2.35071e+06	558334	1.40214e+06	584289	2.35401e+06	1.47594e+06	1.26215e+06	4.20702e+06
4574	3-phenylpropionate (hydrocinnamate)	Xenobiotics	Benzoate Metabolism	15749	LC/MS Neg	100000010	2860	149.061	107	501-52-0	C05629	HMDB0000764	2.02732e+06	1.68888e+06	2.0165e+06	112832	1.63144e+06	456213	147776	837387	4654119	1.49698e+06	2.83661e+06	3.22754e+06	1.53112e+06	2.02593e+06	114262	1.57662e+06	902954	2.13871e+06	2.39587e+06	691961	665270	726896	1.27337e+06	306888	572629	2.72926e+06	3.45106e+06	726327	197288	1.68327e+06	318561	2203819	1.13692e+06	124990	1843204	2.59827e+06	1.71843e+06
1237	3-phosphoglycerate	Carbohydrate	Glycolysis, Gluconeogenesis, and Pyruvate Metabolism	1414	LC/MS Pos Early	132	590	187	724	80731-10-8	C00597	HMDB0000807	143530	64190.5	111033	199321	109217	124669	134319	127050	99729.7	87580.4	213765	149475	205557	79864.5	106447	87941.4	265841	181614	100247	163118	317323	162573	242652	145867	205101	260328	271619	234562	226580	204189	110877	210387	522073	269658	211883	288139	239106
481	3-sulfo-L-alanine	Amino Acid	Methionine, Cysteine, SAM and Taurine Metabolism	47089	LC/MS Polar	382	2890	167.997	72886	498-40-8	C00506	HMDB0002757		31671.7	38186.1	37273.9			39074.7		44588.3	57915.4	24073.9	49157.2	28134.2	80405.3	87254.1	59715.7		46587.2	23463.2		34413.2	66181.1	41720.6	53099.1			48028.7	131265	127862			50484.9	54971.7	26474	77695.9	107137	43457.9
4238	3-ureidopropionate	Nucleotide	Pyrimidine Metabolism, Uracil containing	3155	LC/MS Pos Early	1053	875	133.061	111	462-88-4	C02642	HMDB0000026	249370	205322	211730	238985	252521	155458	289998	192824	215513	133750	192816	287165	274521	216909	281155	350814	180798	208018	161221	190231	185771	262633	245632	297225	208138	238918	297413	288114	321455	338157	179856	334507	203551	338225	295415	296580	463967
3539	3b-hydroxy-5-cholenoic acid	Lipid	Secondary Bile Acid Metabolism	43507	LC/MS Neg	100004182	5205	373.275	92997	5255-17-4		HMDB0000308	97181.1	140592	64312.7	102235	64051	119439	83288.2	98093.4			51786.7	38767.3	65997.8	83285.1			46874.2	96069	52667.3	66206				63561.4		52076.7		37863.1	108915	68525.4		38321.7		97243.5	89153.2		47909.2
3208	3beta,7alpha-dihydroxy-5-cholestenoate	Lipid	Sterol	36803	LC/MS Neg	100001611	5275	431.317	3081084	115538-84-6	C17335	HMDB0012454	896172	2.15491e+06	1.29635e+06	1.50437e+06	2.74757e+06	1.57113e+06	1.43957e+06	973353	679724	674875	1.36435e+06	1.57595e+06	2.09663e+06	1.00024e+06	2911115	1.60608e+06	758728	2.79195e+06	1.35908e+06	1.01919e+06	493330	339407	1.15224e+06	680211	1.18461e+06	1.62473e+06	1.43833e+06	2.12852e+06	1.80367e+06	1.94872e+06	517788	1.40162e+06	2.21025e+06	2.1784e+06	2097820	822350	1.49901e+06
3209	3beta-hydroxy-5-cholestenoate	Lipid	Sterol	54805	LC/MS Neg	100006370	5398	415.322	165511	6561-58-6	C17333		1.62616e+06	1.58947e+06	1.51598e+06	1.80375e+06	2.97527e+06	1.93142e+06	1.29039e+06	1.53791e+06	1.00189e+06	826426	1.12601e+06	1.523e+06	1.86647e+06	1.91848e+06	2.49374e+06	1.33463e+06	1.5235e+06	1.79909e+06	1.63616e+06	959637	1.23159e+06	908589	1181414	1.02233e+06	775141	1.41515e+06	1.37721e+06	1.62314e+06	1.67675e+06	1.77282e+06	936759	1.16708e+06	1.84499e+06	1.58283e+06	2.15578e+06	823564	1.52253e+06
6238	4-acetamidobenzoate	Xenobiotics	Chemical	57585	LC/MS Neg	100009413	1403	178.051	6918889	556-08-1	D03836		39472				38329.9				83255.3			14680.4		52924.7			55991.7									30130.7						41650.8				80629.5
560	4-acetamidobutanoate	Amino Acid	Polyamine Metabolism	1558	LC/MS Pos Early	1113	1350	146.081	18189	3025-96-5	C02946	HMDB0003681	461654	769606	636116	1.16648e+06	1.01438e+06	596511	701172	340193	1.76448e+06	753584	364530	758881	398281	765992	754276	525330	1.04481e+06	589741	870167	1.73678e+06	683129		901674	490535	864157	492266	609412	960087	515792	479499	681752	392582	411374	683409	275319	487091	425946
5374	4-acetamidophenol	Xenobiotics	Drug - Analgesics, Anesthetics	12032	LC/MS Neg	1383	2173.7	150.056	1983	103-90-2	C06804	HMDB0001859						2.84773e+06									172601			1.70338e+06															416043
5378	4-acetamidophenylglucuronide	Xenobiotics	Drug - Analgesics, Anesthetics	15736	LC/MS Neg	100000043	1400	326.088	83944;4022661	120595-80-4		HMDB0010316						5668163									197882			4.44401e+06															675538
5377	4-acetaminophen sulfate	Xenobiotics	Drug - Analgesics, Anesthetics	37475	LC/MS Neg	2049	1792	230.013	83939	10066-90-7;32113-41-0	C06804	HMDB0059911						13639251									822046			6607787															1599879
4812	4-acetylcatechol sulfate (1)	Xenobiotics	Food Component/Plant	62798	LC/MS Neg	100020853	1774	230.997					53291.7	90444.9	89837.4	128131	171623	227993	41889.6		70208.1	48988.8	319128	207842	279957	41036	111353	20858.6	100838	53075.6	89008.5		35105.5	19595.3	164208	69080.3	99629.9		71131.2	125097	313942	89665	125387	88212.5	37571.5	104576	110249	147702	121602
4517	4-acetylphenyl sulfate	Xenobiotics	Benzoate Metabolism	44620	LC/MS Neg	100000711	2375	215.002	4684006				44119.6		53026.6	48014	152237	28970	35695.3		50409.9	33483.8	97832.7	190611	35243.8	26741.3	20358.6	21694.4	220616	26264.7	52732.9	15373.3			22107.9	45680.6	41554.5		25914.8	125658	53994.1	34921.8	87373.8	68244.2	25815.6	26542	208670	128975	29559.3
4506	4-allylcatechol sulfate	Xenobiotics	Benzoate Metabolism	63597	LC/MS Neg	100020578	3571	229.018					409110	103845	100080	265507	291901	181911	293996	140896	556427	1.07946e+06	1.63038e+06	431979	64717.4	159724	315857	396976	1.17331e+06	314684	730543	122571	166568	112945	407836	126947	271236	352270	1.05098e+06	461985	106221	372751	661407	1.14878e+06	729286	172935	546110	3.16918e+06	79936.9
5088	4-allylphenol sulfate	Xenobiotics	Food Component/Plant	37181	LC/MS Neg	100001868	3805	213.023	66633409				466989	383355	266822	489472	476396	417044	228477	429329	247694	270422	520090	204976	2153321	911808	1.22476e+06	2.17354e+06	2.95504e+06	679902	2.03678e+06	2.56426e+06	1.44799e+06	313250	324517	260415	424614	1.66255e+06	3.02178e+06	939181	342042	436001	526555	954374	517340	1.60337e+06	1687646	1.50826e+06	238339
5389	4-aminophenol sulfate (2)	Xenobiotics	Drug - Analgesics, Anesthetics	54809	LC/MS Neg	100010871	1168	188.002
6266	4-chlorobenzoic acid	Xenobiotics	Chemical	63988	LC/MS Neg	100021784	3015	154.99	6318	74-11-3	C02370		1.13039e+06	1.2539e+06	1.16517e+06	1.34353e+06	1.26468e+06	1.27274e+06	1.396e+06	1.12821e+06	1.24199e+06	1319688	1.24422e+06	1.17936e+06	1.32408e+06	1.25643e+06	1.28177e+06	1.25958e+06	1.28893e+06	1.26695e+06	1.23083e+06	1176151	1.33475e+06	1.29125e+06	1.22646e+06	1.15239e+06	1.11603e+06	1.16492e+06	1.26363e+06	1222428	1.43653e+06	1.11518e+06	1.27067e+06	1.29127e+06	1.30329e+06	1.21061e+06	1.18794e+06	1.35559e+06	1354727
3219	4-cholesten-3-one	Lipid	Sterol	38125	LC/MS Pos Late	100002227	2520	385.346	91477	601-57-0	C00599	HMDB0000921	621845	841788	612696	1.00153e+06	1004990	974801	706689	513020	932532	792906	785709	728732	351206	892106	487365	621612	1.01812e+06	456274	1.28739e+06	931716	1.03479e+06	787218	785515	609906	974097	590005	414643	568825	538108	514940	520744	767163	592275	859544	453514	585495	643380
4504	4-ethylcatechol sulfate	Xenobiotics	Benzoate Metabolism	63072	LC/MS Neg	100020536	3379	217.018					898002	593211	796705	434520	1.71221e+06	617025	60647.2	64608.8	389999	285436	6553258	530740	1.47116e+06	482172	448912	151652	1.93003e+06	338098	1.28615e+06	445804	108524	116877	2.35961e+06	173343	359613	558016	671841	626898	767658	959677	339116	3490262	1.40675e+06	339953	1137725	1.74699e+06	500136
4523	4-ethylphenyl sulfate	Xenobiotics	Benzoate Metabolism	36099	LC/MS Neg	100001756	3580	201.023	20822574	123-07-9	C13637	HMDB0062551	806754	204178	183491	788113	2.43447e+06	209090	184754	97742.4	284398	887801	1.33044e+06	387729	425742	226540	846535	296178	922048	307120	1.99362e+06	1.27111e+06	102429	691648	788884	349601	360184	909365	1.11841e+06	540234	220376	761117	721294	1136708	1116287	212733	1.40991e+06	1.35929e+06	415605
563	4-guanidinobutanoate	Amino Acid	Guanidino and Acetamido Metabolism	15681	LC/MS Pos Early	100000096	2320	146.092	500	463-003;463-00-3	C01035	HMDB0003464	364250	229379	344047	204135	185118	157849	412318	64335.6	245196	57821.5	519694	226520	109081			132458	382947	209626	174347	284586	92928.6	181109	189880	309650	292337		160752	439299	493129	191460	302628	401416	163554	294407	318754	406538	237244
1664	4-hydroxy-2-oxoglutaric acid	Lipid	Fatty Acid, Dicarboxylate	40062	LC/MS Polar	100002537	3073	161.009	599	1187-99-1	C01127	HMDB0002070	3.20006e+06	4.60592e+06	3.89308e+06	3360276	4.87388e+06	5.07051e+06	4.82087e+06	4460908	5439991	4.1836e+06	2.68799e+06	4.41262e+06	2.43826e+06	3.37624e+06	3401249	3551017	3.31426e+06	3.43071e+06	3.49894e+06	2.86568e+06	6086776	2.5702e+06	4.12013e+06	3.63177e+06	2.92779e+06	3347324	3650407	4.2334e+06	2662779	2.20869e+06	4.45392e+06	3.60067e+06	4.20017e+06	4.14817e+06	3.64507e+06	1.71971e+06	2704159
6213	4-hydroxychlorothalonil	Xenobiotics	Chemical	48441	LC/MS Neg	100006082	4427	244.908	34217	28343-61-5			1.24514e+06	1.89091e+06	5263125	1.0051e+06	1.57845e+06	1.00198e+06	512996	838430	1537406	821905	1.01432e+06	1194826	1.39843e+06	920125	1.21622e+06	1547104	719760	1.25729e+06	2283751	2913133	879737	637947	1.05622e+06	1.85837e+06	1.11977e+06	1026497	1.62593e+06	1.50485e+06	1.12557e+06	988799	1.06599e+06	1.11353e+06	5.02405e+06	1.38183e+06	1.10458e+06	1.09187e+06	863874
5655	4-hydroxycoumarin	Xenobiotics	Drug - Cardiovascular	37445	LC/MS Neg	100002049	2470	161.024	54682930	1076-38-6	C20414		121618	258511	282668		590569			303693	211329	357301	532552	1.06822e+06	1.39916e+06	409270		357055	56827.9	61190.3	768184	170198	551263	241006	272283	83441	79293.1	64956.2	59795	128280		293837		264410	175232			139938	373150
51	4-hydroxyglutamate	Amino Acid	Glutamate Metabolism	40499	LC/MS Pos Early	100002544	1141	164.055	439902	2485-33-8	C03079	HMDB0001344	94592	67552		207506	141400	124185	384204	147378	140402	90347	83717	239494	80649	65433	40543	34733.9	148960	100272	131725	192395	73010	144408	135861	71725.7	406831	65175	167757	223775	84788	176970	94301	152994	118684	57973	102799	81263	193170
4470	4-hydroxyhippurate	Xenobiotics	Benzoate Metabolism	35527	LC/MS Neg	100001423	1475	194.046	151012	2482-25-9		HMDB0013678	509195	542065	187230	4.55529e+06	696255	374941	802786	599916	776597	262785	805927	889044	505041	629537	3.0288e+06	447338	3.58558e+06	601428	497074	890769	399549	855161	295449	1.44339e+06	652046	252482	585080	1.82976e+06	1.77709e+06	194641	4.55301e+06	688707	174502	1.38496e+06	540360	1.16754e+06	1005572
159	4-hydroxyphenylacetate	Amino Acid	Phenylalanine Metabolism	541	LC/MS Neg	144	1361	151.04	127	156-38-7	C00642	HMDB0000020	127192	151865	187930	156248	167997	147601	179675	209342	185300	106042	240679	199234	135571	91542.8	743668	111929	404043	173982	227648	413519	189743	562090	102562	128633	252249		237497	257054	201036	122652	344302	130568	124667	203122	60520.9	189780	147543
1189	4-hydroxyphenylacetylglutamine	Peptide	Acetylated Peptides	55017	LC/MS Neg	100010850	1650	279.099					103597	24240.4	37907.4	83980.3	118886	17977.3	76310.8	85182.9	124633	64957.2	155614	119411	60953.2	63310.1	164890	47578.2	126799	93045	127983	250374	100840	99358.9	45581	49336.2	78070.3	61448.8	53941.9	92734.6	53881.8	65008.2	126261	40496.3	29822.4	94463.3		135060
175	4-hydroxyphenylpyruvate	Amino Acid	Tyrosine Metabolism	1669	LC/MS Neg	1141	1690	179.035	979	156-39-8	C01179	HMDB0000707	473789	735225	633381	904549	1.09582e+06	1405738	2090350	930320	772820	495092	725186	875708	475350	614653	1.11927e+06	1.59029e+06	1.31132e+06	742799	504298	669150	823513	751985	1.15782e+06	466235	1.05566e+06	738725	1.18127e+06	1.5731e+06	489332	825721	1.38893e+06	414591	731312	892538	710651	886654	1.07801e+06
97	4-imidazoleacetate	Amino Acid	Histidine Metabolism	32349	LC/MS Pos Early	100001207	2055	127.05	96215	645-65-8	C02835	HMDB0002024	252583	152787	276057	178052	67627.1		250432	378054	541062	171812	563845	141763	242655	209534	189598	370248	252277	229151	337375	798765	464439	715027	188448	368212	198822	475008	279300	378512	497955	166934		449051	788054	249816	199660	178076	234083
193	4-methoxyphenol sulfate	Amino Acid	Tyrosine Metabolism	48457	LC/MS Neg	100006262	2412	203.002		3233-60-1				88199.5	76370.6	329717	209053	76165.6	136782			538995				67763.1	53880.2	71391.6	1.39732e+06	317856	139213	330535		176729	183507	98682.1	58867.2			123597		146872			100449	231472
343	4-methyl-2-oxopentanoate	Amino Acid	Leucine, Isoleucine and Valine Metabolism	22116	LC/MS Neg	100000551	2170	129.056	70	816-66-0	C00233	HMDB0000695	99448096	97399544	140419120	104590440	80553480	140462464	136066416	121911392	106108848	110993376	109785040	113128008	147930624	92754696	77840832	127175264	145408128	116288976	66654704	75967504	98989480	155950400	126844384	105738288	103044536	129822384	147994592	146258976	110400432	125669944	119571432	83908864	80995288	136517376	172265024	70860816	109262720
4505	4-methylcatechol sulfate	Xenobiotics	Benzoate Metabolism	46146	LC/MS Neg	100004111	2665	203.002	54104170			HMDB0240459	7898842	1.28854e+06	2270716	18123158	11805562	2.81223e+06	914988	4.28341e+06	16725339	2700353	17394458	8897035	42516568	11187610	3.10517e+06	11597626	24879946	10590226	13741524	4.48461e+06	13571949	3986825	20228882	2.47609e+06	23168866	14215330	28699654	31504752	16074373	9998150	9925826	12992535	4.97674e+06	4.99533e+06	1.85223e+06	36531828	25604298
4500	4-methylguaiacol sulfate	Xenobiotics	Benzoate Metabolism	48418	LC/MS Neg	100006105	2978	217.018		756760-43-7			101388			208457	116258				218454		455040	65257.5	1.05485e+06	120903	23424.3	188308	376491	55180.4	268143	42403.8	87899.8		191847		200601	106823	633796	1.62356e+06	229817	142679	148051	79335	69549.7	42493.5	45339.2	516700	330304
1784	4-methylhexanoylglutamine	Lipid	Fatty Acid Metabolism (Acyl Glutamine)	62735	LC/MS Neg	100020631	3390	257.151					184470	18399.8	50262.6	182805	47024.4	31174	58592.2	30875.9	36820	116233	86691.9	80228.5	155254	138281	25398.4	80164.8	54913.1		48019.5	112261	127454	19458.9	25541.8	37407.6	49949.7	36010.9	107756		46172.7	39522.3			58935.7	79129.6	45837.6	29898.3	74195.5
1858	4-methylnonanoylcarnitine	Lipid	Fatty Acid Metabolism (Acyl Carnitine, Medium Chain)	63612	LC/MS Pos Late	100021138	1055	316.248						315972	458021		558601	667973	408769	771204	1.7787e+06		158456	929122			270932	906308	419935	395324	112818					326909	485352	140170	324683	113246		1.71383e+06		836374		383386		126752	648197
4428	4-oxo-retinoic acid	Cofactors and Vitamins	Vitamin A Metabolism	39760	LC/MS Pos Late	100002825	1298	315.195	6437063	38030-57-8		HMDB0006285	155017	186239	104792	50633.7	86456.7	69376.7	76118.5	194218	95195	78785.5	123024	87191.4	92317	81011.3	50344.8	90302.8	101678	82918.2	96520	83746.1	184185	78874.9	65325.1	81128.9	77404.4	122728	135688	95954.9	93566.3	110575	112368	92068.3	69865	70226	93880.4	95386.4	71188.8
4530	4-vinylcatechol sulfate	Xenobiotics	Benzoate Metabolism	64579	LC/MS Neg	100021208	3060	215.002					208907	403431	797258	316352	6419899	553880	335157	456187	217248	118835	1.18898e+06	1.22627e+06	1.46576e+06	70604.9	899460	62993.9	20158256	548764	859903	1.17024e+06		170710	932593	823984	928748	270454	110586	1.16346e+06	1505824	2634474	1.56601e+06	399290	5445658	438551	4.12149e+06	154069	2.00374e+06
5116	4-vinylguaiacol sulfate	Xenobiotics	Food Component/Plant	48442	LC/MS Neg	100006126	3354	229.018	53803570			HMDB0127980			23129		467334	51977.8					56785.9		63314.2				605339		85076.1	66831.8				79151.4				439187	56343.5	494731	69420.2		489427		887528		38929.7
4525	4-vinylphenol sulfate	Xenobiotics	Benzoate Metabolism	36098	LC/MS Neg	100001755	3320	199.007	6426766	2628-17-3	C05627	HMDB0062775	1.24179e+06	760144	1.81029e+06	3069174	8.27487e+06	2.06738e+06	1.26849e+06	881126	3355931	9197856	2.28163e+06	1.65451e+06	862677	445732	3.18797e+06	887139	5.81304e+06	2478461	2120330	2.57402e+06	906354	1.74609e+06	1.56496e+06	1.74609e+06	1.05421e+06	1.01261e+06	1.74842e+06	1.12828e+06	3848392	3.09179e+06	3441093	2469447	4.04737e+06	6.29549e+06	4.29704e+06	1684891	2434446
4280	5,6-dihydrothymine	Nucleotide	Pyrimidine Metabolism, Thymine containing	1418	LC/MS Neg	158	1637.8	127.051	93556	696-04-8	C00906	HMDB0000079	319295	362964	259295	312954	342720	295299	190663	255663	234597	181540	339992	204713	193818	342732	477908	219052	561169	305538	254953	239788	299837	204591	314094	270253	309337	251016	334780	292662	395355	317888	320796	282602	208342	440832	260254	388094	311848
4231	5,6-dihydrouracil	Nucleotide	Pyrimidine Metabolism, Uracil containing	1559	LC/MS Neg	1125	1120	113.036	649	504-07-4	C00429	HMDB0000076	219143	237713	207713	296790	220961	238659	162648	114599	264333	233414	206365	202852	104968	245064	360380	227983	180044	164803	159732		262808	133354	187286	256114	129232	250820	181434	238914	252002	211913	236343	234197	194344	215223	249693	225250	280833
4222	5,6-dihydrouridine	Nucleotide	Pyrimidine Metabolism, Uracil containing	61833	LC/MS Neg	100001425	1119	245.078	94312	5627-05-04		HMDB0000497	3.55837e+06	1.21669e+06	2.0549e+06	2.67638e+06	2258304	1.67359e+06	2.80424e+06	3.17258e+06	1815276	1.2623e+06	2.44206e+06	2.90324e+06	3197203	2084923	2337706	2.6799e+06	2.68303e+06	2.76085e+06	2.00228e+06	1.78027e+06	4.03866e+06	2.97619e+06	2.12983e+06	2544601	2.12098e+06	2768168	3.10224e+06	2.09503e+06	3.45296e+06	2.49221e+06	3.68139e+06	3.15764e+06	1.8355e+06	2.27392e+06	3.28817e+06	4453942	3.12264e+06
120	5-(galactosylhydroxy)-L-lysine	Amino Acid	Lysine Metabolism	43582	LC/MS Pos Early	100002462	2755	325.161	66995551	32448-36-5			64364.1		58406.9	186079	84197.6	110113	33093.1	27156.8	49796.5	45705.1		36198.8		163909	70564.4				101517	197597		51297.9			42105.7			114022			91020.1		176615	61240.8		36076.4
4603	5-acetylamino-6-amino-3-methyluracil	Xenobiotics	Xanthine Metabolism	34424	LC/MS Polar	100001403	1710	197.068	88299	1196153-01-1	C16366	HMDB0004400	5.10929e+06	4.67229e+06	2.60141e+06	7155810	10745873	1.92655e+06	3.84203e+06	1.46037e+06	11523467	3.74052e+06	10112057	12981006	4.59595e+06	2.22724e+06	6.95602e+06	1.31947e+06	5806590	9378117	7.94809e+06	14021625	7.71044e+06	2.06592e+06	2.93259e+06	825630	1.58252e+06	1.93198e+06	1.25542e+06	2.64331e+06	5069755	3.17147e+06	2.52796e+06	7363778	2.09349e+06	948946	3731017	4462903	10523866
4604	5-acetylamino-6-formylamino-3-methyluracil	Xenobiotics	Xanthine Metabolism	34401	LC/MS Polar	100001402	1424	225.063	108214	85438-96-6	C16365	HMDB0011105	216785	459185	239848	453315	894993	228460	209632	176597	1.14197e+06	366988	839347	819631	316776	174561	263744	152632	560588	692763	615877	732396	660825	178643	272041		197902	237586	161555	188297		75130.4	185871	512705	182349		260513	205835	454431
1504	5-dodecenoate (12:1n7)	Lipid	Medium Chain Fatty Acid	33968	LC/MS Neg	100001232	5224	197.155	5312378	2430-94-6		HMDB0000529	2.58482e+06	5393118	3.49901e+06	4.12085e+06	1.37019e+06	3.47891e+06	3.10371e+06	2.55056e+06	2.50879e+06	3.6799e+06	2.07738e+06	2.37943e+06	1.38949e+06	7.9022e+06	7.42102e+06	9762760	2554318	2.59078e+06	2.57072e+06	3622924	4660991	2639266	4756062	2.66659e+06	1.53406e+06	2.32701e+06	2624557	1.89088e+06	2047415	3054122	3.5515e+06	1.91203e+06	5331279	4.48619e+06	1.68797e+06	1.93368e+06	2680026
1882	5-dodecenoylcarnitine (C12:1)	Lipid	Fatty Acid Metabolism (Acyl Carnitine, Monounsaturated)	61769	LC/MS Pos Late	100016069	1135	342.264	91825571			HMDB13326	1.91197e+06	2.35214e+06	3.59792e+06	3.93154e+06	1.53629e+06	3.25289e+06	3.0823e+06	4313763	4286347	2.57059e+06	1.33206e+06	1.67277e+06	1.73711e+06	3.83376e+06	7.11324e+06	4.22204e+06	2859924	1.73901e+06	1.99905e+06	3.09921e+06	6.44846e+06	940142	2.65315e+06	957353	2.08558e+06	1588574	1.10998e+06	1.67764e+06	1609781	1967654	2.33221e+06	1.49087e+06	4.10332e+06	2.16907e+06	2211661	732912	3574575
6252	5-hydroxy-2-methylpyridine sulfate	Xenobiotics	Chemical	63230	LC/MS Neg	100020973	2074	188.002									140858	66117.3							143776	58768.1			78368.4								169560			303554		148786			368883		371290	35820.5
1995	5-hydroxyhexanoate	Lipid	Fatty Acid, Monohydroxy	31938	LC/MS Neg	100001148	1267	131.071	170748	44843-89-2		HMDB0000525,HMDB0000409	191894	187706	262665	182556	163314	163042	159983	79273.3	189203		217020	135688	111133	197748	179897	160107	243753	200274	261615	135936	145356	94811	291421		106981	156895	312525	182148	174448		190982	300031	181309	132900	139390	248557	120880
320	5-hydroxyindole sulfate	Amino Acid	Tryptophan Metabolism	52914	LC/MS Neg	100009042	1928	212.002					21636.2	51959.1	118717	20397.9	137480	41508.6	87513.8	158470	79922.9	63131.2	156289	83746.6	72261.8	109025		69064.5	96465.9	43406.5	111501	107153	42355.5	95574.3	48198.5	38665.4	70368.8	104600	234134	41472.7	78788.5	107646		52875.9		52744.8	29520.7	46361.9	39482.6
119	5-hydroxylysine	Amino Acid	Lysine Metabolism	15685	LC/MS Pos Early	100000054	2790	163.108	3032849	13204-98-3	C16741	HMDB0000450	560338	369209	301142	1.2954e+06	804465	407668	544687	384051	365111	372140	1.30721e+06	517117	383477	487075	566543	336574	526684	371512	847374	552923	455991	494724	480433	473058	440886	422229	491433	1.03548e+06	571067	340340	902543	550836	588082	700370	670366	552485	896495
556	5-methylthioadenosine (MTA)	Amino Acid	Polyamine Metabolism	1419	LC/MS Pos Early	212	2752	298.097	439176	2457-80-9	C00170	HMDB0001173	224654	152637	147464	336539	217185	134465	333062	226757	185776	100089	186090	281762	186270	181851	263133	170111	244382	143135	188803	200192	215435	192892	208248	162897	219802	172510	246023	292595	222697	164316	145686	188718	133045	237580	148486	208713	267220
4224	5-methyluridine (ribothymidine)	Nucleotide	Pyrimidine Metabolism, Uracil containing	35136	LC/MS Neg	100001446	1778.1	257.078	445408	1463-10-1		HMDB0000884	1.55199e+06	1.02897e+06	1.26264e+06	1.29313e+06	975485	1.22978e+06	1.13543e+06	1.19273e+06	1.0387e+06	904262	1.7906e+06	1.06695e+06	1.22908e+06	1362064	743231	1229950	1.25135e+06	1.35533e+06	1.21612e+06	1.13547e+06	1.0833e+06	1.1805e+06	1.35342e+06	1.20689e+06	1.21155e+06	1.17463e+06	1.20559e+06	1.19623e+06	1.38001e+06	1.13257e+06	1.18953e+06	1.20281e+06	1106000	1.32654e+06	1267380	1.26773e+06	952753
579	5-oxoproline	Amino Acid	Glutathione Metabolism	1494	LC/MS Neg	1021	738.5	128.035	439685;7405	98-79-3	C01879,C02237	HMDB0000267	32567366	28863850	30444720	33507714	36420752	24616186	30105200	27762304	33450818	34833996	26365774	31267100	34884168	35254640	33068614	24004334	33580604	29076368	29977478	22145708	26408164	31756378	31637320	30513272	30868654	31658846	36386324	33755084	42688716	26132814	19881092	32263104	36093420	44315952	33116204	38283420	30653400
3358	5alpha-androstan-3alpha,17alpha-diol monosulfate	Lipid	Androgenic Steroids	37183	LC/MS Neg	100002008	5208	371.19				HMDB0000412	312911	170665	60805.1		44494	95762.5	105621	227516	131351	43640.1	141251	128709	101037	64800.2		309320	169904	124942		66538.9	33234.2	124587	240508	132099	120413	172287	195892	151058	85313.4	173425	248674	52965.1	42017.7	179715	127420		210909
3381	5alpha-androstan-3alpha,17beta-diol 17-glucuronide	Lipid	Androgenic Steroids	47132	LC/MS Neg	100005396	4930	467.265					127400		97272.1		106296	186842	176817	137155	194542	21590.1	109782	141788	152273			103587	465530	179657	105241			70208	196780	205126	58499.6			104370	84518.5	83942.3	242479	151356	100276	121515	233264		325479
3380	5alpha-androstan-3alpha,17beta-diol disulfate	Lipid	Androgenic Steroids	37184	LC/MS Neg	100002017	4275	225.07	56639109			HMDB0094682	2.09399e+06	135663	292059	39086.1	214910	82827.9	485008	1.0763e+06	429057		248052	101078	643768			1.98332e+06	164456	171653		40174.1		168856	239318	731894	600617		313313	268711	84948.3	778598	625386	150428	85505.6	1.3423e+06	319414		459157
3378	5alpha-androstan-3alpha,17beta-diol monosulfate (1)	Lipid	Androgenic Steroids	37186	LC/MS Neg	100002018	4925	371.19	121596226;121596225				1.08353e+06	1.04158e+06	84424.7		249540	495849	772136	1.21373e+06	587098	198912	768662	686234	649289	385183	343070	776308	525147	777112	258965	560394	339839	715993	1.37793e+06	315970	329108	889720	1.06364e+06	386562	232338	591421	2.17723e+06	282044	702602	1.36878e+06	433327	60270.7	1.35448e+06
3379	5alpha-androstan-3alpha,17beta-diol monosulfate (2)	Lipid	Androgenic Steroids	37185	LC/MS Neg	100006005	5080	371.19	121596225				5242039		2.84315e+06	164150	664793	1.77051e+06	1.55534e+06	5.13949e+06	1397510		833797	487991	2.07536e+06			10368745	1870797	533364	198816	124369	70490.8	888237	583190	3.21185e+06	2.42937e+06	419255	960618	929497	417216	4488442	1.45643e+06	645164		2135394	1.21628e+06		1.28021e+06
3389	5alpha-androstan-3beta,17alpha-diol disulfate	Lipid	Androgenic Steroids	37187	LC/MS Neg	100002021	4215	225.07	56639109			HMDB0094682	1.76861e+06	396530	64745.3		372963	59810.3	364690	518740	528488	182709	912319	156103	529285	106556	96954.6	915853	282543	322534	58473.2	117278	74633.2	118562	636652	140085	339235	943238	705051	543764	23695.1	295087	267070	124117	74137.3	224520	365597	440592	965344
3386	5alpha-androstan-3beta,17beta-diol disulfate	Lipid	Androgenic Steroids	37190	LC/MS Neg	100001987	3880	225.07	90186325	571-20-0	C12525	HMDB00493	15225997	5186644	2619871	721541	3.22918e+06	2.11259e+06	7452818	8680584	5.67493e+06	1.03991e+06	5.1661e+06	2.39371e+06	6194674	1.93043e+06	1.76788e+06	13289963	3.87306e+06	4.06644e+06	1085833	2313944	2.97534e+06	3.91217e+06	5.9039e+06	3.2531e+06	5.69582e+06	9177394	9673142	2541131	1.58547e+06	7566065	9245661	4.16472e+06	1.92724e+06	9010803	4.05965e+06	814678	18894750
3385	5alpha-androstan-3beta,17beta-diol monosulfate (2)	Lipid	Androgenic Steroids	37192	LC/MS Neg	100002024	4685	371.19					521839	321496			129932	162969	259287	413713	239919	89253.9	320476	182762	324088	142343	132654	320045	215441	227387	176380	131008	81287.1	230474	531362	117349	90770.5	458664	409835	135267	77854.7	213844	592698	156821	240954	559814	172033		586476
3280	5alpha-pregnan-3beta,20alpha-diol disulfate	Lipid	Progestin Steroids	37198	LC/MS Neg	100001988	3962	239.085	118703093			HMDB0094650	3.19179e+06	6.24914e+06	321539	1.11616e+06	520473	533102	1.71381e+06	1.52364e+06	835803	717886	674915	507469	1053829	1.11435e+06	11889302	1906557	789534	2.31282e+06	210834	466561	15532862	1.13348e+06	1.38247e+06	1.66806e+06	645900	1.40639e+06	513490	2.16139e+06	1.24783e+06	663460	951262	1.36521e+06	4.70083e+06	1.14781e+06	1.33384e+06	889256	1.57762e+06
3274	5alpha-pregnan-3beta,20alpha-diol monosulfate (2)	Lipid	Progestin Steroids	37200	LC/MS Neg	100002014	5060	399.221					716170	1.76603e+06	164069	339882	136801	459846	272840	421717	144716	268598	196981	195650	262371	383758	4.03559e+06	774106	485313	504863	292627	117615	3.85817e+06	418822	486772	511615	114677	428468	122688	540588	448054	211406	154158	375135	1.19486e+06	275191	389932	164140	393400
3271	5alpha-pregnan-3beta,20beta-diol monosulfate (1)	Lipid	Progestin Steroids	37196	LC/MS Neg	100002009	5180	399.221				HMDB0240580	665855	1.98443e+06	48264.7	283362		197661	500318	333035	146648	171784	211159	101326	255549	268040	2466366	1.12864e+06	457118	794932	134143	80603.5	3.86013e+06	511446	519480	716040	133739	223118	107980	930925	275946	229813	198464	268339	1.27066e+06	123844	285055	97012.9	482358
3281	5alpha-pregnan-diol disulfate	Lipid	Progestin Steroids	46172	LC/MS Neg	100002015	4310	239.085	3082277;5127902			HMDB0240582,HMDB0240581	391669	844473		70410.4			269163	79960.9	59313.4	55657.9	46735.5		83714.1	61244.8	1.15535e+06	354509	67157.8	276699			1.93195e+06	129530	163785	266284	46680.3	83095.9		408344	60433.6	55352.5	74761.7	86384	669250	89077.1	96610.8		243051
327	6-bromotryptophan	Amino Acid	Tryptophan Metabolism	62503	LC/MS Neg	100020414	3565	280.993	9856996				918828	754915	574887	632015	544438	706140	717150	715517	607664	802450	556915	668243	637165	657084	326799	626752	1.1321e+06	639044	523415	355989	699601	680869	535915	643773	739030	942036	807601	898562	386199	593914	1.09184e+06	558339	750395	781603	801149	523798	597597
6235	6-hydroxyindole sulfate	Xenobiotics	Chemical	48698	LC/MS Neg	100006260	2498	212.002	122198196			HMDB0000682	718810	993748	1.27259e+06	766831	1.68789e+06	416867	1.19351e+06	1.26303e+06	1.74106e+06	814240	2.81994e+06	1.31649e+06	949163	1.37674e+06	1.10529e+06	1.09581e+06	1.44619e+06	588541	1.79384e+06	1979471	711331	1.37947e+06	726895	466256	1.10657e+06	1.04624e+06	2.13627e+06	875272	1.29585e+06	1380693	346035	1.22524e+06	380912	882344	655656	544479	791056
5662	6-hydroxywarfarin	Xenobiotics	Drug - Cardiovascular	62973	LC/MS Neg	100020814	3358	323.092	54682459			HMDB0013883,HMDB0013880
133	6-oxopiperidine-2-carboxylate	Amino Acid	Lysine Metabolism	43231	LC/MS Neg	100004499	965	142.051	3014237	34622-39-4		HMDB0061705	1.08406e+06	447051	637297	829213	522129	560032	934376	566165	786991	464783	666055	748445	518776	381867	742723	622376	527816	757428	321276	792414	778849	515767	505533	632165	546170	570778	619707	951678	919009	513755	681060	688002	420528	462156	851927	943851	716806
3206	7-HOCA	Lipid	Sterol	36776	LC/MS Neg	100001609	5288.1	429.301	3081085	115538-85-7	C17337	HMDB0012458	4027993	4342819	3.38213e+06	6.91808e+06	6130961	4.04426e+06	7.12854e+06	6860069	3.82679e+06	4.75683e+06	4.5769e+06	3887739	3.68168e+06	6832519	6411258	3.33499e+06	3.84415e+06	5481131	2.81445e+06	2.93095e+06	5722343	8.2758e+06	7113878	3.64546e+06	4618254	3876164	4030037	5.369e+06	9003045	4.11902e+06	4.30789e+06	7.0045e+06	3.54577e+06	5.46846e+06	2.95642e+06	2.5363e+06	3989289
3195	7-dehydrocholesterol	Lipid	Sterol	1099	LC/MS Pos Late	264	2467	367.336	439423	434-16-2	C01164	HMDB0000032	76306	59235		158794		180432	213372	113369	142038		223135	151929		152933		85893.9	299276	114572	228037	191306	104373	161574	160243	91029.2	82397	281828	264820		77742	123762	88294	109420		70164	115415	131987	98868
5663	7-hydroxywarfarin	Xenobiotics	Drug - Cardiovascular	62972	LC/MS Neg	100020813	3300	323.092	54732122;54682507			HMDB0013886
3537	7-ketodeoxycholate	Lipid	Secondary Bile Acid Metabolism	31904	LC/MS Neg	100001063	4821	405.265	188292	911-40-0		HMDB0000391		119287	70892.8		152871		75004	87135	64246	55041.2	47925.5	152225	96264.4	105908	184771				95473.2	26535.6	94861.5	96090.9	89039.6		121668	73983.2		53330	64542.4		137355	86581.7	125955	257292	82365	26573.3	118046
4186	7-methylguanine	Nucleotide	Purine Metabolism, Guanine containing	35114	LC/MS Pos Early	100001456	2175	166.072	135398679	578-76-7	C02242	HMDB0000897	1095448	740131	812586	1.07275e+06	1.13371e+06	817073	1.19456e+06	1.21619e+06	1.08456e+06	745687	1.14682e+06	1.2807e+06	1.33297e+06	1.1339e+06	1.28057e+06	1.19068e+06	976906	1.08333e+06	1.21192e+06	970486	1.38683e+06	960051	1.07482e+06	1.07681e+06	1088038	1.03976e+06	1.51304e+06	1.01646e+06	1.36534e+06	1.06204e+06	1.11479e+06	1.17184e+06	793065	1.15186e+06	1.08791e+06	1.69183e+06	1.3005e+06
4595	7-methylurate	Xenobiotics	Xanthine Metabolism	39598	LC/MS Pos Early	100002241	1321	183.051	69160	612-37-3	C16355	HMDB0011107	42618.4		58778.2	52505.9	77093.5	48187.2		40153.8	61149.8		47316.8	117300	101642	32523.6	71944.8		66947.3	52281.2	74285	100659	63472.2			22882.6	105128		76898.6	143733	116792	101921	31089.7	52200	20469.5	53649.6		59782	193406
4602	7-methylxanthine	Xenobiotics	Xanthine Metabolism	34390	LC/MS Pos Early	100001396	1350	167.056	68374	552-62-5	C16353	HMDB0001991		195124	265491	200204	711817	1.13e+06	149319		498306	199311	209673	343243	723868	204614	773074		570430	329059	284411	651315	131832	75954.9	301826	333003	564298		433033	1.52554e+06	1.05029e+06	801001		164681	158769	424532	272603		1.03912e+06
279	8-methoxykynurenate	Amino Acid	Tryptophan Metabolism	62955	LC/MS Neg	100020360	2863	218.046	76230	2929-14-8	C05830	HMDB0060426	99648.5	63959.5	22653.7	110087	45594.5	60473.4	158168	64843.5	119213	26276.4	85597.4	200993	21200.1	105207	32459.2		66160	85230.8	137111	49692.4	65043.6	47734.6	30088	56609.4	29624	102711	123810	119156	50414.5	51397.3	80713.9	31947.5	60574.4	110379	62043.9	86805	121684
2031	9,10-DiHOME	Lipid	Fatty Acid, Dihydroxy	38399	LC/MS Neg	179	5180	313.238	9966640	263399-34-4	C14828	HMDB0004704	147621	274246	334824	334708	180723	244432	272786	192041	206910	230652	222961	238329	75300.6	283100	1.31991e+06	224146	4301439	516827		139094	170830	219403	553908	266824	199651	210507	108861	323398	237266	141660	192317	171103	182498	341547	1811282	172261	174716
2002	9-hydroxystearate	Lipid	Fatty Acid, Monohydroxy	47120	LC/MS Neg	100005834	5384	299.259	9570127	25498-28-6		HMDB0061661	1.80873e+06	892446	1.20178e+06	1.78513e+06	978218		1.10736e+06		1.06249e+06				1.03723e+06	2.9474e+06	2.3891e+06	2.20232e+06		703513	1.43349e+06	1.57204e+06			717774	1.47815e+06	942651		1.44153e+06			905525	1.92399e+06	1229826	1.25439e+06	934755		1.08377e+06
5043	acesulfame	Xenobiotics	Food Component/Plant	48569	LC/MS Neg	100006203	1581	161.987	36573	55589-62-3		HMDB0033585		62150	144168	22024.4	1.65118e+06		26641.1							1.09181e+06		599921	4614971				234048		35349.2		102981					1.82027e+06	1.56509e+06		52691.6		1224254
1936	acetoacetate	Lipid	Ketone Bodies	33963	LC/MS Pos Early	1218	1062	103.039	96	3483-11-02	C00164	HMDB0000060	178384	115084					109166	251951	154789	214902	179718	283378	2.93795e+06	442841	342164	274078	108346		146946	1.31115e+06	534828		226002	187259		229730	248071	284106		173794		154376	302460	269593	417900	209478	335504
1840	acetylcarnitine (C2)	Lipid	Fatty Acid Metabolism (Acyl Carnitine, Short Chain)	32198	LC/MS Pos Early	100000802	2282	204.123	7045767	5080-50-2	C02571	HMDB0000201	96688496	119440464	83290984	123249672	60086976	78668136	116767040	80549344	61933516	99800600	69454688	85472616	216506080	111442888	89707568	84531360	87321736	70143272	80830456	106462968	136845808	64659660	97659008	70366152	72582840	101888776	95224032	117364832	95250752	89404704	71469192	76436056	128854776	92603376	104903848	65189552	90656648
551	acisoga	Amino Acid	Polyamine Metabolism	43258	LC/MS Neg	100004541	2297	183.114	129397	106692-36-8		HMDB0061384	68573.2	98236.9	147532	177890	138399	171906	140436	176621	124863	90474.4	70968.3	91629	111257	187744	298580	58083.8	94037.9	32135.6	153905	116495	160210	157532	161428	94008.8	185128	99613.8	103061	201889	119799	79891.9	124218	218256	122603	121456	217820	143239	166458
1441	aconitate [cis or trans]	Energy	TCA Cycle	46173	LC/MS Neg	100001359	580	173.009	643757;444212		C02341,C004174	HMDB0000958,HMDB000072	42718220	28072546	36595640	58009968	32519714	28198720	32395236	32713348	34932816	37235696	39938852	44937736	48776272	39942396	36482820	34163544	50656464	36981144	36438524	38205056	36339940	43898564	31903100	29940610	47545796	36850104	52485216	46783844	42511140	41309140	31169852	30077876	40029996	61025804	43028432	38276492	34035852
4147	adenine	Nucleotide	Purine Metabolism, Adenine containing	554	LC/MS Neg	880	1680	134.047	190	73-24-5	C00147	HMDB0000034	82597.9	92614.6	74146.2	148516	121698	105946	562264	106059	78248.2	85604.1	90370.5	147965	93961.3	149570	111311	109609	88517.1	86304.3	98609.1	96235.8	136517	98524	116252	99405.8	64457.1	83273.9	120501	126348	131213	41537	75681.9	108066	102618	94152.3	114814	94466.1	111205
4142	adenosine 3',5'-cyclic monophosphate (cAMP)	Nucleotide	Purine Metabolism, Adenine containing	2831	LC/MS Neg	207	1952.2	328.045	6076	60-92-4	C00575	HMDB0000058	24343.5	29545.1	42234.8	34505.8	37820.3	37046.6		24911.8	50560.8	36783.6		34156.4	25070.2	47231.9	37282.7	25737.2	18784.9		33810.8	38305			60607.8	28154.2	58814.8	40683.6		42874	27709.8		53428.9	41836.4		62782			26226.8
4139	AMP	Nucleotide	Purine Metabolism, Adenine containing	32342	LC/MS Pos Early	209	1013	348.07	6083	149022-20-8	C00020	HMDB0000045	232834	430514	269724	1.43481e+06	352296	364135	813454	988539	1.06504e+06	851998	1.44061e+06	1.04078e+06	824136	530843	684496	820269	1.03294e+06	1.09683e+06	1.06383e+06	1.22368e+06	1.56115e+06	811989	1.29058e+06	530538	831005	820344	872004	950916	663977	817960	1.16329e+06	1.33301e+06	1.50822e+06	539574	806559	980983	791388
1907	adipoylcarnitine (C6-DC)	Lipid	Fatty Acid Metabolism (Acyl Carnitine, Dicarboxylate)	52988	LC/MS Pos Early	100006614	2570	290.16	71296139			HMDB0061677	173982	187981		155244	43892.7	31840.3	114094	65540.8		78154.9	100835	84139.4	197071	97813.9	152815	117093	155653	138878	111233	220750	116244	51829.5	90070.7	138264	115381	118185	142862	137054	60970	87403.5	58672.1	110235	137154	104548	101525	73524.1	65969.8
1575	adrenate (22:4n6)	Lipid	Long Chain Polyunsaturated Fatty Acid (n3 and n6)	32980	LC/MS Neg	100001193	5678	331.264	5497181;5282844	2091-25-0	C16527	HMDB0002226	26955946	44370464	17688536	32364534	13462617	27235050	21158076	19552744	21822658	17769512	17468272	14434910	19892552	35764376	18103556	33818912	21846836	26794784	16258871	16150189	35422576	16110728	21878126	12999006	14719748	18226870	19350600	10151827	17042132	57499020	14135624	9650467	20693280	27929078	12024922	15032160	21231674
29	alanine	Amino Acid	Alanine and Aspartate Metabolism	1126	LC/MS Pos Early	811	1700	90.055	5950	56-41-7	C00041	HMDB0000161	251617104	212723504	231260768	303607648	251806352	277405056	234218016	289782016	288432768	211924464	288831648	253943824	218059904	182571360	223868096	244104944	306011840	281080160	231345728	233342688	227044880	309986272	304949856	257737536	255815152	262931808	303022688	342995776	298955648	299627840	269714688	272315104	232896304	268539488	246753440	266932688	248702144
4133	allantoin	Nucleotide	Purine Metabolism, (Hypo)Xanthine/Inosine containing	1107	LC/MS Polar	1002	1672	157.037	204;439714;439713	97-59-6	C02350,C02348,C01551	HMDB0000462	11008446	8824865	8715935	13148029	8927223	8784927	11577338	9059561	10876501	9699586	9501482	11232479	9835776	8.09271e+06	10169551	8677774	9737157	9647265	9328751	8974659	10132529	12428149	11237657	10418663	10717503	9093872	10297629	11718806	15369828	9976125	8692344	11487052	9410166	9133579	11513559	9235101	9066826
4816	alliin	Xenobiotics	Food Component/Plant	41494	LC/MS Pos Early	100003473	1470	178.053	87310	556-27-4	C08265	HMDB0033592	218528		78901		83505		319135				107564	384064		156783			4586057	52919.7	238204	114232	101877				72581	236271		85505		50133.9	452410			714796	786935
4359	alpha-CMBHC glucuronide	Cofactors and Vitamins	Tocopherol Metabolism	63926	LC/MS Neg	100005977	3664	495.224						30951.8	38482.2	84007.5	110340		62403.2	78408	112890	23447	160241	42625.6	44418.1	34730.3	110964		35246.2	69206		31036.2	46352.8	36034.6	133720		106938		32156.6	37493.5	19070.5		107903	54913.6	41580	75257.1	153043	22362.6	58251.2
1958	alpha-hydroxycaproate	Lipid	Fatty Acid, Monohydroxy	37073	LC/MS Neg	100001723	1920	131.071	99824	6064-63-7		HMDB0001624	130267	74391.6	336652	143904	104623	285187	178768	124019	103126	141062	47445.4	118862	289163	110399	121907	108202	156354	114479	93180.4	77790.5	104389	130454	126520	90310.2	174918	162705	86568.7	116184	644244	116429	214190	159600	83403.9	213458	97136.1	109779	73193.7
347	alpha-hydroxyisocaproate	Amino Acid	Leucine, Isoleucine and Valine Metabolism	22132	LC/MS Neg	100000706	1840	131.071	92779;83697;439960	10303-64-7	C03264	HMDB0000665,HMDB0000624,HMDB00746	712408	853586	1.43242e+06	857715	826061	1472166	1.43282e+06	1.07909e+06	985895	1.05754e+06	808650	1.18543e+06	1.50802e+06	862765	926985	1.07869e+06	1.05248e+06	1.08926e+06	714457	821501	1.23176e+06	1.79708e+06	1462830	1.06099e+06	1.06979e+06	1.5445e+06	1.81853e+06	1.28147e+06	1.05747e+06	1.27185e+06	1.08958e+06	988083	956346	1.84154e+06	1.52013e+06	674447	1.2563e+06
424	alpha-hydroxyisovalerate	Amino Acid	Leucine, Isoleucine and Valine Metabolism	46537	LC/MS Polar	100001300	1052	117.056	99823	600-37-3		HMDB0000407	41309740	52152572	95064584	65144988	63922980	165121088	127515848	60098444	104535776	88804256	52094016	74573448	111563272	74594632	69011680	92446368	85253312	90665024	63312252	61740424	80284328	153990560	122118696	71330760	98300808	109341128	151216336	100167256	106192048	123266912	86430016	83306168	40648448	122727872	103687968	45786620	113231424
454	alpha-ketobutyrate	Amino Acid	Methionine, Cysteine, SAM and Taurine Metabolism	4968	LC/MS Neg	796	949.2	101.024	58	600-18-0	C00109	HMDB0000005	1.60312e+06	2.05973e+06	873252	983952	6.35713e+06	3.4638e+06	2742246	1.23297e+06	1.22415e+06	665447	967847	388503	2.58786e+06	1.05859e+06	1.6163e+06	1.53638e+06	1.56211e+06	4.5209e+06	556091	1.73554e+06	1.11665e+06	678579	1.17553e+06	728634	233227	1596643	2.55272e+06	1.82776e+06		1.03695e+06	977242	395897	890160	1.14746e+06	2.28188e+06		1955535
46	alpha-ketoglutaramate*	Amino Acid	Glutamate Metabolism	62101	LC/MS Polar	100002397	1916	144.03	48	18465-19-5	C00940	HMDB0001552	6.79328e+06	5977616	5.38972e+06	7.57798e+06	8696409	4.99975e+06	9666571	5999447	7313841	5025777	6.02553e+06	7.42896e+06	5.70197e+06	6.82172e+06	7.95005e+06	6325106	6.9929e+06	9604392	6987861	6949981	7.09294e+06	6345668	7.02879e+06	6.93193e+06	9788266	7.16093e+06	7820913	8.36992e+06	9552625	6.88121e+06	7.23415e+06	5.73765e+06	5.91249e+06	8389298	6.69007e+06	7787614	6.94588e+06
1445	alpha-ketoglutarate	Energy	TCA Cycle	528	LC/MS Polar	93	2700	145.014	51	305-72-6;328-50-7;22202-68-2	C00026	HMDB0000208	70455624	47007980	40148752	53619672	41387500	43536336	74751328	71760304	49326688	40666036	47918952	64974416	43527576	42850656	32434830	39905380	61913816	41363256	50508028	47608032	49057184	61882480	37933880	40886528	86904168	59105136	57780852	44184512	50657728	41034780	51399504	52667252	45622960	53322484	56042804	34395640	46664416
4360	alpha-tocopherol	Cofactors and Vitamins	Tocopherol Metabolism	1561	LC/MS Pos Late	1105	2522	430.378	86472	59-02-9;10191-41-0	C02477	HMDB0001893	106599392	181727280	163693936	174946768	185073792	182450848	157642864	147401280	202484864	171568320	174643040	161012464	99617088	200957088	121593728	136736128	298837696	166728240	241467296	228375344	182335280	134376736	148780320	110096712	162478576	153829920	109137472	151437200	112046088	102093328	120261160	148963120	166223392	200002544	116262656	130517240	157319664
3393	andro steroid monosulfate C19H28O6S (1)*	Lipid	Androgenic Steroids	32827	LC/MS Neg	100002152	3871	383.153	159663			HMDB0002759	462069	179001		641966	115637	123870	281328	348541	52089.7	453111	353736	254540	495125	131329	137629	170279	189337	353857	141191	132255	100240	159790	375136	240324	182399	137775	156650	224410	25231.7	168860	390519	560731	158444	584227	228601	80033.9	229834
3367	androstenediol (3alpha, 17alpha) monosulfate (2)	Lipid	Androgenic Steroids	37207	LC/MS Neg	100002026	4712	369.174					438583	407381	362353	262824	379099	921642	451257	767241	298766	384168	304303	374796	407586	167163	214022	670204	480819	535950	388008	124576	220244	397354	701041	699985	254096	331235	186068	743498	348217	474237	729841	516400	625427	530124	671255	75639.1	547424
3368	androstenediol (3alpha, 17alpha) monosulfate (3)	Lipid	Androgenic Steroids	37209	LC/MS Neg	100002027	5180	369.174					4694204	3993720	924151	216810	2.226e+06	2.32667e+06	2.12267e+06	5.34264e+06	2.52769e+06	901062	2.27867e+06	2.363e+06	1706604	1118627	1.02333e+06	4.00489e+06	1726124	3407004	442868	824583	1.00019e+06	2.7696e+06	3414324	3029114	1920648	2311527	2.90893e+06	3.17252e+06	2.16322e+06	2.05211e+06	5.1305e+06	1.3569e+06	5.08239e+06	4474975	2.10172e+06	587604	3560742
3363	androstenediol (3beta,17beta) disulfate (1)	Lipid	Androgenic Steroids	37202	LC/MS Neg	100001992	3740	224.062	87120982		C04295	HMDB0240313	54117076	35373372	13910246	10694579	24873906	14195392	89680392	84129312	45333648	15526937	47313440	34722448	73051336	16781174	10006771	33235410	29028912	64735652	9989797	25961430	28011192	26160500	58467048	37721524	31744400	40654360	80859120	39238928	27429866	30338902	101248552	48638136	32400756	43035752	51294536	11399517	114663688
3364	androstenediol (3beta,17beta) disulfate (2)	Lipid	Androgenic Steroids	37203	LC/MS Neg	100001994	4065	224.062	87120982			HMDB0240313	12808385	11028378	4.82445e+06	7.75951e+06	6.01115e+06	8.05366e+06	17033566	17169778	7991830	6503626	7301043	9885984	12282495	5.39395e+06	4081945	10505518	9000119	12919012	3.92489e+06	5749626	5.72902e+06	5.58434e+06	10995013	15649111	7896021	7.09184e+06	6582877	11789202	7083018	8503725	11223128	10790759	10322025	9879644	11940878	3.78913e+06	16162629
3360	androstenediol (3beta,17beta) monosulfate (1)	Lipid	Androgenic Steroids	37211	LC/MS Neg	100002028	4535	369.174	13847309;129670631	521-17-5		HMDB0240429	4853467	4230446	2.03991e+06	820181	2.79554e+06	6000654	11377604	12027925	4.03068e+06	2.73386e+06	4865954	5913023	7.84557e+06	1.99537e+06	1.1618e+06	6.57943e+06	7.04709e+06	11166535	2.49012e+06	2.35745e+06	1.95383e+06	4706273	7.35364e+06	11142056	2.30977e+06	3.64483e+06	4.46594e+06	5.54414e+06	3924759	3.73826e+06	11864809	5.42116e+06	7041776	5.6534e+06	5.58277e+06	740728	5.64124e+06
3361	androstenediol (3beta,17beta) monosulfate (2)	Lipid	Androgenic Steroids	37210	LC/MS Neg	100002029	4500	369.174				HMDB0186954,HMDB0240429		679105	239997	419585	187664	199941	1.02898e+06	575331	415163	509921	361298	379776	588486	324017	321643	607955	928539	549129	701057	556701	461457		564949	332705	411428	478031	604573	223015		431655	880774	346870			497929	241440	2.84276e+06
3340	androsterone glucuronide	Lipid	Androgenic Steroids	61846	LC/MS Neg	100002761	4953	465.249	114833	1852-43-3	C11135	HMDB0002829	1.38484e+06	712131	729127	1.48028e+06	620090	1776517	5.40352e+06	2.39263e+06	1.01758e+06	949651	1.81835e+06	1.57492e+06	1.83681e+06	569995	600668	1.47236e+06	3054465	1.74397e+06	1622108	432205	368870	2.01443e+06	2.30824e+06	3.25282e+06	676123	1.20871e+06	2.7178e+06	1.2438e+06	621480	1276476	1.81305e+06	1.41555e+06	1.70489e+06	1.10289e+06	2.46484e+06	432378	2111317
3350	androsterone sulfate	Lipid	Androgenic Steroids	31591	LC/MS Neg	100001073	5022	369.174	159663	2479-86-9		HMDB0002759	44968256	33718344	3.57889e+06	1399451	7915956	13365254	22808306	31175786	17368138	7869487	23339416	20543378	15459444	12275103	14036018	30851008	19441762	19653120	10918597	11218728	8990907	15391327	37244936	12573763	9372515	21948572	25041338	13804276	6.93372e+06	17647320	49442044	9484283	24541692	42150036	14710546	4.45968e+06	41521896
275	anthranilate	Amino Acid	Tryptophan Metabolism	57746	LC/MS Pos Early	1258	2606	120.044	227	118-92-3	C00108	HMDB0001123	84796.1	74178	93172.5	116880	102040	75911.9	121718	103044	140556	100403	245821	132212	143124	150661	140956	145160	261962	117475	171816	180286	154747	120018	126210	140426	118811	162383	209820	129680	151179	118162	85988.5	176176	89940.5	117052	76692	99023	109678
1277	arabitol/xylitol	Carbohydrate	Pentose Metabolism	48885	LC/MS Polar	100006430	1932.4	151.061	6912;94154		C00542,C01904,C00379	HMDB0002917,HMDB0001851,HMDB0000568	1.90172e+06	1.2086e+06	1.40924e+06	1.94926e+06	1.72768e+06	1.39156e+06	1.64587e+06	1.37838e+06	1.66347e+06	1196163	1541036	1.62029e+06	1.21191e+06	1.45925e+06	1.60837e+06	1.24149e+06	1.89473e+06	1.7594e+06	2933256	1.84509e+06	1.64615e+06	1.26085e+06	1.59637e+06	1.49915e+06	1.99594e+06	1794219	1965778	1.73074e+06	2.12609e+06	1.31373e+06	2.12502e+06	1.85225e+06	1.22164e+06	1.43433e+06	1.7036e+06	2.41528e+06	1.41955e+06
1283	arabonate/xylonate	Carbohydrate	Pentose Metabolism	48255	LC/MS Polar	100006115	2700	165.041	122045;6602431		C00502,C05411	HMDB0000539	9659326	8461759	9278872	10166997	8035318	6.50071e+06	10181490	8.18966e+06	13247738	8.00348e+06	7571872	11769471	5470279	11017195	9418219	7347247	10686649	11707807	27157638	14799719	8200666	8.06481e+06	6968021	10288369	12953258	7974111	9220532	11116984	18504462	3.80536e+06	10470865	9398328	7373558	7.90245e+06	10013330	15326302	5.78159e+06
1517	arachidate (20:0)	Lipid	Long Chain Saturated Fatty Acid	1118	LC/MS Neg	893	6240	311.296	10467	506-30-9	C06425	HMDB0002212	32652866	12388998	13186968	12740655	13084753	15024275	14813073	24955280	11382718	11305602	15694084	29322388	13513584	13880474	11577298	16696723	30765646	13283112	15832451	17523342	19966262	22173792	10219731	14392817	9122466	15842201	26040926	8736975	20367488	12604680	20612112	20911766	16240211	14548586	21366154	14738920	14970188
1573	arachidonate (20:4n6)	Lipid	Long Chain Polyunsaturated Fatty Acid (n3 and n6)	1110	LC/MS Neg	229	5535	303.233	444899	506-32-1	C00219	HMDB0001043	133089000	179482576	99350976	183936208	82556784	162230416	86427136	140009824	139572032	129439320	121130840	136086592	131936384	212723536	135894992	212418624	179435824	104110600	169518656	123931160	150199200	129409616	145857200	102623776	64603176	136558768	129326368	71883664	108074760	67662112	95963600	121074056	95000360	151768768	111341880	113315816	111691648
1894	arachidonoylcarnitine (C20:4)	Lipid	Fatty Acid Metabolism (Acyl Carnitine, Polyunsaturated)	57518	LC/MS Pos Late	100015837	1353	448.342	136212424			HMDB0006455	253406	414298	352497	426275	189429	232254	275029	363332	281739	254923	242009	227608	342469	366116	272395	508101	538788	434134	280577	172818	281583	273390	239818	154970	262469	572963	286116	384163	526260	237403	139499	267521	434805	579869	445350	421297	292834
1952	arachidonoylcholine	Lipid	Fatty Acid Metabolism (Acyl Choline)	53261	LC/MS Pos Late	100009332	1390	390.337	122198216			HMDB0240583	244922	187064	228118	740961	93667.8	126276		571401	526325	807361	682678	472877	613116	2.60771e+06	473665	569617	488285	631369	1.03885e+06	321384	655849	587133	1.10521e+06	636217	263414	988035	469622	672962	944562	359742	522868	1.05424e+06	412857	396933	1.04018e+06	960636	250851
1867	arachidoylcarnitine (C20)*	Lipid	Fatty Acid Metabolism (Acyl Carnitine, Long Chain Saturated)	57513	LC/MS Pos Late	100015833	1512	456.405	53477833			HMDB0006460	214526	112582	180892	216812	140798	140737	127540	152808	168917	119164	208497	81092.5	117104	143527	97325.5	150604	255192	139700	290160	239274	96000.2		144180	100289	184478	159157	113818	130773	110344		105953	96089.3	125330	264423		139863	124310
522	argininate*	Amino Acid	Urea cycle; Arginine and Proline Metabolism	57461	LC/MS Pos Early	100002769	2150	176.103	160437	157-07-3		HMDB0003148	531201	1235693	1261771	717689	926413	1298649	1.80027e+06	698288	1249952	469843	922173	1166454	649886	408637	431280	881194	1.73481e+06	1.27194e+06	1833059	4227456	1552924	900552	2450620	1.40208e+06	1464212	612789	1712507	1246151	991986	1.46251e+06	475663	1617562	570031	1165843	760775	5470915	1796518
483	arginine	Amino Acid	Urea cycle; Arginine and Proline Metabolism	1638	LC/MS Pos Early	231	2825	175.119	6322	1119-34-2	C00062	HMDB0000517	359091200	290861536	274152832	276370080	369239328	325004576	300960832	343400448	382913376	274057568	421864992	279871904	274242624	277784608	223134976	367618720	316003072	380501408	301443264	358889344	238197728	367653504	475766016	371387648	375895968	417760928	299313120	423433696	345613504	378854848	425900128	339143776	252537408	346194720	366493056	348473632	312432384
4348	ascorbic acid 2-sulfate	Cofactors and Vitamins	Ascorbate and Aldarate Metabolism	63590	LC/MS Polar	100009329	3042	254.982	54676864			HMDB0060649	3.44637e+06	4200675	2.66942e+06	5.24022e+06	2.10988e+06	2.13787e+06	4524463	4.77003e+06	5.37237e+06	5585712	4.48172e+06	4830199	4.46891e+06	3.87385e+06	4.84867e+06	4939141	3.51024e+06	3958319	4.86754e+06	4869657	4.16895e+06	4.86853e+06	3.78802e+06	5597128	5163425	5304192	4.9799e+06	3.75957e+06	3.56184e+06	3.36756e+06	4538056	5.98253e+06	4253082	4.51893e+06	4.08424e+06	2.4811e+06	2366134
4349	ascorbic acid 3-sulfate*	Cofactors and Vitamins	Ascorbate and Aldarate Metabolism	63687	LC/MS Polar	100020409	2025	254.982	11425365				3.0744e+06	3.27115e+06	3.49893e+06	2.72717e+06	4.03894e+06	3.85879e+06	3540874	5757450	5.38969e+06	4.16631e+06	2.9265e+06	4.32839e+06	3.63152e+06	3547434	2.69985e+06	3.75637e+06	8.02867e+06	2.59287e+06	6.54543e+06	6.05531e+06	3068132	2898133	3360767	4628066	8542015	4.421e+06	6805774	4.75831e+06	2669726	3704342	3.9458e+06	4.91802e+06	2136905	4.59554e+06	5.09941e+06	2.56281e+06	3.2669e+06
40	asparagine	Amino Acid	Alanine and Aspartate Metabolism	512	LC/MS Pos Early	917	1225	133.061	6267	70-47-3	C00152	HMDB0000168	98458592	90237280	95684432	92233248	90633952	70237240	73271984	108267456	86504256	86937976	110244344	85447232	83409392	88145576	92243872	102150560	96932320	106508176	97945288	100965616	75863216	98252176	118507648	93682304	97306720	111546920	87314632	158727232	113254040	118391304	91057680	89555880	84886344	107675048	96614816	100935016	79002584
36	aspartate	Amino Acid	Alanine and Aspartate Metabolism	443	LC/MS Pos Early	234	1165	134.045	5960	56-84-8	C00049	HMDB0000191	5.23539e+06	5375722	5.13081e+06	10004093	6948767	6.27627e+06	19702820	8739264	7322210	5128721	9741743	7.3625e+06	6.52379e+06	5686066	7.02251e+06	4.66592e+06	10138658	7.41245e+06	5838853	7988087	7.66832e+06	8.16951e+06	7100505	4.94995e+06	7438779	7513105	7971592	12296451	7.453e+06	7555781	7447573	8013583	7.58355e+06	7.9193e+06	7.42884e+06	5626141	8013274
1519	behenate (22:0)*	Lipid	Long Chain Saturated Fatty Acid	12125	LC/MS Neg	314	6745	339.327	8215	112-85-6	C08281	HMDB0000944	4081076	1.95455e+06	2.44523e+06	3.86696e+06	5540400	3.91568e+06	3.84579e+06	3706976	2.54204e+06	3.18417e+06	4.4454e+06	5618023	3.58116e+06	4786130	3261800	3055179	8780113	4.76888e+06	615279	945276	3064811	4445213	4140984	3.64122e+06	119712	3135064	4245270	5.04962e+06	3.89599e+06	1.2794e+06	3.14741e+06	3.08674e+06	2.87861e+06	3853127	4.36343e+06	4057687	3.79189e+06
3100	behenoyl dihydrosphingomyelin (d18:0/22:0)*	Lipid	Dihydrosphingomyelins	57331	LC/MS Pos Late	100009026	3300	789.684	44260132			HMDB0012091	1502441	4009257	3817434	6069348	5282497	2805934	6070351	9785435	7022211	2818594	5276797	6027613	3857695	3426541	1952125	5184644	5229244	5111933	5242387	5924340	8473757	4635981	5570954	3.49344e+06	3517285	5044097	3335623	2639640	3790350	3506574	3735392	4513440	3928430	7750885	2272653	2362822	7504586
3106	behenoyl sphingomyelin (d18:1/22:0)*	Lipid	Sphingomyelins	48492	LC/MS Pos Late	100006294	3250	787.669	44260125			HMDB0012103	233024912	171544288	233763712	226797712	256433440	216438016	277409696	338193344	205450144	226587232	408300000	317976896	207270624	231272080	156754720	238443504	296865792	282811136	266439760	275915232	340779680	296285440	237579904	228096336	221713040	289288800	239336672	173500192	246589552	192566608	281646816	298184736	225274432	259476976	235332208	255974816	339723232
1868	behenoylcarnitine (C22)*	Lipid	Fatty Acid Metabolism (Acyl Carnitine, Long Chain Saturated)	57514	LC/MS Pos Late	100015832	1561	484.436	71464577			HMDB0062468	114604	89119	76825.6	141809	64668.4		105607	70324.4	77711.5	99716.7	130157	73172.1	53400	145849	57441.4	82075.4	298815	180997	137333	112365	61809.1	69245.5	91164.8		128093	60333.6	95818.1	94868.5	73857.3		95189.9	54446	76762.9	137797	87082.8		112976
4476	benzoate	Xenobiotics	Benzoate Metabolism	15778	LC/MS Neg	100000008	1750	121.029	243	65-85-0	C00180	HMDB0001870	1.41462e+06	903134	609305	882891	588805	740807	811479	775932	1.98123e+06	759437	1.02677e+06	666807	475342	702469	386467	704494	827307	678124	831304	816121	1.18546e+06	458956	599473	839454	972177	1.0176e+06	786560	737527	859096	662812	756202	1.0237e+06	540117	596662	637719	611847	699465
4239	beta-alanine	Nucleotide	Pyrimidine Metabolism, Uracil containing	55	LC/MS Pos Early	244	1905	90.055	239	56-41-7;107-95-9	C00099	HMDB0000056	4229181	2963938	3.97479e+06	3186613	2814526	3639553	4120665	3433948	3297329	1.88017e+06	3977743	3362322	3515758	2649837	1735635	3.72676e+06	3.32401e+06	4604870	4493904	4.04571e+06	4257171	3205415	4833270	3.42145e+06	6719804	2338880	4599766	5539937	3797504	3041460	4.12338e+06	3961006	3061958	3579962	2446436	3307801	4535854
56	beta-citrylglutamate	Amino Acid	Glutamate Metabolism	54923	LC/MS Neg	100003271	530	320.062	189741	73590-26-8	C20775		149283	137067	152567	364033	166337	160729	254102	222923	325754	133784	210474	188560	230458	220608	301483	255817	239188	238638	263847	209174	235941	186821	271937	108938	193547	219626	245108	184313	187073	246775	243497	239880	224843	208996	210500	201726	195737
4435	beta-cryptoxanthin	Cofactors and Vitamins	Vitamin A Metabolism	57591	LC/MS Pos Late	100001977	2560	552.433	5281235	472-70-8	C08591	HMDB0033844	872756	5.39649e+06	2599301	475372	1.43478e+06	1.55738e+06	2380940	3.12298e+06	4.14795e+06	3.49357e+06	810467	2306498	1.29352e+06	14830572	774254	4.82171e+06	1.53831e+06	2.63388e+06	5.96691e+06	3.02704e+06	8535344	2.96515e+06	3143484	2853576	1.85602e+06	1.43661e+06	2.28719e+06	2.67916e+06	1.59596e+06	1434487	2.8183e+06	4.35221e+06	3235929	2.20447e+06	2.37221e+06	1.90427e+06	1.0203e+06
363	beta-hydroxyisovalerate	Amino Acid	Leucine, Isoleucine and Valine Metabolism	12129	LC/MS Neg	1442	1027	117.056	69362	625-08-1		HMDB0000754	2.70339e+06	2.54018e+06	3.62941e+06	3.12418e+06	2.08911e+06	3242784	3.94014e+06	2837060	2.96858e+06	2.85617e+06	2.96913e+06	3.33268e+06	3052960	3.30435e+06	2738031	4146621	2.49087e+06	2.88441e+06	2558671	5094192	3223137	3.86851e+06	2843420	3.17197e+06	2.59164e+06	2827286	5086649	2730456	3.30389e+06	3.45713e+06	3251049	2.96523e+06	3.81449e+06	3321906	3.43607e+06	2.00145e+06	3.60299e+06
364	beta-hydroxyisovaleroylcarnitine	Amino Acid	Leucine, Isoleucine and Valine Metabolism	35433	LC/MS Pos Early	100001594	2584	262.165		99159-87-2			433057	308742	213712	451902	254220	370615	555945	198901	339715	219202	406817	398133	315341	229333	178268	354151	294395	267905	295532	412482	292439	214772	342502	320618	443831	340633	442448	244111	256582	256904	284905	254926	322144	235279	306230	267724	296052
3221	beta-sitosterol	Lipid	Sterol	27414	LC/MS Pos Late	100001033	3054	397.383	222284	83-46-5	C01753	HMDB0000852	66232.9	50463.5	241178	61197.8	141586	132405	44798.7	57554.5	65508.3	87445.2	221782	121099		302376	87003.4		125755	101901	373508	146163	140979	128084	226103	105918	247443			181980	62924.4	99318.6	91227.7	123386	108523	187881	76623.7	83402.1	136606
7	betaine	Amino Acid	Glycine, Serine and Threonine Metabolism	3141	LC/MS Pos Early	799	1064	118.086	247	107-43-7	C00719	HMDB0000043	314639040	395369376	225548416	387154752	224017664	214137024	237055600	232046464	292025472	342463680	449576288	380930880	222379792	350275424	496198336	311877632	412974752	360669664	230687904	242047680	291567776	228551344	281591872	348759712	253278480	329891104	296846272	413617728	337049408	209504576	239383696	256395696	314813376	413038432	264330112	361642528	371252960
4409	bilirubin (E,E)*	Cofactors and Vitamins	Hemoglobin and Porphyrin Metabolism	32586	LC/MS Pos Late	100001950	1045	585.271	129320511				8660237	5.25503e+06	3.56695e+06	5.13727e+06	2847631	2.38505e+06	1.93245e+06	5606546	4.34891e+06	2.50439e+06	2.35213e+06	3.41935e+06	2.66754e+06	4.05703e+06	2.25128e+06	9913248	2357186	2.20361e+06	3.07533e+06	5.38898e+06	8546895	3.23777e+06	1.00591e+06	2.32881e+06	3.57055e+06	4.22221e+06	4.39006e+06	3402830	6.54044e+06	3.31987e+06	5934844	6724269	6.16764e+06	7.28701e+06	5668956	4.21547e+06	1.48923e+06
4410	bilirubin (E,Z or Z,E)*	Cofactors and Vitamins	Hemoglobin and Porphyrin Metabolism	47886	LC/MS Pos Late	100001951	1265	585.271	5799469		C00486	HMDB0000488	844350	790942	797569	728148	550931	720156	415073	625685	866664	578715	551343	922585	906635	1.37954e+06	717527	947506	769598	534975	503251	595972	1196022	922974	451622	569064	621490	736211	847666	1323573	1515498	496787	790645	779260	893887	1.64589e+06	1.17496e+06	1.01499e+06	450176
4408	bilirubin	Cofactors and Vitamins	Hemoglobin and Porphyrin Metabolism	43807	LC/MS Pos Late	1090	1840	585.271	5280352	635-65-4	C00486	HMDB0000054	66930804	38471416	41090560	50424264	31805406	40563816	24378000	53352436	39991744	33512696	37616012	60622204	60244924	70780368	35150492	82993488	36661016	38077968	30544894	46117160	86763896	60148208	24105038	39178916	38467192	53730168	54526304	65648068	100317648	38418056	51020104	65019908	42963584	89998528	78754296	75081824	35186796
6443	bilirubin degradation product, C16H18N2O5 (1)	Partially Characterized Molecules	Partially Characterized Molecules	64403	LC/MS Neg	100022003	3098	317.114					347926	411350	253074	366898	371249	405777	179116	262671	290238	151190		441509	778876	1.25054e+06	454578	798147	223004	230691		141095	762482	367769		268882		223309	449775	945381	1.91707e+06	147696		546485	405687	980690	581242	899089	312506
6444	bilirubin degradation product, C16H18N2O5 (2)	Partially Characterized Molecules	Partially Characterized Molecules	64404	LC/MS Neg	100022004	3204	317.114					446645	421585	350855	482212	478367	554073	212746	436035	438409	329178	253162	530105	866056	1.33214e+06	423247	742381	317067	295044	144705	230525	845632	405488	213748	316522	153400	401702	561503	1.04035e+06	1.86893e+06	247345	204521	576677	504808	1.00895e+06	746960	902385	372494
6450	bilirubin degradation product, C16H18N2O5 (3)	Partially Characterized Molecules	Partially Characterized Molecules	64414	LC/MS Neg	100022014	3354	317.114					227191	182480	101359	194666	172290	204967	102364	176654	177689	116312	95721.1	252769	340262	501502	174662	351118	113507	138010	51270.9	112023	373443	155214	91002.8	124456	59194.7	156536	191272	386259	765990	93425.4	102829	258443	251734	444767	316623	351895	142119
6451	bilirubin degradation product, C16H18N2O5 (4)	Partially Characterized Molecules	Partially Characterized Molecules	64415	LC/MS Neg	100022015	3428	317.114					303575	269645	234324	351203	338647	341774	141667	310133	313899	227042	189521	478767	625980	869049	290941	552521	230905	175771	76350.9	161394	645375	326604	145694	212037	90845.8	253678	285237	658510	1.44857e+06	159706	138159	452164	424852	712594	556893	660646	290028
6445	bilirubin degradation product, C17H18N2O4 (1)	Partially Characterized Molecules	Partially Characterized Molecules	64409	LC/MS Neg	100022005	4633	313.119					1517088	1.4417e+06	1.45136e+06	1.85584e+06	1.21014e+06	1.45277e+06	648966	1.87852e+06	1639959	1.27577e+06	1.18725e+06	1766311	2.50111e+06	3.2991e+06	1.45773e+06	2368577	1347776	1.37179e+06	618039	975835	3279178	1.63011e+06	888659	1.32888e+06	925545	1985168	2.25629e+06	2582161	4.75678e+06	866876	810165	2.17034e+06	1782907	3.21922e+06	2505806	2654818	1.15736e+06
6446	bilirubin degradation product, C17H18N2O4 (2)	Partially Characterized Molecules	Partially Characterized Molecules	64407	LC/MS Neg	100022006	4793	313.119					6085447	5.38562e+06	5627888	7175909	4333696	6.05413e+06	2.65224e+06	6739237	6.02414e+06	5253443	4654871	7153513	10721814	13081588	5.6135e+06	9802007	5203548	4.94075e+06	2526742	3.6344e+06	12191630	6.192e+06	3.84998e+06	5085224	3.60699e+06	7.24423e+06	8968638	10191606	18285244	3580110	3.18633e+06	8414710	6.67648e+06	11923752	9549033	9825820	4.73636e+06
6447	bilirubin degradation product, C17H18N2O4 (3)	Partially Characterized Molecules	Partially Characterized Molecules	64408	LC/MS Neg	100022007	4906	313.119					5.8035e+06	4826748	4.84308e+06	6.75366e+06	4.42378e+06	5878067	2.32991e+06	6174110	5.53357e+06	4617837	4076575	6.73445e+06	9647482	12749579	5.7043e+06	9222200	4816619	4.51296e+06	2.20078e+06	3.11895e+06	11765471	6083858	3.39023e+06	4813031	3.09509e+06	6.90025e+06	8.37694e+06	10076590	18995306	3.46032e+06	3.02995e+06	7726450	6079952	12374268	9918549	9269105	4.39576e+06
6448	bilirubin degradation product, C17H20N2O5 (1)	Partially Characterized Molecules	Partially Characterized Molecules	64405	LC/MS Neg	100022008	3756	331.13					583270	1.00163e+06	1.0063e+06	1.88704e+06	2.25109e+06	2.78387e+06	472021	890965	1.28285e+06	1.10099e+06	818617	2.30529e+06	5399090	5.9499e+06	2.08079e+06	1.68713e+06	1.50422e+06	1401619	233898	357695	2.52736e+06	1.74313e+06	1.54944e+06	1.40078e+06	289666	1.41074e+06	2.50849e+06	5.32623e+06	9323488	591338	246197	1700165	1.40488e+06	3.83853e+06	3.17574e+06	4.30964e+06	2.13255e+06
6449	bilirubin degradation product, C17H20N2O5 (2)	Partially Characterized Molecules	Partially Characterized Molecules	64406	LC/MS Neg	100022009	3890	331.13					817301	1420715	1.43578e+06	2.58548e+06	2959876	3.76392e+06	699200	1.23544e+06	1.76328e+06	1.63265e+06	1179094	3185362	6865462	7904073	2.83684e+06	2241557	1712979	1.81945e+06	338379	493812	3.60686e+06	2.36003e+06	2049240	1893716	432317	1.96801e+06	3210524	7026582	12638541	786466	413683	2.45061e+06	1.85095e+06	5038094	3.72046e+06	5.96814e+06	2801675
4411	biliverdin	Cofactors and Vitamins	Hemoglobin and Porphyrin Metabolism	2137	LC/MS Pos Late	250	1016	583.255	5280353	55482-27-4;55482-27-4	C00500	HMDB0001008	5122105	2209857	2194104	3737856	1908813	2738454	1.35838e+06	2877045	2271128	1722185	1776530	3633976	4234889	5614710	2.01584e+06	5.78801e+06	1680432	1.66316e+06	1.29836e+06	2407993	5109208	3343370	1171575	2.52589e+06	1815967	3674156	3657337	3924100	8611902	2.74773e+06	2.08222e+06	4.11394e+06	3.48689e+06	6531753	4185957	6410555	2496389
1693	branched chain 14:0 dicarboxylic acid	Lipid	Fatty Acid, Dicarboxylate	63191	LC/MS Neg	100021374	3849	257.176					3.06014e+06	2.18073e+06	2.03895e+06	681364	3326612		356060	1.87537e+06	5169779	906779	3772848	1.08638e+06	1.16597e+06	1.85667e+06	1446928	358838	1446928	1.68596e+06	2198978	1.89925e+06	3108327	1.85987e+06	1.02305e+06	1.61844e+06	2.05194e+06	1.91219e+06	2814435	698798	1.27955e+06		3320272	14542700	856158	1.21655e+06	1.08873e+06	4443962	236926
1647	branched-chain fatty acid 18:0 (2)	Lipid	Fatty Acid, Branched	62874	LC/MS Neg	100021015	5634	283.264					5.30753e+06		2.01842e+06		1.32514e+06	1.7871e+06	2.96007e+06	2.42399e+06	3.18891e+06			3244362	1.35301e+06	1.2207e+06	3.63282e+06	965189	2533799	2261592	2.68426e+06		956915	3.3288e+06	1.75846e+06	2238731	2.88765e+06	3.2784e+06	2.86137e+06	3.02387e+06		3.44118e+06	6969181	3.02545e+06	4613485	1.82474e+06	1.86841e+06	2232256	2.33312e+06
6430	branched-chain, straight-chain, or cyclopropyl 10:1 fatty acid (1)*	Partially Characterized Molecules	Partially Characterized Molecules	63615	LC/MS Neg	100021666	4805	169.123					1.11373e+06	1.95391e+06	1.27957e+06	2.85187e+06	1.36068e+06	760843	2234016	1.08177e+06	796780	1.48574e+06	1455184	704112	521396	3.49375e+06	3.59109e+06	2.05123e+06	2.06856e+06	2.92383e+06	743066	1144428	1.46252e+06	1.54698e+06	1.57196e+06	1.19368e+06	914406	557550	1.04212e+06	3300799	2.23169e+06	619393	1.15624e+06	598260	3058374	1.202e+06	1.82595e+06	836707	985015
6433	branched-chain, straight-chain, or cyclopropyl 12:1 fatty acid*	Partially Characterized Molecules	Partially Characterized Molecules	63683	LC/MS Neg	100021709	5261	197.155					6659450	6.93645e+06	7099052	6.60433e+06	1.99107e+06	8.07549e+06	4724062	4462145	4.80087e+06	8738932	4383753	3.88736e+06	4303729	9181398	5055035	12203932	2.75981e+06	3.85158e+06	2.77525e+06	3.78968e+06	7234405	3700943	9949346	1.97509e+06	2157345	4638586	7.02295e+06	1.89228e+06	4607047	4095699	3.83549e+06	2.76474e+06	7.0207e+06	9292040	2.84247e+06	3227170	7540797
1487	butyrate/isobutyrate (4:0)	Lipid	Short Chain Fatty Acid	40605	LC/MS Neg	1143	1062	87.0452	264	109-92-6	C00246	HMDB0000039	509769	685996	567017	636039	831350	791456	1.27579e+06	701229	1.07589e+06	558815	657109	884060	615122	786534	791981	378354	788311	391192	701257	581266	526481	798635	671037	531462	508165	629239	825050	538081	606521	477674	400291	817656	622543	816278	591258	863895	795694
1768	butyrylcarnitine (C4)	Lipid	Fatty Acid Metabolism (also BCAA Metabolism)	32412	LC/MS Pos Early	100001054	2860	232.154	439829	25576-40-3	C02862	HMDB0002013	2.07243e+06	838281	2.43354e+06	2.96828e+06	2.74191e+06	2766122	2819373	2.12236e+06	1.57202e+06	994495	2.81831e+06	2.09479e+06	5756499	1.8867e+06	17397292	1.51936e+06	3.12176e+06	1.32569e+06	2.08123e+06	1325169	1.4786e+06	1.42443e+06	2.58694e+06	1.5772e+06	2312965	1.55655e+06	2.40059e+06	2.29472e+06	8780990	7.59532e+06	2.11146e+06	1.89961e+06	1.64834e+06	2616844	2.21601e+06	847577	11914886
1769	butyrylglycine (C4)	Lipid	Fatty Acid Metabolism (also BCAA Metabolism)	31850	LC/MS Neg	100001151	1470	144.067	88412	20208-73-5		HMDB0000808				68303	274290				158819			267096		142172	402948														288004	219698	222905				194261
261	C-glycosyltryptophan	Amino Acid	Tryptophan Metabolism	48782	LC/MS Neg	100006379	1777	365.135	10981970	180509-18-6		HMDB0240296	357158	249333	250571	438377	332625	256469	409740	363604	289460	269787	321141	349880	337166	374648	467819	296578	308351	332708	378670	371367	445389	312437	358668	289310	345960	344005	351823	327390	369787	326208	425539	407233	355796	322727	318687	464961	411378
5203	caffeic acid sulfate	Xenobiotics	Food Component/Plant	53254	LC/MS Polar	100009337	1307	258.992	21668705			HMDB0041708	86732.6	115552					36704.3		156064	28884.5	74592.6	299987	923194				2126069		76488.2	254471				38274.6				344996	176485					61705.6	193708		180005
4590	caffeine	Xenobiotics	Xanthine Metabolism	569	LC/MS Pos Early	849	2106	195.088	2519	58-08-2	C07481	HMDB0001847	21306594	13037714	2781510	29286368	9967456	14018944	19534860	1763328	54712752	6689402	29604316	21361698	23678612	2970194	17191982	6033747	43804340	40279688	19300620	46697728	56167044	7755223	11159677	1.59153e+06	10828954	14789117	20541456	16285451	20702320	3.89938e+06	6244736	37763740	3500397	4682455	14947641	21484708	8848888
3224	campesterol	Lipid	Sterol	33997	LC/MS Pos Late	100001269	2873	383.367	173183	474-62-4	C01789	HMDB0002869	39208.4		236903	51010.7	137522	160675	43255.3	42925.6	106096	73554.3	286051	101284		358372	105354	39867.6	228930	109732	292422	73276.9	83380.4	106031	231295		244072			157959	68998.1	47424.3	57715.3	80332.9	110277	225161	46099.2	53763.9	75378.3
5694	candesartan	Xenobiotics	Drug - Cardiovascular	54749	LC/MS Neg	100006187	3436	439.152	2541	139481-59-7	C07468	HMDB0014934
1494	caprate (10:0)	Lipid	Medium Chain Fatty Acid	1642	LC/MS Neg	888	5090.7	171.139	2969	334-48-5	C01571	HMDB0000511	18937932	8592726	9781417	9933763	7968629	9974742	5704617	7.43334e+06	7.91071e+06	13061513	21524282	11040386	6.31496e+06	12699401	10442319	11092647	15428903	6855906	8908384	12177926	11453563	7029312	10328783	7.53672e+06	6452916	12019744	18475534	16376062	8.16609e+06	4.02074e+06	8755963	5.78207e+06	7.93178e+06	9228890	17013202	9155501	8609975
1489	caproate (6:0)	Lipid	Medium Chain Fatty Acid	32489	LC/MS Neg	926	2713.7	115.076	8892	142-62-1	C01585	HMDB0000535	1.80087e+06	3.71375e+06	1.98308e+06	2.29993e+06	1.76343e+06	1.77489e+06	2.88103e+06	2.07103e+06	4.65973e+06	4.96673e+06	1.52606e+06	1.59243e+06	1.93731e+06	2.41183e+06	3.29313e+06	2.35971e+06	2.60045e+06	1.88735e+06	2347294	1.81113e+06	2274720	2.16001e+06	2.82066e+06	1.30473e+06	1.88484e+06	1.9789e+06	2.60413e+06	2420436	2.00394e+06	1.63044e+06	1.85149e+06	2.45709e+06	1490888	1.87152e+06	2.43471e+06	1.68585e+06	1.80619e+06
1491	caprylate (8:0)	Lipid	Medium Chain Fatty Acid	32492	LC/MS Neg	932	4362	143.108	379	124-07-2	C06423	HMDB0000482	6.46218e+06	5.46569e+06	5955773	5.35875e+06	4.70395e+06	4731399	6183253	4727259	5.70674e+06	6414362	6.08379e+06	4.93399e+06	5242484	6564057	9039851	5286856	14219464	3.9644e+06	4521156	4.17793e+06	5.74245e+06	5082093	5.68209e+06	4.23953e+06	4.48076e+06	5.22303e+06	6848195	11541286	5684410	4.19372e+06	3.98988e+06	5.21979e+06	5680625	5.27655e+06	14050668	4.5015e+06	5120357
58	carboxyethyl-GABA	Amino Acid	Glutamate Metabolism	40007	LC/MS Pos Early	100003260	2085	176.092	2572	4386-03-02		HMDB0002201	58208.1	76046	70146.4	84797.9	99612.7	45041	83761.3	72386.5	82648.9	77907.1	91865.6	51101.7	68671.5	72786.3	112927	53721.1	85104	84633.2	56104.2	89013.2	76905.3	72694.2	73759.8	79529.5	84507.9	60160.3	65909.1	90451.4	36753.8	67558.2	74974.1	60316.3	61394.5	65515.6	68538.6	101269	77637
5397	carboxyibuprofen	Xenobiotics	Drug - Analgesics, Anesthetics	43333	LC/MS Neg	100004171	1920	235.098	10444113	15935-54-3		HMDB0060564
5398	carboxyibuprofen glucuronide*	Xenobiotics	Drug - Analgesics, Anesthetics	62067	LC/MS Polar	100020212	2294	411.13	135390721			HMDB60564
1932	carnitine	Lipid	Carnitine Metabolism	15500	LC/MS Pos Early	100000007	1978	162.113	288	461-05-2	C00487,C00308	HMDB0000062	563866048	430799904	450949760	609781312	443209536	470062592	422866784	445288224	295599872	373833408	518600096	466961152	446356192	380305408	338205856	466318784	523900832	436362976	468520352	408136960	305530880	389474784	409158048	447437504	468218784	522383808	501859232	577416512	582582784	503883488	406408224	469458944	592838912	459306496	485828128	425089408	469696384
4431	carotene diol (1)	Cofactors and Vitamins	Vitamin A Metabolism	57635	LC/MS Pos Late	100015966	1720	568.428					4747749	7.82454e+06	5.2804e+06	4498908	6158452	3.65839e+06	2555309	3.89747e+06	5342854	3977755	8.24117e+06	5007137	4.61502e+06	3.61252e+06	2.36641e+06	4750551	3.63107e+06	6.12248e+06	7.30446e+06	12009365	5927478	6474576	4.03135e+06	5108120	2305772	4480706	4.69263e+06	3.06919e+06	4839123	2953576	3.79905e+06	5986538	4.73175e+06	6261944	4626240	3.65857e+06	3653427
4432	carotene diol (2)	Cofactors and Vitamins	Vitamin A Metabolism	57636	LC/MS Pos Late	100015967	1904	568.428					762425	1.22204e+06	900740	644114	868197	605521	519756	744495	718741	632768	1197755	844713	936028	682728	474562	656268	630086	859815	889218	1.1506e+06	749506	1.07469e+06	527080	1.0166e+06	520574	770139	666673	494466	975810	766558	697809	829370	747575	973747	647476	613105	785768
4433	carotene diol (3)	Cofactors and Vitamins	Vitamin A Metabolism	57637	LC/MS Pos Late	100015968	1948	568.428					518754	765460	512629	231750	321670	296606	272746	309080	562992	356285	786566	345822	50146.8	511976	133548	280503	177792	325089	340096	902446	370196	442536	456326	555535	343083	313537	331185	362321	471628	374799	339216	298985	508035	585283	409262	270597	422568
4498	catechol sulfate	Xenobiotics	Benzoate Metabolism	35320	LC/MS Neg	100001605	1906	188.986	3083879	4918-96-1		HMDB0059724	11267537	13632797	16945398	25920584	28584362	11773041	7.01454e+06	7.78027e+06	26309488	12627330	35546252	24761150	29781210	10708755	23678422	8149502	27535034	26677780	19836452	12531622	16231029	8833645	30609526	17972768	13850600	9756491	13937800	19957454	30177398	20944288	21242602	42519832	10936029	8664573	21848056	30505118	61367916
3051	ceramide (d16:1/24:1, d18:1/22:1)*	Lipid	Ceramides	57437	LC/MS Pos Late	100015727	3850	620.598					1.62919e+06	1.26986e+06	1.11031e+06	1.99767e+06	1.20287e+06	1.94506e+06	1.26141e+06	1.39541e+06	1.20039e+06	922364	1.84308e+06	1.3911e+06	833093	863642	464145	924295	2.05356e+06	1.3568e+06	1.36583e+06	2549582	1.15364e+06	738772	1.0915e+06	642586	1.21035e+06	2.53161e+06	1.22046e+06	811325	859253	1.00235e+06	978997	1.06349e+06	1.10733e+06	1.18183e+06	1.22198e+06	1.16828e+06	1.06303e+06
3047	ceramide (d18:1/14:0, d16:1/16:0)*	Lipid	Ceramides	57432	LC/MS Pos Late	100015735	2477	510.488					353608	331671	371003	529821	312177	485990	612522	518202	440444	349601	1.25801e+06	674535	329378	378153	134926	540714	551104	802815	383690	614116	478087	451667	547894	543581	356189	877492	658700	360375	327404	480692	485776	419932	385569	322355	394136	514513	509033
3048	ceramide (d18:1/17:0, d17:1/18:0)*	Lipid	Ceramides	57434	LC/MS Pos Late	100015737	3055	552.535					385870	246501	295124	577157	405135	529617	355123	369772	389332	370746	613987	520525	279071	274983	86713.1	232896	387180	302445	287232	539814	344968	268693	315411	169117	338495	306008	311526	117344	148050	286866	191641	274574	287028	309510	210102	351648	392593
3050	ceramide (d18:1/20:0, d16:1/22:0, d20:1/18:0)*	Lipid	Ceramides	57440	LC/MS Pos Late	100015755	3920	594.582					4.75804e+06	3124412	5.16455e+06	5847240	4.29169e+06	6473264	4.81702e+06	4269478	4405734	5700964	7096526	4.53118e+06	1.93497e+06	3.18068e+06	1.74296e+06	3018363	8535746	4.76327e+06	3.96507e+06	4479941	3.75699e+06	3.5953e+06	3.32531e+06	2141164	4689580	4.44597e+06	3.85915e+06	2.96327e+06	2838475	4.01585e+06	3509838	3.00799e+06	4.00965e+06	4.6812e+06	3727371	2.85701e+06	3.5805e+06
3052	ceramide (d18:2/24:1, d18:1/24:2)*	Lipid	Ceramides	57443	LC/MS Pos Late	100015744	3858	646.613					11320799	8172344	5.86568e+06	7879096	6.5578e+06	7.58503e+06	5541641	6557572	4303057	5834135	7.43575e+06	6970765	5380418	5098057	5460141	4.51791e+06	7262866	7.31759e+06	6.67583e+06	7.96068e+06	5568519	6.28921e+06	4945349	3333773	5.28232e+06	8.19785e+06	4.91951e+06	5.24316e+06	4297821	4.37892e+06	5.65505e+06	6.08997e+06	5505683	5683566	6649666	7264938	4.12613e+06
1870	cerotoylcarnitine (C26)*	Lipid	Fatty Acid Metabolism (Acyl Carnitine, Long Chain Saturated)	57516	LC/MS Pos Late	100015835	1649	540.499	53477828			HMDB0006347	1.37535e+06	1.16655e+06	1517480	1.51734e+06	1.04356e+06	1.36873e+06	1269547	1.30308e+06	1.44006e+06	829221	1.49938e+06	1.27077e+06	761439	879166	459522	1.29134e+06	2.64553e+06	1257621	1.55553e+06	1894289	1.37158e+06	1.46904e+06	1.23453e+06	869386	1.51487e+06	1.13645e+06	1014461	1.05595e+06	1207261	834418	1.0726e+06	1.09952e+06	1.01906e+06	2014096	1.36667e+06	1.11787e+06	1.05207e+06
5934	cetirizine	Xenobiotics	Drug - Respiratory	54745	LC/MS Pos Late	100009034	1052	389.163	2678	83881-51-0	C07778	HMDB0005032
3456	chenodeoxycholate	Lipid	Primary Bile Acid Metabolism	1563	LC/MS Neg	1123	5264	391.285	10133	474-24-9;474-25-9	C02528	HMDB0000518	12720958	8245162		30425038	9857905	5185738	19278794	13399378	6.90899e+06	5546366	7677081	15012413	11921939	12359415	28998918	704678	22388544	17697550	15995194	6706572	10637602	15772156	7.4117e+06	7069178	21487468		5507180	12295796	7.45357e+06	21837572		9548800	2.93801e+06	14130393	10698204	5666696	18745450
2202	chiro-inositol	Lipid	Inositol Metabolism	37112	LC/MS Polar	100001859	3191.2	225.062		643-12-9	C19891	HMDB0240209					609655			2.641e+06	2.75491e+06					3542048			3457332			1.1985e+06	1.55937e+06	235935		1760018	180239			4.74952e+06			840974	352155				464374
3453	cholate	Lipid	Primary Bile Acid Metabolism	22842	LC/MS Neg	136	5165	407.28	221493	81-25-4	C00695	HMDB0000619	9061396	1.58557e+06	268149	10827373	480770	525273	1.51222e+06	811599	641674	302781	8204487	20113912	3.22005e+06	957470	534079	571359	410610	4.01393e+06	7204756	2.58564e+06	313925	2.02046e+06	1.11791e+06	696896	3941914	402320	1103409	480616	842149	1.14327e+06	2178630	1.85337e+06	315064	7679863	830690	2.46654e+06	1.43147e+06
3192	cholesterol	Lipid	Sterol	63	LC/MS Pos Late	266	2707	369.352	6432564;11025495;5997	57-88-5	C00187	HMDB0000067	134278544	187643968	175481760	186626976	236456976	186514256	179750912	179928640	192527552	176846192	257985680	229360048	158053152	203773152	143301760	173637968	281259712	235460256	254896864	280881696	215334752	194389200	210527488	166490432	176542656	190390832	135154352	137966352	134263872	135264592	126897176	216131488	165941808	200023840	148656640	207002320	219795136
3193	cholesterol sulfate	Lipid	Sterol	35324	LC/MS Polar	100001606	681	465.304	65076	2864-50-8	C18043	HMDB00653	2.40269e+06	1.88093e+06	1.85728e+06	1.45854e+06	2.95026e+06	2.75352e+06	1.86922e+06	2.2987e+06	2.94539e+06	1.5066e+06	4.24951e+06	2.67843e+06	2136614	2517485	1.25843e+06	1.89734e+06	2.47902e+06	3.67777e+06	2.10528e+06	2.45615e+06	1985244	2.43643e+06	3.32901e+06	3351833	3.2543e+06	2.07528e+06	2396463	3.11646e+06	2271243	2.19276e+06	2.19026e+06	2959987	2502330	3.1783e+06	2.8086e+06	2146785	2.25559e+06
3471	cholic acid glucuronide	Lipid	Primary Bile Acid Metabolism	62571	LC/MS Neg	100020549	4512	583.312	21252309			HMDB0002577	96313	46358.9	27796.3	400986	97005		58532.3		74116		526698		136112					84967.4	244243	66126.2				138577	250064			31781.9	156395		236514	203261			35429.4	637983	373516
2232	choline	Lipid	Phospholipid Metabolism	15506	LC/MS Pos Early	1256	1961	104.107	305	67-48-1	C00114	HMDB0000097	43236752	45278220	40032472	74155344	48708920	31592736	49102112	43004200	45695628	37847388	61507704	62852748	40842316	48614504	50368228	35138168	50908108	53348964	43131656	47191808	49703880	37992836	47198532	39786652	47081576	55781696	52791232	59728544	57971436	46952188	42326532	43840888	46779428	59568960	52211824	53718072	48034100
2233	phosphocholine	Lipid	Phospholipid Metabolism	34396	LC/MS Pos Early	267	700	184.073	1014	72556-74-2	C00588	HMDB0001565	2.81983e+06	3.51584e+06	3.72475e+06	4566194	3.1974e+06	4204754	6.84484e+06	3.69119e+06	4.46201e+06	3994842	4.53117e+06	3966626	3.38063e+06	3114450	3.25083e+06	3445251	3.92582e+06	3.89861e+06	4004704	3.7151e+06	4.58177e+06	3.60451e+06	4.02976e+06	3.19531e+06	4.33197e+06	3047482	4.13718e+06	4.28064e+06	3.07833e+06	2.93193e+06	3.95992e+06	3.94596e+06	3.70219e+06	3681001	3.62431e+06	3068234	3646421
4853	cinnamoylglycine	Xenobiotics	Food Component/Plant	38637	LC/MS Neg	100002253	3127	204.067	709625	16534-24-0		HMDB0011621	467307	998885	874269		1.33441e+06	136239		243102	892622	1.08616e+06	1.67236e+06	1931062	847821	2301787	178158	147549	175870	411893	1.34894e+06	577435	423671	155997	844036		271895	1.193e+06	894213	784332		640972	211542	755060	754761		639451	2405075	342440
1643	cis-3,4-methyleneheptanoate	Lipid	Fatty Acid, Branched	64390	LC/MS Neg	100021727	3679	141.092						196180	201600	99644	52305.5		101284	117510				49859.6	97898.7	538561	303005	50867.3	397810	174518	120526	351291	271742		469433	93008.6	157618	56808.8		150014	275857	36111.7		1.21952e+06	392495	277437			101058
1856	cis-3,4-methyleneheptanoylcarnitine	Lipid	Fatty Acid Metabolism (Acyl Carnitine, Medium Chain)	64389	LC/MS Pos Late	100021728	845	286.201					788542	945191	1.14457e+06	1.98931e+06	832046		921801	2470698	664514	612010	687901	583373	1.0431e+06	1777053	2341311	734325	2.88325e+06	354924	1.20119e+06	1861398	1.58138e+06	502988	3919774	747745	1.81471e+06	775289	1.00171e+06	1.52446e+06	878349	608663	1.00773e+06	9235030	2.52107e+06	1.13778e+06	755032	601336	1.06134e+06
1495	cis-4-decenoate (10:1n6)*	Lipid	Medium Chain Fatty Acid	62873	LC/MS Neg	100002796	4890	169.123	5282726	505-90-8		HMDB0004980	2.18604e+06	4607352	6.73333e+06	3.04178e+06	1.91232e+06	1.51849e+06	4.32304e+06	5.50653e+06	1.41392e+06	7.92451e+06	1.85506e+06	3.15604e+06	1.89649e+06	10235193	19914550	3.9093e+06	2.78935e+06	4.55875e+06	1.53903e+06	2975104	9225535	5948842	4692130	3.34412e+06	1.85917e+06	1.36178e+06	2637025	2.4009e+06	4.39625e+06	2.78417e+06	3.7785e+06	2633122	4881909	3.98071e+06	4.77237e+06	757026	2.13897e+06
1880	cis-4-decenoylcarnitine (C10:1)	Lipid	Fatty Acid Metabolism (Acyl Carnitine, Monounsaturated)	38178	LC/MS Pos Late	100002259	1057	314.233	57357170	98930-66-6		HMDB0013205	5794826	7.38724e+06	8845957	10274089	4837414	2594034	9815944	7.95883e+06	4003588	9742173	3816169	3519923	4.04696e+06	9760856	28828882	6922835	6274098	7183860	3.05269e+06	3.91628e+06	12566306	6.33973e+06	7.25809e+06	3.41851e+06	5227701	5137590	3.52478e+06	7356420	9503236	5604534	6409657	6.42249e+06	6.96056e+06	7119896	5.91437e+06	2.21549e+06	3.68358e+06
5869	citalopram N-oxide*	Xenobiotics	Drug - Psychoactive	62476	LC/MS Pos Late	100020792	905	341.166	10068142		C16607	HMDB0060654
5870	citalopram propionate*	Xenobiotics	Drug - Psychoactive	62479	LC/MS Neg	100020793	4400	310.089	10403174		C16610	HMDB60463
5877	citalopram/escitalopram	Xenobiotics	Drug - Psychoactive	40459	LC/MS Pos Late	100003444	908	325.171	146570	219861-08-2	D07913	HMDB0005028
1439	citrate	Energy	TCA Cycle	1564	LC/MS Neg	1124	582	191.02	311	77-92-9	C00158	HMDB0000094	479338016	404588704	492690080	529879808	410726432	402898592	312266048	347808672	409956672	422505536	415510336	420962528	549544320	483996928	455474560	434468896	408585472	436083904	368519776	381741568	426710560	432488160	378266624	397552192	458095712	427994464	496114208	454387904	487903456	450640448	406226336	359963296	391575328	516428288	433509440	453604416	355489824
492	citrulline	Amino Acid	Urea cycle; Arginine and Proline Metabolism	2132	LC/MS Pos Early	391	1520	176.103	9750	372-75-8	C00327	HMDB0000904	66161788	56626220	63246592	67861264	85920424	57047464	60863176	68926912	83120816	66485528	90901528	74048392	76568960	97435576	82843224	67066344	105954032	71643464	105811424	101616952	43048192	63302796	75163752	60259788	89983048	78812600	52006840	92172280	78416864	71157560	77001568	53830384	63681628	100493048	67399664	104043280	76908704
5476	clindamycin	Xenobiotics	Drug - Antibiotic	57673	LC/MS Pos Late	100015876	848	425.187	446598	18323-44-9	D00277,DG00435,C06914	HMDB0015321
3297	corticosterone	Lipid	Corticosteroids	5983	LC/MS Neg	272	5040	345.207	5753	50-22-6	C02140	HMDB0001547	112009	108431	63216.8	119902	41183.9			71461.1	83003.4		119019	107325	82291.5	57759.6	66600.9	165325		31214.1	32823.7	22421.1	127708	29043.7	666941	67024.4		127730	72427.5	92281.3	78447.1	172652		51765.7	141077	65367.3	92686.2	50891.5	27852.6
3305	cortisol	Lipid	Corticosteroids	1712	LC/MS Neg	356	4710	361.202	5754	50-23-7	C00735	HMDB0000063	2.98583e+06	1.89851e+06	2.96272e+06	3.84267e+06	2.10146e+06	1.59419e+06	2096648	2.31303e+06	2391321	1.49368e+06	3.05283e+06	2.1469e+06	2.44776e+06	1.7503e+06	1.90174e+06	3.57875e+06	888100	2.3508e+06	2095107	1.7635e+06	4798236	2220517	4.12956e+06	2.5218e+06	1.3615e+06	3.15244e+06	2.80462e+06	1.96651e+06	1.94149e+06	4091133	2.482e+06	2.93911e+06	1.55207e+06	1.71552e+06	2.46448e+06	1.87901e+06	2.00675e+06
3315	cortisone	Lipid	Corticosteroids	1769	LC/MS Neg	273	4575	359.186	222786	53-06-5	C00762	HMDB0002802	1000445	690860	992150	819112	810413	837119	758235	1.13882e+06	781254	737984	836949	1.00225e+06	714195	707666	671595	823935	451009	882814	705820	575976	1.13259e+06	735891	842680	834297	980682	1.00359e+06	874702	685863	858922	738723	1286905	1010557	779272	942310	653125	502077	802775
3326	cortolone glucuronide (1)	Lipid	Corticosteroids	57699	LC/MS Neg	100015971	4600	541.265					320701	182344	310380	405473	293050	259044	434113	358945	277078	259028	155450	240066	152624	283644	281082	189984	209920	217167	232413	401661	352591	228999	444026	309082	407158		246758	298108	187659	259685	414811	392302	271996	289596	476005	251058	362263
4610	cotinine	Xenobiotics	Tobacco Metabolite	553	LC/MS Pos Early	848	2213	177.102	408	486-56-6		HMDB0001046		34768.3			11089191								22814.4		8.03075e+06		867186						38032.2							1607259		48725.1	9628103		3.184e+06		1671317
528	creatine	Amino Acid	Creatine Metabolism	27718	LC/MS Pos Early	1221	1947	132.077	586	57-00-1	C00300	HMDB0000064	240401984	325533728	151645344	349244640	179735760	216905488	283912704	220888928	158824864	215356944	224462416	309888096	170910480	226155328	127759272	98373968	169473968	99542160	322283168	374744160	179946352	276197952	213624320	251470992	230491120	243929248	239648672	188367056	164955552	181749040	127621128	340516736	133709064	113094512	174217824	337509696	391942400
529	creatinine	Amino Acid	Creatine Metabolism	513	LC/MS Pos Early	275	2055	114.066	588	60-27-5	C00791	HMDB0000562	298543296	205201360	273797600	217971888	302519712	271464832	353511968	306416064	356275360	182441968	324686272	346804512	356812320	217315600	289495968	284480864	282175360	306071776	252462672	268330640	299615648	250632928	341722528	284143520	363144160	299564576	306044992	327282048	330140576	422313056	248003504	270687232	229067312	309635936	289025824	290172448	322086848
745	cyclo(gly-pro)	Peptide	Dipeptide	37077	LC/MS Pos Early	100001946	1349	155.082	193540	3705-27-9			35817.2	53788.8	30861.7	34942.7	46386.1	46237.4				57786.1			57039.6	27340		38133	24669.7		40857.4	33509.8			40267.5	43934.1			29957.6	33978.6				36663.1					45003.4
762	cyclo(leu-pro)	Peptide	Dipeptide	37104	LC/MS Pos Early	100001925	2670	211.144	7074739	2873-36-1		HMDB0034276	32004.5	43697.5	79827.6	92471.4	32707.6	145974	95654.8		80622.8	15678.3	33020.8	83833.4	88677.4	35072.8			42494.2	89161.7	152262	142071	83956.2	58492.6	90482.8	147918	200331	74518.9	184225	78670	234707	47526.1	65347.7	36135.2		67004.7	75584.3	44091.5	88249.6
578	cys-gly, oxidized	Amino Acid	Glutathione Metabolism	18368	LC/MS Pos Early	1224	2947	355.074	333293	7729-20-6			1.87147e+06	645401	1.05389e+06	944764	1160174	945016	1.00859e+06	1.11592e+06	893927	862369	1.39049e+06	1.68794e+06	1.50055e+06	826951	620957	1175680	1.66358e+06	2028982	707812	785300	1.09227e+06	1.59503e+06	2.14355e+06	1.04032e+06	2.61391e+06	1.87176e+06	1.71104e+06	1.13541e+06	2.27116e+06	1.67912e+06	1.00343e+06	878600	1.16646e+06	1.92088e+06	1.85555e+06	1.39626e+06	1.29166e+06
453	cystathionine	Amino Acid	Methionine, Cysteine, SAM and Taurine Metabolism	15705	LC/MS Pos Early	310	2270	223.075	439258	535-34-2	C02291	HMDB0000099	211186	121070	129114	335472	155156	255102	348017	174123	147953	129150	209505	529891	96056.5	134386	167751	61575.6	210554	70010.6	152120	311151	68751.4	144576	198190	68506	238363	135068	196385	263281	276514	89159.3	142620	138829	132749	205344	89926.6	222341	190705
455	cysteine	Amino Acid	Methionine, Cysteine, SAM and Taurine Metabolism	1868	LC/MS Pos Early	800	1475	122.027	5862	52-90-4;56-89-3	C00097	HMDB0000574	2.53006e+06	3.56899e+06	3.15503e+06	3169868	5014036	4.76404e+06	4.63103e+06	3.19686e+06	3.02791e+06	2885994	2.48289e+06	3.4733e+06	3.75927e+06	3.01261e+06	4.34283e+06	3.05377e+06	3.35201e+06	3.17958e+06	2820587	2.48365e+06	3179757	3.12239e+06	4280610	3.70231e+06	2482748	2.78009e+06	2786573	4.18325e+06	3.19251e+06	2.97865e+06	3797257	3341107	2.8447e+06	2.96165e+06	3.45745e+06	3.06527e+06	5045386
461	cysteine s-sulfate	Amino Acid	Methionine, Cysteine, SAM and Taurine Metabolism	22176	LC/MS Polar	100000808	2273	199.969	115015	1637-71-4	C05824	HMDB0000731	1.59529e+06	808991	1.1202e+06	1.29377e+06	1.14679e+06	817350	1.96686e+06	557350	705540	486821	1.30176e+06	1.30564e+06	1.10693e+06	726130	1.17558e+06	1.01634e+06	897591	974366	1.15581e+06	1.09434e+06	606220	783639	1.06119e+06	670241	812540	1.77625e+06	1.15978e+06	1182837	1.56478e+06	1.01943e+06	667479	786930	1.06835e+06	1.92412e+06	928969	1.13677e+06	1.22839e+06
468	cysteine sulfinic acid	Amino Acid	Methionine, Cysteine, SAM and Taurine Metabolism	37443	LC/MS Pos Early	100002113	597	154.017	109	207121-48-0	C00606	HMDB0000996	37343.2		23562.9	44171	77318.2	30547				21161.9		35361.1	45770	33256.5	85579.5	42493.5	55388	20521.8	64909	82750.5				33651.9	32685.4	32502.5		102264	58913.8	69349.2		43191.3	116031		47986	65702.8	53224.1
573	cysteine-glutathione disulfide	Amino Acid	Glutathione Metabolism	35159	LC/MS Pos Early	100001437	2465	427.095	3080690	13081-14-6	R00900	HMDB0000656	810302	1095646	1.11381e+06	1.13936e+06	1.01125e+06	982155	486926	1.14305e+06	1.19895e+06	1.07235e+06	1024773	912425	1.55818e+06	1.73936e+06	1.72348e+06	1.4402e+06	488314	1.48502e+06	1.56277e+06	1.38607e+06	2.2652e+06	1.24217e+06	1.24055e+06	1.82198e+06	487797	1.65993e+06	680958	1.74289e+06	2410478	1.02616e+06	1.45346e+06	1.65809e+06	1.3154e+06	693450	1.08018e+06	2.20385e+06	632458
576	cysteinylglycine	Amino Acid	Glutathione Metabolism	35637	LC/MS Pos Early	278	2132	179.048	439498	19246-18-5	C01419	HMDB0000078	473203	457569	491480	536769	1.20105e+06	1.0966e+06	952414	603727	435565	315815	415097	752834	815308	437078	492992	405008	903185	929960	246463	221790	326534	788197	1263617	530684	544806	519216	688191	830640	544696	547784	630161	320938	474390	824502	1.00836e+06	593638	862170
577	cysteinylglycine disulfide*	Amino Acid	Glutathione Metabolism	62103	LC/MS Pos Early	100002466	2547	298.053	22833544	70555-24-7		HMDB0000709	23624172	8513133	15704815	19101626	16504671	14832567	15266526	14902569	12650618	13450444	19996930	23617778	19598358	13328224	15493787	18614310	21933520	20370908	13121857	16315750	17203396	22156524	24790056	18000956	24225146	25123690	21948710	20173712	26310846	24837482	16658013	18536404	18648742	23347104	20739102	22687628	21683230
462	cystine	Amino Acid	Methionine, Cysteine, SAM and Taurine Metabolism	56	LC/MS Pos Early	279	2000	241.031	67678	56-89-3	C00491	HMDB0000192	5173881	1.62913e+06	2.78189e+06	4.16314e+06	2.4259e+06	2867102	3.97526e+06	3.76304e+06	2.08057e+06	2101522	4.65407e+06	4.69254e+06	4.04369e+06	2.09654e+06	4.05113e+06	6.00209e+06	2.59405e+06	3.87758e+06	2.74561e+06	4547259	5484603	5.02973e+06	3040742	4911495	3.78219e+06	4613036	4.99798e+06	3.64858e+06	5617033	9813827	4.57099e+06	7204985	3192501	3.19363e+06	4.28912e+06	5540117	6392850
4251	cytidine	Nucleotide	Pyrimidine Metabolism, Cytidine containing	514	LC/MS Pos Early	827	2124	244.093	6175	65-46-3	C00475	HMDB0000089	97867.5	29017.3	61381.6	134730	89869.7	87817.2	254320	67681.6	75749.4	40938.6	66034.4	104875	140223	55058.9	98908.2	132065	1.41206e+06	87545.9	78023.7	73920.7	101184	87451	91758.3	65932.5	86213.3	52213.2	82275.3	72704.6	109446	55074.2	74202.3	86708.4	77829.8	94410.1	91525.2	110878	58162.5
4252	cytosine	Nucleotide	Pyrimidine Metabolism, Cytidine containing	573	LC/MS Pos Early	881	2060	112.05	597	71-30-7	C00380	HMDB0000630	29757.2			33190.1			39014.6	25822.6	84811.7		93496.9	224614		32836.7	66575.9	29903.3	203698	111607	62780.4	22589.7		41213.8		129007	25567.1		200277	35093	107898		55000.9	36171.7		29280.2	20754.8		35572.1
5120	daidzein sulfate (2)	Xenobiotics	Food Component/Plant	48728	LC/MS Neg	100006363	3330	333.008	12114465
5935	De(carboxymethoxy) cetirizine acetic acid	Xenobiotics	Drug - Respiratory	64199	LC/MS Pos Late	100021782	988	345.136		942193-17-1
1682	decadienedioic acid (C10:2-DC)	Lipid	Fatty Acid, Dicarboxylate	63685	LC/MS Polar	100021711	2329.7	197.082	17789717				146410	2.37041e+06	915866	2.0506e+06	483609	834537	1.94164e+06	1.28423e+06	160729	877577	636953	1.3141e+06	1.95417e+06	3.2588e+06	11745203	358297	555189	693681	296613	400631	1.01819e+06	622281	184700	76832.5		1.3134e+06	1.76761e+06	2.51503e+06	124062	1022938	1.12853e+06	128324	2742693	982538	712146	1490829	1.17598e+06
1860	decanoylcarnitine (C10)	Lipid	Fatty Acid Metabolism (Acyl Carnitine, Medium Chain)	33941	LC/MS Pos Late	100001251	1130	316.248	10245190	1492-27-9		HMDB0000651	17289504	7591027	15448675	12903591	4.81207e+06	6.33688e+06	10046647	14869404	7948982	13118849	7865061	5535479	13575465	10083448	27749432	13698252	5.76866e+06	10738708	6.69794e+06	9352929	21722408	8468720	10447998	5.9036e+06	7662407	10676138	9380601	5.81801e+06	12764087	10544734	7371277	7252367	8459704	11682188	10570720	4.36634e+06	10287414
3337	dehydroepiandrosterone sulfate (DHEA-S)	Lipid	Androgenic Steroids	32425	LC/MS Neg	100000792	4745	367.159	12594	651-48-9	C04555	HMDB0001032	70680920	70258312	27995834	11467092	34479664	68791840	126106848	130554216	49560424	39630576	54322228	79996776	80167104	31965590	18612514	79040136	97189568	123437008	34016968	26710496	23832720	47743240	89116320	170043296	31818868	43111492	47375364	77773136	49754268	44798744	107893984	58365500	89078072	70763392	83861720	14315984	60125800
1931	deoxycarnitine	Lipid	Carnitine Metabolism	36747	LC/MS Pos Early	100001662	2052	146.118	22620	6249-56-5	C01181	HMDB0001161	14060661	7733950	8618213	10792267	9529464	9736344	9334119	8.05682e+06	10066695	7407764	13783606	9154864	8108640	9996545	9504308	11738683	8827632	10735244	9726699	7942374	7.2202e+06	8394134	11433724	10130939	11546359	11131271	11578688	11960969	10896853	12617889	7.53573e+06	8562621	8778380	9668184	10095202	11294528	11436573
3479	deoxycholate	Lipid	Secondary Bile Acid Metabolism	1114	LC/MS Neg	302	5294	391.285	222528;440355	83-44-3	C04483	HMDB0000626	24917522	8.19151e+06	21764374	22859660	14156545	3.04189e+06		18385532	15351389	5.51786e+06	18808302	32915758	12794683	12681278			10626782	11062839	25573914	9900385	7263651	30307448	7.23556e+06	7.61406e+06	14868820	19727722	15358568	5.29249e+06	11015836		26002418	16414324	8650460	18803146	20167850	15752606
3482	deoxycholic acid 12-sulfate*	Lipid	Secondary Bile Acid Metabolism	63688	LC/MS Neg	100021712	4580	235.118					704186	343233	921506	177411	887304	67039.8	94817	448685	597077	154993	351644	250181	93576.6	538465		122710	226177	440840	103677	292085	1.07493e+06	536250	139882	220232	162385	254203	271686	262090	308811	101344	309241	604824	410626	748914	365250	287795	76205.5
3484	deoxycholic acid glucuronide	Lipid	Secondary Bile Acid Metabolism	63610	LC/MS Neg	100020550	4800	567.317					547672	288840	671607	1.72399e+06	1.18508e+06	270131	916842	429632	1.06121e+06	100736	1.59512e+06	122388	878985	61166	3.21011e+06	141442	775895	592558	1.15212e+06	365683	470373	191824	226878	393432	1.74008e+06	50348	36142.9	653286	1.25782e+06		1284765	787495	459928	210192	486112	2.26819e+06	1.76937e+06
5392	desmethylnaproxen	Xenobiotics	Drug - Analgesics, Anesthetics	46331	LC/MS Neg	100001787	3045	215.071	162920	52079-10-4		HMDB0013989
5393	desmethylnaproxen sulfate	Xenobiotics	Drug - Analgesics, Anesthetics	46106	LC/MS Neg	100001788	2250	295.028	184679
5585	dexamethasone	Xenobiotics	Drug - Antiinflammatory, Immunosuppressant	42618	LC/MS Neg	100004014	4974	391.193	5743	50-02-2	C15643,D00292	HMDB0015364
6150	dexpanthenol	Xenobiotics	Chemical	38314	LC/MS Pos Early	100002376	1740	206.139	4678	16485-10-2	D03726	HMDB0004231
2887	diacylglycerol (14:0/18:1, 16:0/16:1) [1]*	Lipid	Diacylglycerol	54953	LC/MS Pos Late	100010934	3057	584.525					253927		43241.9	84666.7	67085.8	229409	45002.8	131688	131292		180726	118067					338760	69039.7	102577	64592.1			78445		91537	139171	123926	39853.6			135087	79650.6		63306.2	93149.3	67535.7	57197.8
2888	diacylglycerol (14:0/18:1, 16:0/16:1) [2]*	Lipid	Diacylglycerol	54954	LC/MS Pos Late	100010935	3183	584.525					516768			187508		413541	82421.9	214209	152970		366049	215691	38460.8			57288	573347	104287	80701.8	49523.7	90312.9	83197.4			171790	321871	271776	66277		95966.7	300900	185834		44707.9	129383	193344	113067
2889	diacylglycerol (16:1/18:2 [2], 16:0/18:3 [1])*	Lipid	Diacylglycerol	54966	LC/MS Pos Late	100010940	2733	608.525					1.42322e+06	715080	529725	892961	545873	643156	616108	1.91312e+06	1.01663e+06	781616	1.07007e+06	1.69778e+06	905587	472121	966011	521768	3.55704e+06	816003	313176	467467	2.27113e+06	1.14991e+06	454344	83272.7	609394	1.67029e+06	1.86899e+06	1.10398e+06	480282	583563	1.71838e+06	1.46241e+06	523581	345034	1.91169e+06	863834	956738
5913	diazepam	Xenobiotics	Drug - Psychoactive	64527	LC/MS Pos Late	100021902	1052	285.079	3016		D00293	HMDB0014967
1570	dihomolinoleate (20:2n6)	Lipid	Long Chain Polyunsaturated Fatty Acid (n3 and n6)	17805	LC/MS Neg	1231	5730	307.264	6439848	2091-39-6	C16525	HMDB0005060	20874956	48981024	28627546	38911768	22496422	31392672	22971212	34224304	24826430	30286360	13259385	25213014	26793898	40742968	51818916	47658816	24720950	18414552	28521832	33802016	37927956	29606552	27360066	18012686	10642704	24506584	30266510	14677162	22656284	13867273	23835482	16148689	37890220	38714516	20324818	20258684	22858604
1572	dihomolinolenate (20:3n3 or 3n6)	Lipid	Long Chain Polyunsaturated Fatty Acid (n3 and n6)	35718	LC/MS Neg	100001739	5596	305.249	5280581	17046-59-2	C03242	HMDB0002925	30142398	49650944	33286642	56133764	30069612	57302328	22443642	48658780	34527036	41511416	30489274	43852612	27039304	51555628	31381874	52755836	43132188	26749114	42272168	44697336	50234500	50800996	46755304	20469202	23786738	48529432	47762552	17230970	27756056	23019632	30907174	24157610	33567380	51928508	32783158	38501812	39775732
1947	dihomo-linolenoyl-choline	Lipid	Fatty Acid Metabolism (Acyl Choline)	53262	LC/MS Pos Late	100009335	1424	392.352							108880	207822				194042	133729	300859	143361	178664	82014.1	604620	106159			161299	220423	103270	159710	324324	457248		131753	363060	199486	160924	284278	127560	189365	227966	158123	158507	344143	400222	86057.7
1895	dihomo-linolenoylcarnitine (C20:3n3 or 6)*	Lipid	Fatty Acid Metabolism (Acyl Carnitine, Polyunsaturated)	57521	LC/MS Pos Late	100015840	1392	450.358					196882	321011	315438	272933	163841	175840	237634	286188	181965	214864	169305	197331	274683	216199	163453	423946	509989	321972	197695	159362	268040	363026	177648	138183	224598	478928	220847	213875	314215	257809	91431.3	158199	433890	508530	416327	348761	184385
1893	dihomo-linoleoylcarnitine (C20:2)*	Lipid	Fatty Acid Metabolism (Acyl Carnitine, Polyunsaturated)	57520	LC/MS Pos Late	100015839	1436	452.373					118556	181339	187338	155087	106015	79017.9	143209	171280	104308	133538	94336	139476	191126	172056	269466	273952	220297	212852	147035	145089	182622	195383	84208.9	92202.2	92622.5	224910	135628	138823	254220	124337	59703.9	116323	285823	271863	225459	174149	101023
4834	dihydrocaffeate sulfate (2)	Xenobiotics	Food Component/Plant	62524	LC/MS Polar	100020822	1328	261.007					524032	632880	489654	1.59603e+06	2083020	4244870	1.08416e+06	599968	2.70814e+06	1.44003e+06	1.92637e+06	2.74435e+06	5792522	1.66427e+06		2.08654e+06	10950209	1.31038e+06	998685	1.14614e+06	613091	1.3195e+06	512396	2.05952e+06	724751	287390	348886	726906	14218665	581891	776110	1.44779e+06		850832	538531	3.26074e+06	2.68673e+06
4879	dihydroferulate	Xenobiotics	Food Component/Plant	40481	LC/MS Neg	100003432	1928	195.066	14340	1135-23-5		HMDB0062121				73586.7		147934	86458.8	109828	92436.3		66650.8	119132	162954	65271.1		118426	481118		39607	67683.1		99220.2		154081	50700.6			203698	483394		149542	30403.2	57005.9	11794.4			441624
4880	dihydroferulic acid sulfate	Xenobiotics	Food Component/Plant	62857	LC/MS Neg	100020272	1310	275.023	187489			HMDB0041724				21431.9		45086.6		39260.3	43703.2		45734.7	66985.6	178195			72135.6	504427			39022.5				92545.6	30485.4			92204.6	296332		71073.2						335408
4206	dihydroorotate	Nucleotide	Pyrimidine Metabolism, Orotate containing	601	LC/MS Polar	923	1910	157.025	648	155-54-4	C00337	HMDB03349	1.98786e+06	410618	1.00749e+06	334369	754027	513154	968683	497678	208022	365462	119241	709892	678716	909262	711439	576986	438473	414171	361076	626784	274442	780193	324534	1.24472e+06	1.38844e+06	892888	1.12022e+06	505192	895586	901260	591803	282087	442487	2.31496e+06	1.02023e+06	580231	721004
6152	dimethyl sulfone	Xenobiotics	Chemical	43424	LC/MS Pos Early	100004284	832	95.0161	6213	67-71-0	C11142	HMDB0004983	406923	308445	434951	632215	331880	587228	248638	526212	927415	622154	802087	619763	361667	764656	585870	201403	220269	264678	640354	796281	580382	326177	528119	314862	699850	1.01139e+06	573239	965644	730405	315125	561336	835116	502083	495478	787395	544291	619213
498	dimethylarginine (ADMA + SDMA)	Amino Acid	Urea cycle; Arginine and Proline Metabolism	36808	LC/MS Pos Early	100001810	2850	203.15	123831;169148	102783-24-4	C21189,C03626	HMDB0003334,HMDB0001539	14093759	10144189	12222662	16284255	14219968	9977840	13093072	14966461	12647591	10206834	15109620	14560773	12774907	11948032	14235945	13917733	12378509	13730876	12896000	15560311	12927490	11186835	14793470	13642091	14607727	16108067	12773120	15562797	14511057	13345052	12327985	12431056	11044492	13744331	13574916	17363580	13485257
6	dimethylglycine	Amino Acid	Glycine, Serine and Threonine Metabolism	5086	LC/MS Pos Early	806	1104	104.071	673	1118-68-9	C03626	HMDB0000092	16165769	6918635	8.07174e+06	28911916	7.69934e+06	5.87484e+06	10001153	10645376	5761082	7.12951e+06	20219064	12222150	7.79828e+06	8.21028e+06	15363553	6651378	6.93469e+06	7570654	5799717	7.49915e+06	10708204	8655021	10602709	17360328	6998392	7946844	9863242	11129245	19317542	7468304	8747264	10782427	10480430	10358272	7898578	18199018	12884220
526	dimethylguanidino valeric acid (DMGV)*	Amino Acid	Urea cycle; Arginine and Proline Metabolism	62783	LC/MS Pos Early	100020866	1891	202.119	101535539				125792			55414.2	255480		101338	194713	53173.6			168893				67722.3		130440			99579.3		143901	108737	180585	135106			95478.3	177138	230143	205001		172014	69378.5	123014	289928
1577	docosadienoate (22:2n6)	Lipid	Long Chain Polyunsaturated Fatty Acid (n3 and n6)	32415	LC/MS Neg	100001182	6034	335.296	5282807	7370-49-2	C16533	HMDB0061714	1.10151e+06	1524181	1.16542e+06	1.27129e+06	1037175	1.18069e+06	851834	1.45521e+06	935302	1.19974e+06	614391	1.20532e+06	1.19182e+06	1.60024e+06	2.12672e+06	1.2871e+06	1.09803e+06	661990	1.26496e+06	1.17244e+06	1674958	1.07118e+06	1.00899e+06	702982	478004	1129066	1.3191e+06	653927	1.08512e+06	579160	974884	718817	1.61472e+06	1.54842e+06	848500	842388	1.06933e+06
1704	docosadioate (C22-DC)	Lipid	Fatty Acid, Dicarboxylate	39837	LC/MS Neg	100002952	5291.8	369.301	7641	505-56-6	C14240	HMDB0061714	960616	370155	303252	450094	652534	334419	819113	249347	471720	282836	472046	339498	333497	479138	397297	353929	448577	318133	507249	295314	591866	318310	247721	656974	1.29293e+06	626705	225032	374783	305391	409805	657675	252576	400082	515414	394047	365540	261235
1563	docosahexaenoate (DHA; 22:6n3)	Lipid	Long Chain Polyunsaturated Fatty Acid (n3 and n6)	44675	LC/MS Neg	100000665	5525	327.233	445580	6217-54-5	C06429	HMDB0002183	53282028	78025872	69302776	91114344	54144064	95136528	47603768	99751224	93866192	86403856	25850986	67680488	77205544	103757184	71022072	82637544	82090096	55237168	99269120	96022224	101086512	83557832	128971904	32839796	37033492	50903564	130425560	22128278	59358652	28965440	39437780	44155576	37073604	61871392	50373756	68464936	64445212
1902	docosahexaenoylcarnitine (C22:6)*	Lipid	Fatty Acid Metabolism (Acyl Carnitine, Polyunsaturated)	57523	LC/MS Pos Late	100015845	1349	472.342					43979		118101	122389			111058	174274	166574	104622			132820			75808.5		89511.7	113307	232397	225231		136884			86939.8	195694		183660			59866.9	79189.1		128592	120473	82151.3
1951	docosahexaenoylcholine	Lipid	Fatty Acid Metabolism (Acyl Choline)	53263	LC/MS Pos Late	100009333	1378	414.337						52813.3	94041.1	311771				270348	215626	331824	106670	165397	286749	852795	218691	138285	177155	247524	470316	173861	215065	209830	588340	108231	94674.7	252122	298994	129090	235913		159609	290405	100651	80162.5	362183	287088	93622.3
1562	docosapentaenoate (DPA; 22:5n3)	Lipid	Long Chain Polyunsaturated Fatty Acid (n3 and n6)	32504	LC/MS Neg	100001181	5571	329.249	6441454	2234-74-4	C16513	HMDB0001976,HMDB0006528	8737880	16833610	12628718	16160075	9643125	24666062	7.55695e+06	14302362	14205460	11167653	7.02221e+06	11799884	11098162	15219006	8837762	19025664	9110694	6.8063e+06	14214944	19525852	18133176	9129650	18826188	5.3108e+06	4821028	7.94999e+06	17544336	2.92204e+06	8916117	5.46717e+06	7.25178e+06	5.0607e+06	6951583	12705789	5671000	11603263	9833008
1576	docosapentaenoate (n6 DPA; 22:5n6)	Lipid	Long Chain Polyunsaturated Fatty Acid (n3 and n6)	37478	LC/MS Neg	100001580	5624.5	329.249	6441454	25182-74-5	C16513	HMDB0001976	21249432	20842528	8011053	28504462	8431822	16105093	10986470	15263405	10540151	10477252	16773495	12445851	9871393	18429946	10608390	19575500	9891143	12916263	8863618	9608153	21467700	10896007	17150172	9534067	5284537	15987004	15936978	6054211	13834794	9582253	9784031	7937922	11364240	17597798	8765642	11069770	13436866
1689	dodecadienoate (12:2)*	Lipid	Fatty Acid, Dicarboxylate	62276	LC/MS Neg	100020478	5146	195.139	25480				2.9403e+06	5442885	4.79523e+06	3879377	1.2713e+06	2907649	3785014	3105958	2.27901e+06	7.13833e+06	2.30175e+06	2.51258e+06	2.26133e+06	6391258	6.47755e+06	4666058	4299044	3.61332e+06	2.10711e+06	2114562	4.67325e+06	3.14096e+06	7013670	2.16557e+06	2.11976e+06	2.84593e+06	2754810	2.7447e+06	3159817	2.85072e+06	3.21079e+06	2.50207e+06	4471315	7.02943e+06	3.16597e+06	1.2629e+06	3.26882e+06
1686	dodecanedioate (C12)	Lipid	Fatty Acid, Dicarboxylate	32388	LC/MS Neg	100001102	2990	229.144	12736	693-23-2	C02678	HMDB0000623	605280	384828	294929	461835	191140	192460	315184	340236	245391	311174	1.12646e+06	378247	386379	531814	383502	325513	511751	355430	419579	416506	277409	353555	377749	396300	356808	628412	276835	509669	108683	401504	331764	418941	469847	643176	746582	762739	196306
1688	dodecenedioate (C12:1-DC)*	Lipid	Fatty Acid, Dicarboxylate	61864	LC/MS Neg	100019972	2700	227.129	5283028			HMDB0000933	115824	245102	158979	229828	93167.5	75563	293090	177199	106728	168159	154294	875631	484104	229782	624596	189162	244150	122710	228062	271207	99541.5	213759	74584.6	79942	152764	173420	79385.2	160825		148125	175132	137006	138462	262718	372374	268522	117904
224	dopamine 3-O-sulfate	Amino Acid	Tyrosine Metabolism	48407	LC/MS Neg	100006361	1556.2	232.029	122136		C13690	HMDB0006275	3.2708e+06	153341	94235.4	249633	153780	123326	201700	141202	310112	89134.3	215640	303323	139439	261160	114279	161788	2826569	184849	1.0798e+06	145399	168819	158442	153716	190812	374616	240219	207485	550405	284101	233580	241520	82000.7	90745.2	339778	459121	131667	234641
223	dopamine 4-sulfate	Amino Acid	Tyrosine Metabolism	48406	LC/MS Neg	100006360	1511	232.029	68517194		C13691	HMDB0004148	713049											86669		49576			114960		277883									144746	47098		38017				162899
6154	ectoine	Xenobiotics	Chemical	35651	LC/MS Pos Early	100001635	1980	143.082	126041	96702-03-3	C06231		79252.1	235371	445668	269875	209705	103241	1.30909e+06	62498.2	276445	87915.6		126420	163998	118433	68150.4	168676	129016	127364	169333	367016	638171	135403	499176	231926	151603	72834.8	149093	200608	218597	139958	51925.4	89991.8	77939.1	176805	231072	81119.4	112145
6155	EDTA	Xenobiotics	Chemical	22163	LC/MS Neg	100001002	643	291.083	6049	60-00-4	C00284	HMDB0015109	2610641152	2453594624	2439935488	2254421760	2857827840	2632569344	2950007296	2495687424	2378691072	2419369216	2235021056	2379658496	2530905344	2214808064	2375268352	2268385792	2438053888	2229051648	2112077696	1995198720	2550775040	2007044480	2538572800	2570895360	2319776512	2464870656	2259113984	2406147840	2453040640	1850747520	2392585216	2429784576	2193242624	2587796736	2446154752	2241849856	2651790592
1702	eicosanedioate (C20-DC)	Lipid	Fatty Acid, Dicarboxylate	39831	LC/MS Neg	100002951	5200.9	341.27	75502	2424-92-2			2.24127e+06	1.26533e+06	1.51809e+06	856534	2.09545e+06	917106	1.70516e+06	790709	1.09526e+06	995568	1300184	1.11826e+06	1.05552e+06	1.45585e+06	1.59025e+06	1211978	1.28385e+06	1.32164e+06	1.82835e+06	954158	1.55936e+06	1.05257e+06	765042	2.74513e+06	2324906	1.11044e+06	723240	1.65964e+06	1.08474e+06	1.56075e+06	1.60071e+06	1.04977e+06	1542879	1.67042e+06	1.24046e+06	652505	927329
1560	eicosapentaenoate (EPA; 20:5n3)	Lipid	Long Chain Polyunsaturated Fatty Acid (n3 and n6)	18467	LC/MS Neg	2050	5450	301.217	446284	10-2005-9;10417-94-4	C06428	HMDB0001999	3.72278e+06	6.57376e+06	5.62043e+06	8902923	5.25433e+06	14624149	5.84769e+06	11117093	18308556	6688011	3.29209e+06	6.89362e+06	6.1945e+06	7.3976e+06	4.41423e+06	11692076	6.06004e+06	3.49637e+06	13166668	24200238	25527654	6448481	16167043	3001999	3.26061e+06	5.41561e+06	14140681	1144244	11150887	2.12884e+06	4.1505e+06	3.87074e+06	1.85908e+06	3.96643e+06	3.1589e+06	14067172	6347410
1703	eicosenedioate (C20:1-DC)*	Lipid	Fatty Acid, Dicarboxylate	62923	LC/MS Neg	100021105	5095	339.254					2.28382e+06	2.45615e+06	2.22807e+06	1.53934e+06	4466940	508078	2.69965e+06	2.0217e+06	2.04886e+06	2.35513e+06	1.13284e+06	1.65904e+06	806238	2.88586e+06	5109668	2.2874e+06	2700643	1.75859e+06	2.30689e+06	622345	2390590	2.35431e+06	1.95816e+06	3534726	2.94311e+06	2447018	1.90246e+06	3.34782e+06	1.71131e+06	3.22234e+06	2.85297e+06	2.19804e+06	2.98781e+06	3892792	2.14471e+06	1.12131e+06	1.75303e+06
1543	eicosenoate (20:1n9 or 1n11)	Lipid	Long Chain Monounsaturated Fatty Acid	33587	LC/MS Neg	100001335	5950	309.28	5282769;5282768;94159		C16526	HMDB0002231,HMDB0062436	29774446	47596520	35474660	42646676	24738018	51663572	23563460	38582400	28553258	27689544	14997934	35824320	49502384	45438096	41700156	61452920	34083156	17178416	50918912	72477184	46404504	26372254	25986444	15855359	13495626	33093488	49201036	13564964	37229220	15111329	26470562	15514801	47906504	44179676	25592648	21291084	34615900
1887	eicosenoylcarnitine (C20:1)*	Lipid	Fatty Acid Metabolism (Acyl Carnitine, Monounsaturated)	57519	LC/MS Pos Late	100015838	1484	454.389					249552	286931	248922	296228	157013	181655	168052	230557	195456	201540	195005	225930	395084	268145	259088	338379	218348	216370	366437	362245	270656	182937	133646	89494.8	145037	390996	199698	155613	358528	130734	100104	156591	295837	385642	248215	232720	205142
3342	epiandrosterone sulfate	Lipid	Androgenic Steroids	33973	LC/MS Neg	100001287	4855	369.174	9929317	22229-22-7	C04555	HMDB0062657	20104776	13557568	1934292	606881	3.85759e+06	5126292	8000188	12226798	6.62184e+06	4101034	8906736	7133760	8149082	6325822	5.4054e+06	11867043	7.79166e+06	7077385	5.91255e+06	3.70337e+06	2953107	6.0858e+06	16757516	4771594	3.45136e+06	13144535	11103989	5126718	2.79589e+06	7249842	12909202	4568548	7070236	15990044	6.90132e+06	1.7416e+06	17571782
4893	ergothioneine	Xenobiotics	Food Component/Plant	37459	LC/MS Pos Early	100002154	850	230.096	5351619	58511-63-0	C05570	HMDB0003045	933511	638416	1.74314e+06	1.17495e+06	809432	1.30478e+06	2181653	967010	1.04989e+06	1.00384e+06	914046	690995	1.87807e+06	500051	449240	721838	6.02445e+06	578588	1.65148e+06	2.30455e+06	749402	638460	1143501	911542	1.07199e+06	1.38756e+06	6.14367e+06	981060	2.11027e+06	666913	442386	751725	446616	867001	1.27158e+06	653756	1.2782e+06
1547	erucate (22:1n9)	Lipid	Long Chain Monounsaturated Fatty Acid	1552	LC/MS Neg	1087	6355.6	337.311	8216;5281116	112-86-7	C08316	HMDB0002068	6.22716e+06	2318747	2.51017e+06	2.56033e+06	2.01311e+06	2828138	3.21948e+06	5.48254e+06	2.00619e+06	2.23627e+06	3.45932e+06	5.62496e+06	4.57498e+06	3.05405e+06	2107146	4.25296e+06	4708380	1.99055e+06	8830016	4835782	6642764	4.12012e+06	2.88604e+06	2.1629e+06	1.7293e+06	4.68949e+06	8085432	1.34201e+06	9020700	1695948	3.91646e+06	3145882	2.99804e+06	3.33497e+06	3.80778e+06	3.61488e+06	4.44163e+06
4895	erythritol	Xenobiotics	Food Component/Plant	20699	LC/MS Polar	100000846	1491	167.056	222285	149-32-6	C00503	HMDB0002994	1.14814e+06	875884	2.32123e+06	1.73455e+06	1.28988e+06	993123	1.36432e+06	1.41381e+06	1.47727e+06	1.08273e+06	1.14134e+06	1.23933e+06	1.03877e+06	1.45227e+06	1.45036e+06	887841	3547282	1.86133e+06	2362007	1.434e+06	1.33993e+06	1695019	1367896	1.03873e+06	1.6816e+06	992222	1.7316e+06	2134792	1.60783e+06	1.06048e+06	1.23547e+06	1.29285e+06	1.02976e+06	1.13229e+06	1.12692e+06	1.63659e+06	1180922
1431	erythronate*	Carbohydrate	Aminosugar Metabolism	42420	LC/MS Polar	100001320	2186	135.03	2781043	88759-55-1		HMDB0000613	138967344	109328880	108974280	161549104	124895864	118707800	169698912	165594912	142733872	124866744	124057544	140378288	125859936	130713808	147220592	118964432	143883968	173667616	164525744	149324592	149239232	143128048	146742576	114741184	206416192	133553632	170291408	175181376	177728016	116127184	153748480	138522496	129966728	127379688	148707120	127034712	129240376
5089	ethyl alpha-glucopyranoside	Xenobiotics	Food Component/Plant	63152	LC/MS Neg	100015965	1576	207.087	11127487	34625-23-5		HMDB0029968	161589		1.06004e+06	199316	250957		68000.5				213798	158537			146333	157787			2.44478e+06				150973	517536	104839	259657	2.75628e+06			100204			45454.4	66928.3	233674		169538
5224	ethyl beta-glucopyranoside	Xenobiotics	Food Component/Plant	64131	LC/MS Neg	100020377	1519	207.087	121667			HMDB0029968	144987	204433	591783	75451.5	255805	48476.6	96518.1	3899763	2.59344e+06		230397	240080	779814	1.48881e+06	116240	92914.2	581573	689060	7.18776e+06	1.79624e+06	3513389	367366	252907	1.00517e+06	212625	493072	592751	4.01587e+06	815046	79940.6	1.36572e+06	1.03088e+06	80808.2	99925.8	173199	579273	180867
6093	ethyl glucuronide	Xenobiotics	Chemical	39603	LC/MS Neg	100002849	793	221.067	18392195	17685-04-0		HMDB0010325		325861	639934	73247.4	132910	135409	311798	240193	161283				542967			208576			2227863	364101	373575	57134.4		278789		142808	582817			373387
407	ethylmalonate	Amino Acid	Leucine, Isoleucine and Valine Metabolism	15765	LC/MS Polar	2054	2785	131.035	11756	601-75-2		HMDB0000622	15983929	7.73839e+06	12687566	11878789	14297264	25139730	17017320	15337415	17506046	9126188	15885147	11337963	38415536	11748730	137371264	7318853	13392335	8854153	20421746	11527207	9769167	9498496	20500388	11058572	15771759	10350088	14154779	10161570	66782492	33133122	23746400	10212849	11430341	10249270	15590035	10843396	83994112
3353	etiocholanolone glucuronide	Lipid	Androgenic Steroids	47112	LC/MS Neg	100005403	4915	465.249	270605	3602-09-03		HMDB0004484	441172	545481	763029	542728	579243	373049	994951	896033	321636	464291	1.14636e+06	382296	625109	366457	231421	573551	482840	490427	660247	374557	387503	373068	1.11209e+06	689162	340754	380011	827482	627253	317629	414716	608758	426517	691269	409274	978828	377931	503234
5122	eugenol sulfate	Xenobiotics	Food Component/Plant	48715	LC/MS Neg	100006171	3782	243.033	180632	95480-60-7		HMDB0135245	25364			30226			251281	93720	134885	33250	78542			21384	50238	247418	492812	78841.9	197139	27938	41661	18081		28755.7	196643	35004	209677	76863	201120	107250	78461		251457			162207	146079
5798	ezetimibe glucuronide*	Xenobiotics	Drug - Metabolic	62483	LC/MS Neg	100020801	4588	584.174	9894653
4901	ferulic acid 4-sulfate	Xenobiotics	Food Component/Plant	47114	LC/MS Neg	100005389	1200	273.007	6305574	86321-29-1		HMDB0029200	68299											11668.5	87210			32084.8	966196							49704.1				140215	60111.5						241596
4909	feruloylquinate (4)	Xenobiotics	Food Component/Plant	63402	LC/MS Neg	100021488	2546	367.103																	46222
1157	ADSGEGDFXAEGGGVR*	Peptide	Fibrinogen Cleavage Peptide	57709	LC/MS Neg	100001322	2474	766.835	25081464	25422-31-5					64651.6	38871.6															69616.6	40555						16719.9	68826.7
1165	DSGEGDFXAEGGGVR*	Peptide	Fibrinogen Cleavage Peptide	31548	LC/MS Neg	100001323	2535	731.317	132993922						23369.6				42820.4												85016	62675	51179.3					63596.5	312074			107135			20201.7
1180	Fibrinopeptide B (1-13)	Peptide	Fibrinogen Cleavage Peptide	62813	LC/MS Neg	100020908	2482	696.772																									27858						215584
4333	FAD	Cofactors and Vitamins	Riboflavin Metabolism	2134	LC/MS Neg	327	2425	784.15	643975	146-14-5;84366-81-4	C00016	HMDB0001248	33628.1	39645.3	39108.4	65635.3	47743.3	54041.2	58767.9	45439.5	46923.9	32844.7	56144	53732.9		28818.4	39191.9	39176	66207.6	46435.7	29891.2	38218.8	66645.5	40007.6	56734.9	30304.5	56899.9	32472.9	54149.3	47068	33735.3		37077.7	48913.8	30165.3	59117.4	56328.9	35926.3	52381.4
81	formiminoglutamate	Amino Acid	Histidine Metabolism	43493	LC/MS Pos Early	100002500	1880	175.071	439233	816-90-0	C00439	HMDB0000854	218435	83235.4	112457	232596	134551	216680	330807	171526	85159.9	78164	190286	216352	230012	120583	158185	103277	191157	112051	89372.2	247416	202075	108714	158519	158151	284507	190375	223468	387604	169795	132812	124371	153541	116303	268184	220957	93662.4	273824
1346	fructose	Carbohydrate	Fructose, Mannose and Galactose Metabolism	48195	LC/MS Polar	878	2065	225.062	2723872	57-48-7	C00095	HMDB0000660	20042334	14001916	8244775	21328304	10874996	8.31617e+06	22472440	8069667	8724795	8484210	11671934	16965088	9833935	16039988	10029319	16443298	19194314	16142691	10262260	9971829	10766834	29833674	18073382	16240613	11932334	13454935	10953931	19539358	24923376	11311982	9559511	24217810	18118700	14556103	50287968	20341668	9277374
121	fructosyllysine	Amino Acid	Lysine Metabolism	46227	LC/MS Pos Early	100005373	2784	309.166	9839580	21291-40-7		HMDB0034879	10407242	10341682	6.30494e+06	8574352	7205421	5735103	8461367	9160464	6.98134e+06	6.56794e+06	7774571	6.7224e+06	7.19943e+06	4.28427e+06	4.51779e+06	8978936	5984843	9346924	6.63023e+06	9843039	6834957	7.69216e+06	5177996	5326393	8948275	6.01268e+06	8155353	7014346	5304600	7.44281e+06	5468221	6053727	6449167	8419584	8064031	5.80069e+06	6.22889e+06
1449	fumarate	Energy	TCA Cycle	1643	LC/MS Polar	330	3084	115.004	444972	100-17-8	C00122	HMDB0000134	2.10322e+06	2.00005e+06	1.79958e+06	2.31235e+06	1.68537e+06	2.25064e+06	1.6723e+06	1229818	1.76415e+06	1.79883e+06	1.37738e+06	2.1029e+06	2.43629e+06	2.18825e+06	2.05108e+06	2.3268e+06	2.0769e+06	1.60706e+06	1.54903e+06	1.47406e+06	1.61073e+06	1.67751e+06	2.03577e+06	1.9448e+06	2201487	1.74904e+06	2.78249e+06	2.38208e+06	3.26039e+06	1.67962e+06	1.74131e+06	1.82e+06	1.88601e+06	2256756	2.04843e+06	2.00778e+06	1.70484e+06
5674	furosemide	Xenobiotics	Drug - Cardiovascular	43009	LC/MS Neg	100004241	3515	329	3440	54-31-9	D00331	HMDB0001933
1372	galactonate	Carbohydrate	Fructose, Mannose and Galactose Metabolism	27719	LC/MS Polar	100001026	3085	195.051	12310779;128869	299-28-5	C15930,C00880	HMDB0000565	1.06743e+06	859304	886950	354853	647012	663524	1.28455e+06	1.15182e+06	2.43355e+06	956580	2.50487e+06	1.243e+06	428492	1.0078e+06		766788	2.26288e+06	1.14046e+06	1.25982e+06	295970	487493	282699	452982	659594	803180	1840740	1.05003e+06	3.28226e+06	844573	1.01767e+06	275387	674556		779433	1219167	470669	636858
4368	gamma-CEHC	Cofactors and Vitamins	Tocopherol Metabolism	44876	LC/MS Neg	100002094	3843	263.129	133098	178167-75-4		HMDB0001931	77344	233510	271291	189074	228517	63280.1	346015	148223	299088	192794	259895	363014	86677.1	280126	158203	92684.4	450416	206621	119492	576614	237539	283412	550448	300384	284984	284056	147290	236727	296832	317260	353546	395518	162252	273427	138241	354678	89845.8
4369	gamma-CEHC glucuronide*	Cofactors and Vitamins	Tocopherol Metabolism	42381	LC/MS Neg	100004243	2500	439.161	121596235								20638.8		38519.5				18949.1	36404.3					56322.5			60524.2			49203.7		21471.9	19979.9				28374.4	26055.3	36115.3
650	gamma-glutamyl-2-aminobutyrate	Peptide	Gamma-glutamyl Amino Acid	37092	LC/MS Pos Early	100001502	2380	233.113		16869-42-4			66703.8	103380	110791	61104.9	69483.6	109015	74842.4	63570.4	77885.8	67321.6	48918.2	109964	119026		61316.4	120433	100341	68014.2	91342.5	196519	57069.7	33177.1	48382.6	55604.4	55064.4	71530.1	97564.1	89193.2	126954		21183.3		87008.7	61316.4		24648.6	40845.9
640	gamma-glutamyl-alpha-lysine	Peptide	Gamma-glutamyl Amino Acid	55015	LC/MS Pos Early	100010901	2784	276.155	65254				1.04642e+06	797632	895679	1.07117e+06	1.06118e+06	783110	865313	1.13102e+06	1.02753e+06	1039167	1009080	780926	1.19824e+06	819883	779940	989475	909687	1.10149e+06	851641	1.08885e+06	833313	1.04281e+06	1050295	700077	1.13701e+06	1.30095e+06	1.08317e+06	1.44194e+06	1.19164e+06	1.00642e+06	637449	902939	851350	1.21667e+06	1.3709e+06	956089	1.18085e+06
641	gamma-glutamyl-epsilon-lysine	Peptide	Gamma-glutamyl Amino Acid	33934	LC/MS Pos Early	100001262	2725	276.155	7015685	17105-15-6		HMDB0003869	195604	162838	161548	210822	125761	149242	98059.4	187448	187930	172326	161013	172558	123462	193780	124149	178542	166186	218083	242066	233106	111259	147876	166345	121400	182834	182478	127839	219782	107893	160445	114571	110799	202609	250176	169892	97180.1	101293
649	gamma-glutamylcitrulline*	Peptide	Gamma-glutamyl Amino Acid	62104	LC/MS Pos Early	100020241	1644	305.146					341927	329380	509646	458627	678856	366451	300103	342642	623004	450981	499462	480879	488513	718294	554567	427169	846110	443557	752325	640226	291812	367230	541626	350462	718986	585742	334381	586659	584170	362896	453652	307373	486303	764277	445562	700485	601181
634	gamma-glutamylglutamate	Peptide	Gamma-glutamyl Amino Acid	36738	LC/MS Pos Early	331	1775	277.103	92865	1116-22-9	C05282	HMDB0011737	238071	134778	199507	362015	415898	260844	690217	339616	353290	215561	299850	303162	296027	186039	371442	130887	448186	190296	177687	296381	195911	266125	277368	134827	432475	304843	274438	456448	298303	186893	219663	266294	199323	181975	309353	222577	434397
635	gamma-glutamylglutamine	Peptide	Gamma-glutamyl Amino Acid	2730	LC/MS Pos Early	1140	1430	276.119	150914	10148-81-9	C05283	HMDB0011738	23012136	13984560	22244614	18236264	21444310	14070728	13448902	18740138	16169050	19716532	21909084	21712992	17826370	16036563	17695508	20393770	18460894	19336946	15483646	15047488	14978141	22153166	19540918	18441994	22619646	24667152	18428062	18401914	27927872	21158636	19285224	21686176	18047432	23597750	21535426	20190056	19617450
636	gamma-glutamylglycine	Peptide	Gamma-glutamyl Amino Acid	33949	LC/MS Pos Early	100001294	1535	205.082	100099	1948-29-4		HMDB0011667	1585779	1160430	2247901	1295000	2626829	1416290	1681468	1981883	1423885	1520708	1664337	2234463	1456728	1882134	3734019	1.51882e+06	1.88328e+06	1.84421e+06	2183456	1931044	1179206	1684094	1948997	1341638	1772040	2192903	1484603	2417353	2265715	2.61198e+06	2110242	2179174	1808658	1834320	2061765	3285121	1693792
637	gamma-glutamylhistidine	Peptide	Gamma-glutamyl Amino Acid	18245	LC/MS Pos Early	1235	2740	285.119	7017195	37460-15-4		HMDB0029151	146215	166197	249883	221814	203508	155846	132931	220101	188304	167077	176708	210367	102418	342139	205949	208005	411794	214011	206101	198548	108029	208714	223853	134739	139420	209228	178362	228897	168274	154620	155186	180396	239830	308738	224697	159914	143982
638	gamma-glutamylisoleucine*	Peptide	Gamma-glutamyl Amino Acid	34456	LC/MS Pos Early	100001485	2940	261.144	22885096			HMDB0011170	262456	127322	243805	249201	251168	199956	356171	239749	214559	198711	271373	256865	257012	169526	212924	196274	350826	239836	212341	265607	162495	237813	234552	188198	285591	223603	231661	304074	278610	274040	190201	209968	178792	239911	239114	161490	261729
639	gamma-glutamylleucine	Peptide	Gamma-glutamyl Amino Acid	18369	LC/MS Pos Early	1268	2991	261.144	151023	2566-39-4		HMDB0011171	541763	344586	708210	612631	605555	492286	657185	778351	479806	465272	712512	772611	760780	411366	438800	625779	885724	501131	433065	617046	441620	619261	599784	457818	706189	848571	663461	853548	666180	650124	462301	476819	459004	600708	755940	416227	656228
642	gamma-glutamylmethionine	Peptide	Gamma-glutamyl Amino Acid	44872	LC/MS Pos Early	100001313	2640	279.101	7009567	17663-87-5		HMDB0029155	501544	270694	409136	467017	499509	346403	414868	555885	466200	352560	511225	500955	390185	346128	469227	409819	528079	443980	386450	356938	325676	470901	601394	328357	531202	497152	528976	822757	716329	509992	404871	426116	369953	705876	558664	396445	545320
643	gamma-glutamylphenylalanine	Peptide	Gamma-glutamyl Amino Acid	33422	LC/MS Pos Early	100000491	2992	295.129	111299	7432-24-8		HMDB0000594	175963	97897.2	165430	176618	164444	88866.5	240873	229843	122967	83190.9		149107	128620	123646	206057	123121	314162	299943	111430	165992	180150	193430	158646	145406	149438	194108	218715	263907	204855	167769	154300	97562.9	156550	201568	189522	154466	183205
644	gamma-glutamylthreonine	Peptide	Gamma-glutamyl Amino Acid	33364	LC/MS Pos Early	100001314	1750	249.108	76078708	5652-48-2		HMDB0029159	898502	792263	783198	771764	987163	640348	830893	703540	927226	812673	982615	816359	735265	916198	1138102	698418	829859	871361	772606	1.08885e+06	515039	866140	1.05397e+06	599170	886444	1.11381e+06	932580	1.10205e+06	1.08954e+06	1.05794e+06	795962	782486	1.06302e+06	991461	990919	1.00571e+06	1.00261e+06
645	gamma-glutamyltryptophan	Peptide	Gamma-glutamyl Amino Acid	33947	LC/MS Neg	100001295	1960	332.125	3989307	66471-20-3		HMDB0029160	68283.1	61451.1	79357.2	70023.3	83405.6	79964.4	82430.6	91424.9	70539.8	53301.8	78940.8	85590.3	54521.9	77562.6	74445.1	77464	116145	93614.9	88517	42473.8	84348.7	76322.9	98172.6	56403.9	57819	92479.4	114499	92329.6	75419.1	71058.9	92582.3	66684.1	98890.3	107925	90164.6	48708.8	93783.6
646	gamma-glutamyltyrosine	Peptide	Gamma-glutamyl Amino Acid	2734	LC/MS Pos Early	1102	2518	311.124	94340	7432-23-7		HMDB0011741	336244	212972	253136	401012	426639	355936	462928	435897	423591	256207	424348	561338	306173	299839	457870	343098	498974	417261	337305	304557	326024	475702	503802	308521	447776	529016	490105	569254	561859	391585	427618	387575	320259	514325	409163	400859	577989
647	gamma-glutamylvaline	Peptide	Gamma-glutamyl Amino Acid	43829	LC/MS Pos Early	100001126	2700	247.129	7015683	2746-34-1		HMDB0011172	1.01369e+06	389927	1.14472e+06	1.06255e+06	1.00563e+06	800970	1.32745e+06	985451	859095	819996	992156	1.15236e+06	984105	745904	673062	787736	1.11418e+06	747862	663886	1.04359e+06	730028	885017	924137	703258	1076071	1.07344e+06	990337	1164350	1.03903e+06	988247	740422	785974	538033	842496	1.0339e+06	692488	1.07074e+06
4382	gamma-tocopherol/beta-tocopherol	Cofactors and Vitamins	Tocopherol Metabolism	52473	LC/MS Pos Late	100008998	2384	416.364			C14152,C02483	HMDB0006335,HMDB0001492	5155985	9823126	11832531	7784796	10010551	11624580	6513654	5.93718e+06	18985740	14425243	6212974	8909097	4217393	10457789	3.74503e+06	6058210	33269974	6.48199e+06	13975776	19756708	7627784	5.48583e+06	10350823	4.80275e+06	13773847	7832723	5.34457e+06	6.10586e+06	6.27758e+06	5342407	7635635	6.36875e+06	6.70473e+06	14000262	3.73895e+06	5830761	6.77384e+06
219	gentisate	Amino Acid	Tyrosine Metabolism	18280	LC/MS Neg	100000447	1459.8	153.019	3469	490-79-9	C00628	HMDB0000152	367872	360417	236597	190962	693851			179282	505728	284809	646440	395191	152174		315287				800022	465977	224800	690270			404522	1.39589e+06	68545.4	141720	734600		389540	789027	131772	442570	144781	1.4245e+06	191647
4716	ginkgolic acid C15:1	Xenobiotics	Food Component/Plant	64200	LC/MS Neg	100021252	5692	345.243	5281858	22910-60-7	C10794
4719	ginkgolic acid C17:1	Xenobiotics	Food Component/Plant	64206	LC/MS Neg	100021255	5931	373.275	5469634	111047-30-4		HMDB38522																	384790
6435	GlcNAc sulfate conjugate of C21H34O2 steroid	Partially Characterized Molecules	Partially Characterized Molecules	63699	LC/MS Neg	100021726	4336.7	299.639					299551	433617	201433	192119	352775	204400	79567.7	252769	240698	302623	70548	196064	283128		74620.4	250411		197600	32026.6	32346.6	117044		79396.6	207236	61108.6	196816			574192	335911	100741	36700.7	889535	575476	385306	86728.7	135697
4805	gluconate	Xenobiotics	Food Component/Plant	587	LC/MS Polar	338	2922	195.051	3085666;10690	527-07-1	C00257	HMDB0000625	9807215	11862312	11099768	18549664	12325402	9785774	12221990	9625029	17044868	16552797	14070461	12262593	8446546	15109081	18046566	9407731	13493457	16518912	16661816	14268364	13534191	10988987	10883842	8455400	12111209	7.58827e+06	9906937	13372547	17535810	7.66188e+06	7.78898e+06	10978362	12026460	10359592	14533835	18311680	9040638
1223	glucose	Carbohydrate	Glycolysis, Gluconeogenesis, and Pyruvate Metabolism	48152	LC/MS Polar	572	2342	225.062	5793	50-99-7	C00031	HMDB0000122	1557006464	1327245056	1370747008	1538604416	1413531392	1303476352	1632083584	1383416832	1530500736	1443567744	1621063552	1495802752	1352115328	1174471424	1387060224	1465927808	1429273216	1402015232	1414515840	1533691776	1585894656	1410690432	1390017664	1312668800	1723646080	1375724032	1357394176	1365791104	1729103616	1454064384	1384046336	1477682432	1252518912	1271916160	1808680192	1398556800	1281272064
1406	glucuronate	Carbohydrate	Aminosugar Metabolism	15443	LC/MS Polar	100000257	3233.3	193.035	441478;94715;23677976;65041;444791	207300-70-7	C16245	HMDB0000127	4136511	2252877	3718936	4.03469e+06	3.74977e+06	2.37079e+06	3351584	3542211	6.34142e+06	3.23875e+06	4139330	4985617	2.2646e+06	3009471	3.99526e+06	2.76875e+06	4.04086e+06	2.69329e+06	3.88474e+06	5292566	4.64298e+06	2.73898e+06	3.34232e+06	2.33935e+06	4601270	2.68722e+06	3.23183e+06	3123138	4.80892e+06	2.65912e+06	3824613	3.86448e+06	3.0958e+06	4.06631e+06	3.83202e+06	3.78666e+06	3.73569e+06
6371	glucuronide of C10H18O2 (1)*	Partially Characterized Molecules	Partially Characterized Molecules	61881	LC/MS Neg	100019990	2728	345.156							90489.2		136542												28397.7			321916	37623.8			113685				205773				342695
6377	glucuronide of C10H18O2 (7)*	Partially Characterized Molecules	Partially Characterized Molecules	61887	LC/MS Neg	100020014	3790	345.156						21628.4	295236		319349		15516.5	76784	99024.6			39891.7	33124.4	55366		33574.1	136905		157335	562406	212747		30380	120760	58780.4		47152.6	451747	14785.4	63349.5	51749.7	306143	56722.1	26250.1	39370.5	81226.6
6378	glucuronide of C10H18O2 (8)*	Partially Characterized Molecules	Partially Characterized Molecules	61888	LC/MS Neg	100020015	3865	345.156							212318		113387				21648.2								67386.4			123024	68081.5			60160.4				123243				148972
6392	glucuronide of C14H22O4 (2)*	Partially Characterized Molecules	Partially Characterized Molecules	61970	LC/MS Neg	100020096	3932	429.177					23884.6	37171.8	121383		84341.3	33990	30879.9	104774	458362		22967.6			17184.6			37637.6			120430	83806.5	23562.3	24586		35152.4		30547.7		127864					22625.4		91283.8	58831.4
5008	glucuronide of piperine metabolite C17H21NO3 (3)*	Xenobiotics	Food Component/Plant	62290	LC/MS Neg	100020491	3951	462.177						36848.3		71961.3	77196.5	37914.6	43726.6	120272	358193	84491.1	213370	93262.5	20391.5			93262.5	164817		139750	176246	38703.9	85297.9	42040.8			169734	429094	135498	27697	63821.7	26265	51840.2	153326				971720
5009	glucuronide of piperine metabolite C17H21NO3 (4)*	Xenobiotics	Food Component/Plant	62291	LC/MS Neg	100020492	3992	462.177						58597.3		124672	155085	129009	151399	275256	1.26672e+06	442569	615572	216062	116011	572192		358476	761487		435737	733874	199365	504268	178112		2174016	545984	1.95847e+06	675626	81882.8	316277	141123	78889.2	240254	279037	111985		3.45761e+06
5010	glucuronide of piperine metabolite C17H21NO3 (5)*	Xenobiotics	Food Component/Plant	62292	LC/MS Neg	100020493	4039	462.177						33847.5		85951.7	97025.1	36553.5	62972.4	146170	479807	130200	251969	160619		127629		139321	214826		172773	293060	44262		45033.5		614378	269721	830800	205442	26012.6	59957.2	42861.1	56664.7	247521	68441.2			1.20966e+06
44	glutamate	Amino Acid	Glutamate Metabolism	57	LC/MS Pos Early	561	1500	148.06	33032	56-86-0	C00025,C00217	HMDB0000148	153914432	111831840	94100760	267118544	234657344	188277264	304902816	254677584	213962032	129440480	222841280	237824576	185137952	83910728	164343856	83160152	284348416	147387920	117739568	189665440	118028960	225727216	165095232	86668352	268667968	192057888	213570272	317735008	150500272	132761496	161937936	207702608	168904752	152696704	222572800	118275728	247403776
45	glutamine	Amino Acid	Glutamate Metabolism	53	LC/MS Pos Early	563	1291	147.076	5961	56-85-9	C00064	HMDB0000641	1106971136	888599488	1068836032	1021544064	1202548096	778257408	867651328	935733056	915863872	1102510592	1200361856	1184836736	968561024	904028608	1021327808	1047696512	1057569728	1040015424	957612864	1017758464	837492480	1063590464	1147323008	1121509248	1098648448	1115241472	935181568	1139478784	1187017344	1013316096	1110791040	1129944960	978402240	1191196800	1014779840	1305827584	995155392
6399	glutamine conjugate of C6H10O2 (1)*	Partially Characterized Molecules	Partially Characterized Molecules	63657	LC/MS Neg	100020261	2404	241.119					111585	36379.2	88504.3	179756	71654.8	64528.2	112981	60102.7	59684.8	88506.1	119120	93330.6	252550	114088	52921.9	99978.4	92711.6	91960.4	61727.9	129759	122546	50172.2	59186.7	70817.8	81699	58703	106480	60633.3	69782.2	90966.1	88415.9	52569.1	64532.7	114184	68029.7	52993.2	82698.9
6400	glutamine conjugate of C6H10O2 (2)*	Partially Characterized Molecules	Partially Characterized Molecules	63660	LC/MS Neg	100020262	2526	241.119					112230	117723	114084	219537	38021.1	35387	135073	59122.2	69804.8	205593	77740.8	109411	638277	207884	213591	143755	122891	56393.8	98428	254034	214090	39676.7	38008	55515.7	64375.4	87514.2	99364.4	492741	106706	89073	52929.7	58643.7	206819	332227	147952	31149.7	134520
6401	glutamine conjugate of C7H12O2*	Partially Characterized Molecules	Partially Characterized Molecules	63658	LC/MS Neg	100020259	3053	255.135					249670	95715.7	130911	393497	94995.6	77200.4	168223	59974.2	98509.3	238832	145486	269923	431333	299486	63942.4	227587	92039.4	67995.7	93586.4	308148	233363	48548.7	46801.4	55270	103097	94144.4	159732	59680.1	85126.8	126034	85677.4	52987	151046	184351	129732	72894.1	162728
6452	glutamine_degradant*	Partially Characterized Molecules	Partially Characterized Molecules	46225	LC/MS Pos Early	100001540	1900	129.066		2353-44-8			118606336	15460971	147881296	91351904	82665520	42652536	68922432	66027724	23961432	20074190	71661944	38395476	50760332	46917408	48480300	92036272	63406828	96656552	28915000	26482964	46363476	38316916	64012644	43040796	104786352	48508200	52733000	81528136	93633576	112029712	72257992	49009768	48654012	71405952	64011868	36416752	78740784
127	glutarylcarnitine (C5-DC)	Amino Acid	Lysine Metabolism	44664	LC/MS Pos Early	100001593	2393	276.144	71317118	102636-82-8		HMDB0013130	870711	496034	698614	590629	937405	410715	1074614	1.20229e+06	723874	332416	729073	879922	319612	308039	506121	888160	335679	800366		958159	380265	1130934	786605	628209	842401	823354	569701	735863	884358	625066	701536	551822	239929	342009	314108	575481	751318
1243	glycerate	Carbohydrate	Glycolysis, Gluconeogenesis, and Pyruvate Metabolism	1572	LC/MS Polar	1052	2070.4	105.019	752;439194	600-19-1	C00258	HMDB0006372,HMDB0000139	50375100	72725320	50360820	60221964	51637556	52039872	64671556	71346624	79435616	71836768	49107520	59656120	68387808	79378352	515522144	60957636	63479164	60285268	83878856	64216368	87150096	59903100	69506696	64446556	60049604	62014932	61198744	68631200	72152640	38461556	52056116	70382520	58929844	47833852	75244528	36447440	46427460
2841	glycerol	Lipid	Glycerolipid Metabolism	15122	LC/MS Neg	1254	758	91.0401	753	56-81-5	C00116	HMDB0000131	4829524	14825685	7006714	12488659	8.32481e+06	16411020	7.35185e+06	6.70734e+06	6739430	11636510	5537689	5414399	5.53686e+06	13807498	18786806	14164900	7.32758e+06	3.7924e+06	7.35606e+06	11034188	12381305	4186754	16115756	5.98617e+06	5.3144e+06	6800304	10239075	5.27278e+06	7.37115e+06	5918099	8411335	6738204	5937050	13165150	4.10228e+06	4.80137e+06	10870420
2842	glycerol 3-phosphate	Lipid	Glycerolipid Metabolism	43847	LC/MS Pos Early	100000258	580	173.021	754	29849-82-9	C0093	HMDB0000126	238263	113712	182262	109807	153672	241155	168683	76324.4	51469.2	85078.8	70035.1	127788	99625.1	143332	74554.9	106528	122722	85259.3	70151.4	103689	56184.4	103055	82317.6	133279	136566	98227	163493	136877	137290	108797	194242	72426.9		150247	92525.9	123195	99454.1
2240	glycerophosphoethanolamine	Lipid	Phospholipid Metabolism	37455	LC/MS Pos Early	100001620	659	216.063	123874	33049-08-0	C01233	HMDB0000114	1.4517e+06	1.21541e+06	1.33363e+06	2.28337e+06	1.81142e+06	2.07719e+06	1.39042e+06	2.0232e+06	2.20243e+06	1.55116e+06	3261623	2048847	1.44197e+06	1.84615e+06	1.58073e+06	2.06801e+06	2.82701e+06	2.40343e+06	2.23132e+06	1.80323e+06	1.61537e+06	1.42341e+06	2.36387e+06	1.60711e+06	1620865	1.66419e+06	1.66429e+06	2.00386e+06	1.64862e+06	1.43139e+06	1.57748e+06	2.44493e+06	1609339	1.56559e+06	1.88159e+06	2.2196e+06	1.87556e+06
2236	glycerophosphorylcholine (GPC)	Lipid	Phospholipid Metabolism	15990	LC/MS Pos Early	100000269	672	258.11	71920	28319-77-9	C00670	HMDB0000086	43047664	32256690	38000488	36928824	37854856	37119496	29508234	45200200	40262192	40192548	56765376	41289848	36994452	50894020	33172688	73988016	85677008	81294280	52076384	33044890	31693286	39715476	54391540	44427560	39405912	40965448	37236620	40202948	44128352	43348072	34862584	50219352	36651960	38241200	48061576	49114844	35129848
1	glycine	Amino Acid	Glycine, Serine and Threonine Metabolism	58	LC/MS Pos Early	340	1375	76.0393	750	56-40-6	C00037	HMDB0000123	26258376	25105714	34261980	21815422	38842112	27503408	31039572	31981170	26292572	27880174	29324104	41510172	27117026	31852124	50323620	29400008	26885030	32799776	36473988	34701696	24069538	36071600	37812780	32336656	30675020	35688488	28841170	48056304	42763724	43240572	39734548	38336444	32610972	34002720	35676828	56662388	28162292
6418	glycine conjugate of C10H14O2 (1)*	Partially Characterized Molecules	Partially Characterized Molecules	62146	LC/MS Neg	100020254	4335	222.114							84142	65267	102613		68603.9	165490				42292	56931	97895	215160	44945.6	132786		70010	147551	90434		510901	25413.4	264224		55844	170515	142402	29305	224015	1191380	131201	131529	53951		59076
3469	glyco-beta-muricholate	Lipid	Primary Bile Acid Metabolism	62066	LC/MS Neg	100020214	4762	464.302					167574	106720	33979.6	754534	121054				233545	107052	616074	284565	106217	62929.8		69008.9	48011.8	160184	90118.1	297291				92470.1	277550	113897		248580	198767	134935		213817		139494	234057	576873	44841.2
3461	glycochenodeoxycholate	Lipid	Primary Bile Acid Metabolism	32346	LC/MS Neg	1628	5236.1	448.307	12544	16564-43-5	C05466	HMDB0000637	6993887	4421299	731875	11875952	3.82382e+06	6.95775e+06	8.0973e+06	4679380	14351423	1248412	10856182	11493278	2.57118e+06	3.85884e+06	13148247	7.87651e+06	21959470	18066638	6.53098e+06	6412135	4.19127e+06	11850499	6.68179e+06	2.89658e+06	25329436	3.68656e+06	7.77645e+06	72183784	20077464	45964264	5.3724e+06	2.92512e+06	6710981	8364429	18984948	4.12345e+06	21352242
3474	glycochenodeoxycholate 3-sulfate	Lipid	Primary Bile Acid Metabolism	52974	LC/MS Neg	100006641	4820	263.628	11954205;21125002;21116917			HMDB0002409,HMDB0002497,HMDB0002496	824509	553616	33955.6	511688	435492	355387	525586	206281	382609	63646.9	616340	375155	388292	154637	8580091	706937	1.20502e+06	1.12565e+06	73804.5	558321	240253	558100	268634	308536	1.59232e+06	752973	612318	1.73199e+06	643441	1.03082e+06	996939	311405	196196	573305	1.1752e+06	771504	1.88165e+06
3472	glycochenodeoxycholate glucuronide (1)	Lipid	Primary Bile Acid Metabolism	52983	LC/MS Neg	100009264	4806	311.666	44263370			HMDB0002579	738812	446208	281767	443276	6.79332e+06	230837	514652	317440	955392	152775	668026	772256	391233	208293	393975	162242	1.02874e+06	1.00347e+06	191421	461721	356221	1.64253e+06	279350	357032	675109	1.19739e+06	158636	497094	696294	932907	843642	626537	718362	8768318	1021416	254186	323412
3454	glycocholate	Lipid	Primary Bile Acid Metabolism	18476	LC/MS Neg	342	5163	464.302	10140	475-31-0;863-57-0	C01921	HMDB0000138	2.10852e+06	1.15788e+06	229163	3367769	1.29239e+06	1.35132e+06	3.9172e+06	877056	7345142	413254	3.97679e+06	6234487	567704	1.0554e+06	241206	1906564	11383670	3.81312e+06	1.52186e+06	1.74153e+06	723860	3496969	808764	885273	8481747	965653	1.98682e+06	17156940	4.12988e+06	22725606	3.45941e+06	1.28352e+06	1.77058e+06	2.94155e+06	6.43926e+06	1.76426e+06	5.136e+06
3475	glycocholate glucuronide (1)	Lipid	Primary Bile Acid Metabolism	52977	LC/MS Neg	100009259	4533	640.334	44263357				144876		18706.7	32874.5	57646.1													52832.8		93706.6														346591	29996.7	27688.3
3535	glycocholenate sulfate*	Lipid	Secondary Bile Acid Metabolism	32599	LC/MS Neg	100001989	4750	254.623					6.64715e+06	3.73633e+06	3.15933e+06	5.60919e+06	12136451	3.02228e+06	5.03809e+06	4.76141e+06	3.72431e+06	3.30429e+06	4.58319e+06	4268885	4.6614e+06	4030011	8915298	2.40472e+06	3.29308e+06	7189312	1.3361e+06	2.62452e+06	4.75865e+06	5168244	2.93443e+06	3113840	4.14451e+06	5.1741e+06	2.86557e+06	10181389	4.28184e+06	4.53783e+06	5724159	4.82809e+06	7487632	9204081	4970779	4.21916e+06	4.63484e+06
3487	glycodeoxycholate	Lipid	Secondary Bile Acid Metabolism	18477	LC/MS Neg	100000436	5281	448.307	3035026	360-65-6	C05464	HMDB00631	5.67312e+06	1.22848e+06	2.16677e+06	5104703	3.34571e+06	1.64489e+06		2.76466e+06	14014855	1.42445e+06	7.18581e+06	13817170	1.55655e+06	1.64919e+06		1.45106e+06	5.18777e+06	3.70658e+06	4.81817e+06	8548324	1.53067e+06	7.23633e+06	1.65768e+06	716525	7976456	2.77958e+06	4952317	15958985	8589471	10561020	5.38167e+06	3.42816e+06	3.70658e+06	5565657	16059715	7.07296e+06	3331072
3540	glycodeoxycholate 3-sulfate	Lipid	Secondary Bile Acid Metabolism	52975	LC/MS Neg	100006642	4875	263.628	101602538				1.25647e+06	867516	170205	461442	2.09029e+06	211482	117279	395173	963328	135480	707542	875893	746255	140163		436375	595424	892122	67057.9	1.24364e+06	301168	1.31641e+06	205644	392733	903328	1465515	1.24064e+06	986392	593445	774163	1.60933e+06	572240	608018	2.7846e+06	1.96273e+06	1.44047e+06	486174
3526	glycohyocholate	Lipid	Secondary Bile Acid Metabolism	42574	LC/MS Neg	100004083	5020	464.302	71361462			HMDB0000138	56557.1	73797.7		45795.7	26065.5	65262.1	36821.1		128938		161331		25990.5	57704.9	272746	60612	193625	179182		147336		63345		41925.5	278502	45366	37144.5	720184	345160	432793		27997.6	26805.7		258206	93939.9	153403
3499	glycolithocholate	Lipid	Secondary Bile Acid Metabolism	31912	LC/MS Neg	100001064	5357.1	432.312	115245	474-74-8	C15557	HMDB00698	91867.2		371638	533757	134840	86470.6		179672	381133	96781.5	112518	296260	135384	111819		209894	897596	352371	378632	273949		340712	688488			315857	79557.3	3.19079e+06	555756	152654		319161	514310	755410	860493		98889
3500	glycolithocholate sulfate*	Lipid	Secondary Bile Acid Metabolism	32620	LC/MS Neg	100001657	5011	255.631	72222	15324-64-8	C11301	HMDB0002639	5232505	2.0603e+06	2.0348e+06	2.61001e+06	8814547	1001792	430813	3.22368e+06	3.75019e+06	1.39061e+06	3.30555e+06	3092468	2.85017e+06	1.53741e+06	390441	3.25525e+06	13953743	7.73341e+06	1.3858e+06	4909712	3175236	9264877	2.55124e+06	1.93177e+06	4.0085e+06	5.64594e+06	2.68789e+06	9140028	5.18084e+06	2.98045e+06	9446592	3.16127e+06	4.83839e+06	10659568	6.80571e+06	6896333	2715764
3078	glycosyl ceramide (d18:1/20:0, d16:1/22:0)*	Lipid	Hexosylceramides (HCER)	57595	LC/MS Pos Late	100015882	3414	756.635					1.4006e+06	1.19698e+06	1.81727e+06	1.50921e+06	1339697	1792896	1.46472e+06	1.78004e+06	1.30448e+06	1.49123e+06	1.50569e+06	1.74848e+06	817303	1.13461e+06	788172	1368420	2.01373e+06	1.77645e+06	1.86023e+06	1.9516e+06	2.10512e+06	1.36465e+06	1.29591e+06	1.09822e+06	1.5832e+06	1.7899e+06	1.48921e+06	1.06341e+06	1.02115e+06	1.17401e+06	1.37027e+06	1.41607e+06	1.51312e+06	2107806	929662	1.45321e+06	1.57076e+06
3081	glycosyl ceramide (d18:1/23:1, d17:1/24:1)*	Lipid	Hexosylceramides (HCER)	57448	LC/MS Pos Late	100015751	3667	796.666					1.29466e+06	527928	696847	758530	658756	795114	740227	1.04599e+06	713738	641971	936862	907986	406706	709908	409869	660926	551007	1.26893e+06	1.26843e+06	1.05019e+06	892421	832463	605338	495137	643619	634835	841342	498051	544939	755526	562074	612859	550311	839180	399435	1.63013e+06	825880
3082	glycosyl ceramide (d18:2/24:1, d18:1/24:2)*	Lipid	Hexosylceramides (HCER)	57453	LC/MS Pos Late	100015745	3380	808.666					1.48959e+06	2.03211e+06	1.49955e+06	1.19421e+06	1.67273e+06	1.15544e+06	1.50255e+06	1.86696e+06	1.58739e+06	1.20508e+06	1.16591e+06	2.04948e+06	1.35341e+06	1.60466e+06	3346581	1.50811e+06	1.07007e+06	2.02867e+06	2.06086e+06	2.09829e+06	2.28502e+06	1.47955e+06	1.56664e+06	1629735	1.09167e+06	1.68063e+06	987384	1.30003e+06	949906	1.17288e+06	1.63051e+06	1.83011e+06	1.38055e+06	1.73445e+06	945851	2654610	1.86424e+06
3064	glycosyl-N-(2-hydroxynervonoyl)-sphingosine (d18:1/24:1(2OH))*	Lipid	Hexosylceramides (HCER)	57444	LC/MS Pos Late	100015752	3839	826.677					1.46006e+06	653541	598067	1.74339e+06	849963	1.26058e+06	603425	903644	573203	422317	868652	601849	730340	515835	578066	852981	385401	1.07717e+06	1.36628e+06	1.95271e+06	998758	591063	843224	376228	936474	1172036	574682	630069	391745	514248	474698	704900	578571	879772	571897	1.22881e+06	780762
3068	glycosyl-N-behenoyl-sphingadienine (d18:2/22:0)*	Lipid	Hexosylceramides (HCER)	57421	LC/MS Pos Late	100015625	3420	782.65					1.88321e+06	1.17197e+06	2.066e+06	1.58814e+06	1.63462e+06	1.76694e+06	2010550	2.11142e+06	1.59396e+06	2.07232e+06	1.58701e+06	2.31297e+06	1.22811e+06	1.07429e+06	1.83194e+06	1.76115e+06	1.75714e+06	2.71432e+06	2.42742e+06	2.32682e+06	2.6245e+06	1.89655e+06	1.57811e+06	1.57322e+06	1.20849e+06	1.96648e+06	1.53767e+06	1.61538e+06	1.33777e+06	1.40791e+06	1.86098e+06	1.72156e+06	1.60878e+06	2.5616e+06	1.27393e+06	2.17884e+06	1.99831e+06
3060	glycosyl-N-behenoyl-sphingosine (d18:1/22:0)*	Lipid	Hexosylceramides (HCER)	57371	LC/MS Pos Late	100015622	4058	784.666					7730101	5.92635e+06	8399252	5164302	7738613	7696250	9542160	8635097	6240786	6.81941e+06	5.32315e+06	7248940	4.15234e+06	7.14568e+06	7.45838e+06	7.40473e+06	5.61354e+06	8835692	7225231	5.85391e+06	8411207	6.49316e+06	5360922	5.54319e+06	6.35351e+06	6291288	5414608	6.18717e+06	5433944	5.28024e+06	6217147	6486073	7734446	6.44111e+06	4.55559e+06	7.76444e+06	7110092
3063	glycosyl-N-nervonoyl-sphingosine (d18:1/24:1)*	Lipid	Hexosylceramides (HCER)	57369	LC/MS Pos Late	100001878	3990	810.682	53480656;20057357			HMDB0010712,HMDB0004975	7.84564e+06	11460214	6.11551e+06	4511147	8933555	7692235	9009274	9975801	8912147	6627203	5422975	9538951	7.38595e+06	8396076	14913442	7.69674e+06	3.6797e+06	9587155	10259087	9577435	12308500	8116185	7859241	7370913	6860718	8364264	5.27214e+06	5.19078e+06	5.43611e+06	6140981	8646251	9411051	8646559	6266104	4765955	11593706	9760100
3057	glycosyl-N-palmitoyl-sphingosine (d18:1/16:0)	Lipid	Hexosylceramides (HCER)	53013	LC/MS Pos Late	100009272	2623	700.572					5.45258e+06	9127833	7.83635e+06	8399571	8139293	9191276	9549948	7.80357e+06	10442359	9240934	5466605	9914370	5.71455e+06	7529923	12050452	7.45536e+06	8849053	10546738	10794594	10202779	8431399	8919376	9172844	7938659	8839928	7491296	5367216	7.11344e+06	4.56371e+06	6351450	8.27617e+06	8315930	9169573	8698328	4395509	9239832	9348682
3058	glycosyl-N-stearoyl-sphingosine (d18:1/18:0)	Lipid	Hexosylceramides (HCER)	52234	LC/MS Pos Late	100001882	3053	728.604					969875	1.16118e+06	985768	979204	882110	1.18337e+06	806203	1.15731e+06	889743	923836	973152	1.27064e+06	820359	806242	762158	777820	1.28635e+06	1.35618e+06	985500	1.19267e+06	1.29028e+06	980756	924413	813960	904716	1.12545e+06	1.18918e+06	721049	763388	1.01926e+06	887633	949945	1.12437e+06	1.19946e+06	603743	966985	1085533
3514	glycoursodeoxycholate	Lipid	Secondary Bile Acid Metabolism	39379	LC/MS Neg	100002911	5033	448.307	12310288	64480-66-6		HMDB0000708	489852	345284	151020	771958	326637	377023	369172	615502	947197	94136.6	1.19375e+06	693847	330115	729996	2.73965e+06	674947	2.85569e+06	1.88758e+06	1.03775e+06	1.37694e+06	792934	348245	276660	394567	2.1519e+06	146713	411976	3.11096e+06	5.26635e+06	2.75033e+06	588774	288441	317572	363096	681422	648757	1.61414e+06
3517	glycoursodeoxycholic acid sulfate (1)	Lipid	Secondary Bile Acid Metabolism	63731	LC/MS Neg	100020819	4309	263.628					234234	113904		183347	244508		324093	134957	147501		335806	64217	118316	152377	2418108	182449	441904	350915		169960	355408	80245.5	21434.5	158408	362880	58996.6	80553.9	147008	580764	161248	346229	134795	65969.2	355582	59902.7	162200	371053
4501	guaiacol sulfate	Xenobiotics	Benzoate Metabolism	46111	LC/MS Neg	100004208	2344	203.002	22473			HMDB0060013	1.69125e+06	914036	1.13322e+06	4.71872e+06	3.26714e+06	836595	802889	1.51073e+06	4927211	948693	5465282	3418511	3182733	1.03282e+06	2763237	503196	4.22721e+06	2.73441e+06	3134054	1.45328e+06	1.86034e+06	1.06119e+06	3.41154e+06	1.46195e+06	1.45322e+06	1.33229e+06	2.7353e+06	3.28225e+06	3370246	2654797	4.05638e+06	3.95216e+06	2.28833e+06	1.11973e+06	2.80428e+06	4.84874e+06	8373546
527	guanidinoacetate	Amino Acid	Creatine Metabolism	43802	LC/MS Polar	344	2884	116.047	763	352-97-6	C00581	HMDB0000128	530948	313207	442947	288265	469275	406202	305281	563165	590497	413288	503454	384803	284976	248066	324875	417712	586242	401005	273634	262976	299708	458209	579947	424615	505194	526790	404626	423547	617697	471310	430494	464851	319719	477705	379378	435207	484586
564	guanidinosuccinate	Amino Acid	Guanidino and Acetamido Metabolism	32446	LC/MS Polar	100001212	3550	174.052	439918	6133-30-8	C03139	HMDB0003157				50178.9		52198.5						43363.8	69455.1	110189	56922.9	45473.9							60020.4	41390.3				112875	114357	54307.3					27457.7	134917
4357	gulonate*	Cofactors and Vitamins	Ascorbate and Aldarate Metabolism	46957	LC/MS Polar	100001586	2750	195.051	152304	20246-53-1	C00800	HMDB0003290	2809148	2.55304e+06	3.97289e+06	5.37554e+06	3.82469e+06	2.54027e+06	3513967	4.91512e+06	3.81282e+06	1.76646e+06	3.16588e+06	4.01829e+06	2.94711e+06	3.94222e+06	5395028	2.83079e+06	4.42465e+06	4.77577e+06	8.15574e+06	5868094	3.72625e+06	3.79077e+06	3.56491e+06	3.01531e+06	4.02335e+06	3.32659e+06	4.12149e+06	3922598	4.3569e+06	2.63874e+06	5048509	4.60343e+06	4303109	5104773	4239666	4424409	3.67722e+06
4407	heme	Cofactors and Vitamins	Hemoglobin and Porphyrin Metabolism	41754	LC/MS Pos Late	100001386	1124	616.177	26945	14875-96-8	C00032	HMDB0003178	714047	297086	377224	592102	424241	931718	539494	158327	501272	500688	581146	729504	913733	486455	369310	385722	926745	464244	663171	1.0461e+06	932943	790030	511537	625676	872928	972487	544467	335538	405975	706561	287092	709349	469563	911418	313386	1.06951e+06	1.46552e+06
1490	heptanoate (7:0)	Lipid	Medium Chain Fatty Acid	1644	LC/MS Neg	925	3670	129.092	8094	111-14-8	C17714	HMDB0000666	481155	814386	606470	890430	412527	495330	837016	415996	914393	681797	459071	522636	541169	417086	1.14473e+06	647414	654258	421317	946924	339132	371598	402807	768587	386423	422225	592319	533340	728659	531161	387391	524033	1.02577e+06	631380	433369	302566	624599	908815
1674	heptenedioate (C7:1-DC)*	Lipid	Fatty Acid, Dicarboxylate	61866	LC/MS Polar	100019981	2816	157.051					996878	731412	702398	1838830	487132	732651	875335	896991	765269	954179	985665	668168	1.2491e+06	2060870	768758	1.15468e+06	762790	963560	878085	2.7767e+06	943640	347855	1037216	547588	694056	832970	1.17066e+06	831290	818066	796582	561462	348839	1131599	601223	624908	353715	2149183
1566	hexadecadienoate (16:2n6)	Lipid	Long Chain Polyunsaturated Fatty Acid (n3 and n6)	57652	LC/MS Neg	100009394	5398	251.202	13932172	28290-73-5		HMDB0000477	4.32993e+06	13038263	5318428	11602253	4674240	11300936	7994949	7.94318e+06	7.14617e+06	6.51744e+06	4.50365e+06	5.25848e+06	2.64859e+06	11019395	18210450	10403672	5822957	3396315	6.25091e+06	7.22854e+06	5084211	6058025	12149390	2.60095e+06	1.78578e+06	4.66962e+06	8.37252e+06	2848160	5.40957e+06	2.82025e+06	8090556	3.72417e+06	4.61393e+06	6540539	2.58504e+06	5368445	7261226
1695	hexadecanedioate (C16)	Lipid	Fatty Acid, Dicarboxylate	35678	LC/MS Neg	100001614	4615	285.207	10459	505-54-4	C19615	HMDB0000672	1.99667e+06	1.54322e+06	633771	980125	919027	617413	826214	805421	672992	895046	929013	717032	1.79542e+06	689057	796201	764983	587648	951545	579278	665634	1.43838e+06	901993	470643	690071	502700	837357	620055	1.03863e+06	654743	1.03287e+06	728528	409814	1.19855e+06	3.09867e+06	842471	658143	595973
3167	hexadecasphingosine (d16:1)*	Lipid	Sphingosines	57428	LC/MS Pos Late	100015723	1289	272.258	14767871					56861	78573.1	127416	86751.9	68226.9	40427.1	88082	95067	65580.9	118478	91097	57465.7	40361	42617.6	42623.8	91512.9	100366	80536.6	123572	107042	60769.6	83988	64803.5	90193.1	94249.2	86763.1	67784.2	62813	69411.4	76851.5	82018.4	105751	88531.9	69204.5	51585.5	88960.3
1696	hexadecenedioate (C16:1-DC)*	Lipid	Fatty Acid, Dicarboxylate	61862	LC/MS Neg	100019975	4380	283.192					853746	806620	288263	341483	710133	311700	726845	383326	496863	314721	432508	318773	761466	479972	624653	355690	377688	376642	361089	330916	523295	291820	258446	530031	538489	443325	309104	837974	255557	533914	396781	250199	603016	1.1013e+06	490159	246935	272704
1844	hexanoylcarnitine (C6)	Lipid	Fatty Acid Metabolism (Acyl Carnitine, Medium Chain)	32328	LC/MS Pos Early	100000781	3358	260.186	6426853	6920-35-0		HMDB0000756	956096	878080	1.12514e+06	1.4591e+06	535734	567801	1.02628e+06	941257	436498	1.15147e+06	684604	664217	990406	1.00248e+06	2.07632e+06	1.02285e+06	855202	580902	759715	723358	1.27992e+06	793205	927719	507000	646152	772215	853065	1.0289e+06	1.24219e+06	901819	674753	733756	911867	968646	766494	511368	734406
1781	hexanoylglutamine	Lipid	Fatty Acid Metabolism (Acyl Glutamine)	54907	LC/MS Neg	100001733	2780	243.135					227913	103951	202164	373670	57923.4	49224	171697	56070.3	84884.9	310924	172798	134825	671104	261488	253952	303321	203748	55104	114041	203989	320043	52295.3	72431.3	72352.2	99881.3	91226.2	227306	100082	233186	133816	70330	101383	202534	368194	193971	47106.1	103964
4462	hippurate	Xenobiotics	Benzoate Metabolism	15753	LC/MS Neg	100000014	2106.9	178.051	464	495-69-2	C01586	HMDB0000714	56284840	56095724	46975588	38572300	91628608	32800652	11016570	35378820	104849336	36776868	165893568	108117616	71621512	65881996	51811100	52501632	188577712	67830960	58584260	55904176	53624364	63434804	60757892	21291568	29075258	61335356	65129188	48520960	79087680	48794224	49043144	80068464	26537170	11259512	44401748	117559520	210566912
70	histidine	Amino Acid	Histidine Metabolism	59	LC/MS Neg	355	755.9	154.062	6274	5934-29-2	C00135	HMDB0000177	45092312	45691528	48731792	41406260	44635128	42694292	40443908	56759524	39364516	46953444	55281364	64200580	46509264	45273896	46137984	53953004	54889720	61913448	45774136	40928100	44803276	55472840	56248592	57716740	35001832	61277764	61688828	61356112	64982388	54020484	56674556	60840864	46618164	52483160	71337872	60580104	50031560
4931	histidine betaine (hercynine)*	Xenobiotics	Food Component/Plant	62278	LC/MS Pos Early	100004059	2094	198.124	3083620	534-30-5			96855.2	38071.5	52161.1	42804.5			67483.2	69948	108446	60827.6	76360.9	48992.5	122183			30988	198434		180587	175898	109103	33000.1	45509	30069.7	107559	105326	249027	62377.6	204682		36976.5	117108		33236.3	73840.5	72207.6	57075.1
493	homoarginine	Amino Acid	Urea cycle; Arginine and Proline Metabolism	22137	LC/MS Pos Early	100000961	2882	189.135	9085	156-86-5	C01924	HMDB0000670	7.98631e+06	16188117	9840098	9075041	9514486	11380462	10030213	15454028	17176826	10504219	19078794	9596634	12623059	5.873e+06	3261356	8972730	10377161	15664786	9392693	22084864	10183956	12629793	13626144	9683309	16328496	16018867	14717949	13597849	10801696	11924103	5.94094e+06	8855021	8784862	21647240	10764882	15996686	11517050
494	homocitrulline	Amino Acid	Urea cycle; Arginine and Proline Metabolism	22138	LC/MS Polar	100000963	3006.8	188.104	65072	1190-49-4	C02427	HMDB0000679	169943		67692.4	215032	129916	346891	145175	110705	162073	34700.2	129585	258800	195399	144568	59385.6	49023.5	123476	78443.4	230718	505980	149774	85249.2	139163	98145.3	215209	94944.3	135179	286719	172782	166958	96597.6	152911	50912.7	64123.7	109079	178069	56786.9
4933	homostachydrine*	Xenobiotics	Food Component/Plant	33009	LC/MS Pos Early	100001550	1750	158.118	441447	1195-94-4	C08283	HMDB0033433	1.93187e+06	1332637	888563	1.80389e+06	1.33664e+06	608266	721764	1.11589e+06	858755	1.08926e+06	2.47441e+06	2.71021e+06	984832	719008	622278	1.14686e+06	2.56636e+06	1.41278e+06	751823	3.55767e+06	847687	664738	935791	783108	2226849	1.39403e+06	5933326	1.3614e+06	1.11438e+06	1.07705e+06	1.05255e+06	856150	886171	437503	771064	1.13345e+06	1.2599e+06
210	homovanillate (HVA)	Amino Acid	Tyrosine Metabolism	1101	LC/MS Neg	117	1649	181.051	1738	306-08-1	C05582	HMDB0000118	95955.6			146860	50352.2	52825.7	96191.1		101869	48022.7	496433	84981.2		99846.8	260329	89492.2	106044	65405	73952.5	99761	89365.2	137539	100337	40752.2	95251.7		121493	124460		72354.1	233440	60851.5	72644.2	45326.4		86781.3	77196.9
77	hydantoin-5-propionate	Amino Acid	Histidine Metabolism	40473	LC/MS Polar	100002514	2080	171.041	782	5624-26-0	C05565	HMDB0001212	339497	212811	253411	554911	86585.9	160467	520095	335307	205417	85616.4	312953	353944	234689	86706	232758	335802	179822	310060	62814.7	450721	398005	237335	333503	290692	377048	323094	114789	389444	388766	414131	181870	229838	203055	349367	352686	301911	294670
5684	hydrochlorothiazide	Xenobiotics	Drug - Cardiovascular	39625	LC/MS Neg	100002734	2046	295.957	3639	58-93-5	C07041	HMDB0001928
5965	hydroquinone sulfate	Xenobiotics	Drug - Topical Agents	35322	LC/MS Neg	100001604	1395	188.986	161220	123-31-9	C00530	HMDB0240263	114970	64428.7	126435	345824	222362	103618	288305	116039	138563	141220	331109	283810	73773.3	95269.9	87077.7	25232.2	446291	106540	131447	625806	67190.5	240513	116256	101926	85117.2	30651.1	103276	146073	229185	182179	318388	93351.1	118460	436121	275464	656780	153422
1706	hydroxy-CMPF*	Lipid	Fatty Acid, Dicarboxylate	62277	LC/MS Neg	100019794	1516	255.087					8981737	8683831	10937232	4970097	10170711	11261657	13613579	21532756	17286252	23969196	957133	18084806	19530118	20575138	27026382	19780474	42041400	28588088	29408858	35170732	8839868	47608796	22919220	5.90613e+06	32251382	15303667	55393328	14267541	14844471	5.21452e+06	11139113	29103192	2.98333e+06	2.16406e+06	36671824	14557397	12861910
117	hydroxy-N6,N6,N6-trimethyllysine*	Amino Acid	Lysine Metabolism	62959	LC/MS Pos Early	100021123	2759	205.155					268802	141882	149541	253746	196529	173200	143658	196557	302038	78743.9	211771	264239	170197	229999	208329	170164	233987	231770	280475	277246	84812.8	247740	234143	200894	282978	184112	263329	240311	137176	210630	162926	124716	195435	237958	128116	143311	130065
43	hydroxyasparagine	Amino Acid	Alanine and Aspartate Metabolism	62060	LC/MS Pos Early	100020205	1149	149.056	15991574		C20631	HMDB32332	744540	488898	575774	913729	738078	517370	688876	599975	552808	496664	555819	685888	628700	824156	798912	569761	690164	663131	877142	796872	643693	580347	641829	541380	833364	697221	712231	727650	684245	672362	711692	671181	725742	635036	525522	836754	664527
4611	hydroxycotinine	Xenobiotics	Tobacco Metabolite	38661	LC/MS Pos Early	100002717	2030	193.097	107963	34834-67-8		HMDB0001390					1.46215e+06										610233		356541													300165			1.17486e+06		631972		147558
3104	hydroxypalmitoyl sphingomyelin (d18:1/16:0(OH))	Lipid	Sphingomyelins	62851	LC/MS Pos Late	100021000	2056	719.57					809360	1.7188e+06	1.80871e+06	1853182	1.87601e+06	1.5427e+06	1.04424e+06	1.47855e+06	1.13662e+06	1469177	1.49785e+06	1302663	1.32573e+06	1.91308e+06	1.74817e+06	1.28487e+06	1.22487e+06	1.37589e+06	2.40121e+06	2.31206e+06	1.33581e+06	1.45108e+06	1.98851e+06	1.1468e+06	1.67691e+06	1.04923e+06	944172	1.15086e+06	1.0055e+06	1.05776e+06	1.04642e+06	1.34763e+06	1.69003e+06	1.82309e+06	794778	1.60334e+06	1.48957e+06
3525	hyocholate	Lipid	Secondary Bile Acid Metabolism	34093	LC/MS Neg	100001279	5046	407.28	92805	547-75-1	C17649	HMDB0000760	472297	269322	198870	354466	179246	108239	247736	171736	214572	162328	447066	238345	485458	289625	1.02771e+06	248222	318292	255221	346800	168641	187184	222389	201666	275697	556828	155452	157813	276951	253129	254126	202223	219609	280448	373104	234142	257945	352321
470	hypotaurine	Amino Acid	Methionine, Cysteine, SAM and Taurine Metabolism	590	LC/MS Polar	358	2763.4	108.013	107812	300-84-5	C00519	HMDB0000965	120665	63505.6	63126.4	191688	64402.7	59896	72667.6	119779	169652	85911	178444	151961	79557.8	91141.1	190894	111388	172596	204486	107459	150120	169304	98768.6	218294	96516.1	115335	177168	131245	106916	208766	103521	161560	233267	241066	88258.9	245452	219768	68903.5
4120	hypoxanthine	Nucleotide	Purine Metabolism, (Hypo)Xanthine/Inosine containing	3127	LC/MS Neg	171	1291.2	135.031	790;135398638	68-94-0	C00262	HMDB0000157	1.98107e+06	2193320	2.2157e+06	2.09276e+06	3.79997e+06	2816792	9111453	5.46107e+06	2.30997e+06	2.63492e+06	1.00035e+06	253290	3584699	3.85707e+06	3.18633e+06	1.72274e+06	3.72863e+06	3267672	1.46611e+06	1.77331e+06	4006527	2.2987e+06	4.51803e+06	3.28874e+06	2.91999e+06	4.16578e+06	3.39098e+06	3.73952e+06	894513	2290064	1012854	3746834	4.06854e+06	4.61998e+06	3.12935e+06	2.86401e+06	2.57736e+06
5399	ibuprofen acyl glucuronide	Xenobiotics	Drug - Analgesics, Anesthetics	38366	LC/MS Neg	100002406	4976	381.156	163959	115075-59-7		HMDB0010343
83	imidazole lactate	Amino Acid	Histidine Metabolism	15716	LC/MS Pos Early	100000263	2040	157.061	793	14403-45-3	C05568	HMDB0002320	1.51926e+06	1205446	1.72008e+06	1.75124e+06	2.76885e+06	1.44747e+06	1.5848e+06	1.61423e+06	1.93799e+06	1.05674e+06	1.478e+06	1.95037e+06	1202196	2.31566e+06	2.10505e+06	2185796	1.49284e+06	1.67319e+06	1.88017e+06	1.49381e+06	1.8879e+06	1257071	2.68946e+06	1.81489e+06	1085889	1.97264e+06	1.92634e+06	2.33572e+06	2.00104e+06	2.11546e+06	1.27884e+06	1.87911e+06	1.04496e+06	1.58624e+06	2122906	2.45299e+06	2153987
80	imidazole propionate	Amino Acid	Histidine Metabolism	40730	LC/MS Pos Early	100003434	2263	141.066	70630	1074-59-5		HMDB0002271	72956.8		68153.5	120645	85185.6	98019.1	153187	82035	78114.9	33565.3	63480.1	70101	71605.3		440840	109015	95979.9	89861.8	46001.5	44975.3	86647.3	143871	107608	52092.6	101690	47480.7	76385.7	81267.6	402451	135490	52731.6		34327.3	108014	65945.1	30675.7	99965.6
6164	iminodiacetate (IDA)	Xenobiotics	Chemical	21025	LC/MS Pos Early	100000900	830	134.045	8897	142-73-4	C19911	HMDB0011753	36055852	63060840	20928636	34973456	72002112	61918640	74787816	47389740	45210020	46352344	39535100	47959480	49173148	37472080	46210332	39905948	37775220	37349880	38674840	43178364	57466872	43463092	48855548	57159064	49522180	52916292	46378544	54901908	51085980	41895868	46098628	48496048	49690528	45321800	40608016	46918364	46976656
316	indole-3-carboxylate	Amino Acid	Tryptophan Metabolism	38116	LC/MS Neg	100002185	1710	160.04	69867	771-50-6	C19837	HMDB0003320	96802.4	39702.1	45942.7	73974.8	44255.5	50404.7	74894.2	43799.5	59104.9	42968.7	57888	87476.8	43769.7	53931.2	41168.5	44650.3	29469.4	32459.8	47234.6	34950.5	60090.7	34043.7	87457.3	52590.4	49095.4	42319.7	76201.2	41347.2	47112.4	47404.6		65753.2	76706.4			148236	57300.6
299	indoleacetate	Amino Acid	Tryptophan Metabolism	27513	LC/MS Neg	100001034	2200	174.056	802	6505-45-9	C00954	HMDB0000197	3736094	1.34106e+06	2.79606e+06	3.12096e+06	1.71616e+06	1.76785e+06	2.27281e+06	2.33604e+06	2.95505e+06	1.7299e+06	2.91804e+06	29680704	1.63657e+06	2.70618e+06	1.29569e+06	1.88239e+06	2.84626e+06	2.22269e+06	3.58221e+06	3.01895e+06	1873192	1.49092e+06	4.32625e+06	2.96893e+06	4.77018e+06	2.30292e+06	6.91907e+06	3.09664e+06	3513583	2.03578e+06	1611336	3713055	3.50631e+06	1.21631e+06	2.85291e+06	15024614	4292665
319	indoleacetoylcarnitine*	Amino Acid	Tryptophan Metabolism	62279	LC/MS Pos Early	100020479	3114	319.165					289282	125550	85623.6	302811	95801.8	74192.8	76264	220540	117883	87699.5	242394	652178	122926	67747.3		79743	132781	36372	100637	84341.1	33483.9	93239.8	128603	142877	82209.2	140847	56450.3	143230	66569.6	52737	61576.3	71883.3	26857.8	92472.2	85397	498405	222499
307	indoleacetylglutamine	Amino Acid	Tryptophan Metabolism	42087	LC/MS Neg	100001731	2535	302.115	25200879			HMDB0013240	178329		74446.9	217011	85063.3	29158.8	73230.5	89823.5	83305.6	20309	239706	427295	23891.2	73962.6		48202.4	125940	39825	77101.6	109198	35471.6	49183.3	104220	64707.9	85160.5	72947.8		84262.5	36463.2	58965.2	75172.8	44178.7		65358	39907.2	683980	154208
298	indolelactate	Amino Acid	Tryptophan Metabolism	18349	LC/MS Neg	100000463	2286	204.067	92904	832-97-3	C02043	HMDB0000671	9223079	8072877	11243889	10867962	11588722	13667064	19367950	15090832	14059615	6.8625e+06	13948190	12961154	7.86769e+06	9878871	8.18169e+06	7545570	13089841	12905660	14246688	10126220	10348392	10564198	19540546	9450726	9276063	13979433	19493078	13766403	11593452	12895850	14229012	12871185	5.24417e+06	15963321	12238957	10944401	15627822
305	indolepropionate	Amino Acid	Tryptophan Metabolism	32405	LC/MS Neg	100001083	2795	188.072	3744	830-96-6		HMDB0002302	713463	2766632	3.42975e+06	776417	3.83861e+06	596697	2.07926e+06	1753946	8403754	2557330	2.42444e+06	4.179e+06	480975	1.87423e+06	4723839	1.82047e+06	8426076	8263073	7.86674e+06	572011	5.01705e+06	4.36553e+06	2217913	3420678	3.43903e+06	4.08414e+06	7.30646e+06	3.8006e+06	4247843	2.11688e+06	3.89247e+06	11045532	2.28723e+06	2173171	6727116	3.04858e+06	1.03983e+06
4938	indolin-2-one	Xenobiotics	Food Component/Plant	43374	LC/MS Pos Early	100004318	2575	134.06	321710	59-48-3	C12312		94149.7	109613	127696	94241.3	184120	67425	128979	103799	193999	69186	287647	179608	248158	137223	125484	112526	120174	82575.9	158753	144993	110370	193242	130134	60980.1	92364.5	159224	272488	92511.2	165649	101615	61666.4	183479		88588.3	96056.5	102120	83349.4
4119	inosine	Nucleotide	Purine Metabolism, (Hypo)Xanthine/Inosine containing	1123	LC/MS Neg	361	1602.1	267.074	6021	58-63-9	C00294	HMDB0000195	23336.2	38704.2	41416.9	56203.8	47775.2	42050.1	6481259	114204	55986.9	55923.5	26225.9		47984.9	64827.8	50395.8		40198.8	116606	31248.3	44394.5	93367.5	49332	85693.8	67399	68815	91020	63773.2	68207.4	21568.7		50246.5	62857.7	106321	103125	51343	43953.7	63306.8
426	isobutyrylcarnitine (C4)	Amino Acid	Leucine, Isoleucine and Valine Metabolism	33441	LC/MS Pos Early	100001055	2810	232.154	168379	25518-49-4		HMDB0000736	3.56814e+06	1.0401e+06	1.76581e+06	2.12488e+06	1.48778e+06	1.06317e+06	2.42123e+06	1051138	872723	474983	4.65073e+06	1.4922e+06	2489137	1.60557e+06	748111	1.03715e+06	1.06507e+06	980322	2831517	2.43931e+06	1422787	1.12545e+06	1.55118e+06	2597257	1.26707e+06	2.49048e+06	2.00826e+06	2102765	1513776	2.35893e+06	518179	1.52253e+06	1.15035e+06	713295	1343101	2.96685e+06	1.99983e+06
427	isobutyrylglycine (C4)	Amino Acid	Leucine, Isoleucine and Valine Metabolism	35437	LC/MS Neg	100001590	1420	144.067	10855600	15926-18-8		HMDB0000730	387565	616025	556480	328477	438283	842546	945871	919393	381303	496296	737254	533957	644396	561573	211668	436724	818076	546346	643376	768724	879490	550774	486206	605615	610113	559455	544271	717985	198172	654545	327312	518329	528279	133459	407532	753132	746575
1626	isocaproate (i6:0)	Lipid	Fatty Acid, Branched	22273	LC/MS Neg	100000806	2570	115.076	12587	646-07-1		HMDB00689	300872	770400			145685	155673	94235.9	379284	363853		282541	155365	436747	179856	283569	746827		388419			245447	367249	1.12107e+06	482311	166502	495069	721175	236175	466734	252078	332205	371155			428157
1444	isocitric lactone	Energy	TCA Cycle	54724	LC/MS Polar	100009239	2970	173.009	98259	4702-32-3			68267	199423	201122	510817	309813	274163	287084	88964.5	242786	232483	260474	312261	370356	194807	305389	170043	179079	158331		95411.9	173788	231228	273801	101788	100777	179546	412245	442631	430652	260999		128150	271282	424884	290428	235104	296336
5131	isoeugenol sulfate	Xenobiotics	Food Component/Plant	48997	LC/MS Neg	100006089	3893	243.033	122198202					502580			192641						53799.9						210233		1.02594e+06						188068					53016.5			156803
385	isoleucine	Amino Acid	Leucine, Isoleucine and Valine Metabolism	1125	LC/MS Pos Early	376	2800	132.102	6306	73-32-5	C16424,C00407,C06418	HMDB0000172	563885760	420964640	588300864	550763072	552975296	556342336	643465408	608910848	506603008	573225984	651953024	686650112	673138496	418345408	450060704	573721344	704284608	575341632	465211040	493101856	478534272	675722368	633925952	577493248	662748544	536434944	580255424	925688384	610342336	665915136	548102400	530170016	518765824	613333504	644059968	418711872	596760192
853	isoleucylglycine	Peptide	Dipeptide	40008	LC/MS Neg	100003169	1992	187.109	342532	868-28-0		HMDB0028907			50620	67153.9	49709.7	83734.6	53047	53427	28944.2	47903.6	63458.6	78258	57925.7	128457	47739.5	61541.8		89340.4	52036.8	110050	71608.7	114638	117943	44432.1	55881	49628.6	100939	108613	109126	63095.9	125691	99485.3	110485	88405.1	63102.7	91097.6	63455.8
3509	isoursodeoxycholate	Lipid	Secondary Bile Acid Metabolism	57577	LC/MS Neg	100002488	4809	391.285	127601	78919-26-3	C17662	HMDB0000686	596312	1.27831e+06	2829346	818573	388614	2.04024e+06	2114376	2666635	1.51674e+06	273656	659106	848680	495323	5512230	5.91094e+06	254809	1752678	3333435	1.50041e+06	3144168	8172655	752120	408503	1388162	1.4894e+06	202284	751085	820399	7.93986e+06	355959	615739	995884	316950	205248	817155	168101	509943
351	isovalerate (C5)	Amino Acid	Leucine, Isoleucine and Valine Metabolism	44656	LC/MS Neg	100000708	1564	101.061	10430	503-74-2	C08262	HMDB0000718	1.56192e+06	1391979	1.639e+06	1.71866e+06	1.55729e+06	1812932	1.86184e+06	1688767	1.37602e+06	1.49951e+06	1704171	1.02096e+06	1.33585e+06	1.56221e+06	907701	1.75181e+06	1910335	1155280	1.02285e+06	1.27325e+06	1.61118e+06	1.44227e+06	1.23498e+06	1.27731e+06	1.01488e+06	1.93997e+06	1836740	1.30956e+06	1.84901e+06	1259378	1.78546e+06	1.76633e+06	805543	1.75691e+06	1.52085e+06	1.19755e+06	1227177
354	isovalerylcarnitine (C5)	Amino Acid	Leucine, Isoleucine and Valine Metabolism	34407	LC/MS Pos Early	100001393	3085	246.17	169235	31023-24-2	C20826	HMDB0000688	1350793	748163	1.49942e+06	1.61423e+06	1.41842e+06	999213	1.35006e+06	1.34529e+06	1.30232e+06	729908	1.76284e+06	925491	1.36739e+06	998269	752330	1.33913e+06	1.41673e+06	929130	966723	1.20658e+06	820963	983877	1.00652e+06	1.45992e+06	1102740	1.47577e+06	1.78187e+06	1410044	1.21802e+06	1.77964e+06	1.17583e+06	838661	673929	1.14219e+06	1336679	947651	1322547
353	isovalerylglycine	Amino Acid	Leucine, Isoleucine and Valine Metabolism	35107	LC/MS Neg	100001452	1950	158.082	546304	16284-60-9		HMDB00678	154670	315391	195880	352808	249689	239604	443265	510452	238305	215887	319641	336965	180437	294266	115429	323854	484533	231946	211403	339785	187522	134342	197668	231177	323216	381593	261097	517466	101398	334827	223682	247331	324439	165778	349623	399296	417411
272	kynurenate	Amino Acid	Tryptophan Metabolism	1417	LC/MS Neg	98	2224	188.035	3845	492-27-3	C01717	HMDB0000715	664858	621368	927773	840541	800274	785777	1.3433e+06	703275	884826	632390	731902	1.33354e+06	557605	851408	1.03638e+06	551766	915466	835351	1.08024e+06	744588	764260	637943	947640	822514	1.09288e+06	831953	1.15204e+06	1.08881e+06	696333	814833	788276	570087	530697	1.12422e+06	1.20381e+06	1.17668e+06	1.39439e+06
267	kynurenine	Amino Acid	Tryptophan Metabolism	15140	LC/MS Pos Early	100000265	2739	209.092	161166	2922-83-0	C00328	HMDB0000684	6989060	4434612	6283699	7.68178e+06	8296609	6719062	9783645	9529952	8541664	5420025	8893678	9808260	5.89963e+06	6.55603e+06	11688232	4.94999e+06	5966827	7.31397e+06	7.89735e+06	7160959	5.84695e+06	5834734	9596141	6.84179e+06	7.87369e+06	8941606	13152435	8721734	7.72778e+06	7.70607e+06	7.75406e+06	7.11521e+06	4.94891e+06	10352454	6.94401e+06	8786056	8478752
4414	L-urobilin	Cofactors and Vitamins	Hemoglobin and Porphyrin Metabolism	40173	LC/MS Pos Late	100002568	901	595.349	5280818	34217-90-8	C05793	HMDB0004159	225997				47232.3			71395.3	70282.4				388667			44951	26314.1			17877								63708.6				108166	279472		65893.1	119626
1240	lactate	Carbohydrate	Glycolysis, Gluconeogenesis, and Pyruvate Metabolism	527	LC/MS Polar	482	1469	89.0244	612	79-33-4	C00186	HMDB0000190	399087168	284727360	354931616	586431616	414996672	448189120	537518464	523383872	426882720	414881120	449411392	1115012608	492317248	438702496	397876576	378233824	637293824	408118400	373085568	310272000	509509152	588177792	631580992	514978304	472587264	529799552	566674688	733251648	921320768	497936128	476640960	649479936	652043776	570618240	644061504	473574016	459615552
3090	lactosyl-N-behenoyl-sphingosine (d18:1/22:0)*	Lipid	Lactosylceramides (LCER)	57422	LC/MS Pos Late	100015623	3842	946.719	44260143			HMDB0011594	543452	313429	336200	553687	429864	420679	427938	489412	351052	263732	598064	537311	211651	675274	371188	554176	328900	416859	413602	509246	435506	547972	509798	346373	340027	400376	308295	315454	262318	387518	291455	268065	508316	449026	309571	405952	300111
3091	lactosyl-N-nervonoyl-sphingosine (d18:1/24:1)*	Lipid	Lactosylceramides (LCER)	57370	LC/MS Pos Late	100015620	3778	972.735					1572768	1814168	1.28337e+06	1.15947e+06	1.73658e+06	1.90457e+06	1.62744e+06	1751112	1.41211e+06	950358	1.17921e+06	2.31787e+06	1.26594e+06	1.72067e+06	2.16716e+06	1.7785e+06	1.17667e+06	1.79985e+06	2.10113e+06	1.88007e+06	2.42094e+06	2282986	1.5867e+06	1.82781e+06	1.1004e+06	1.29016e+06	1.10098e+06	1.27548e+06	1.05468e+06	1.31697e+06	1.49892e+06	1.94628e+06	1.70299e+06	1724215	719655	2.04652e+06	2.05987e+06
3087	lactosyl-N-palmitoyl-sphingosine (d18:1/16:0)	Lipid	Lactosylceramides (LCER)	53010	LC/MS Pos Late	100009030	2527	862.625	53477895	4201-62-1			5310947	7218769	5623409	4070263	6297381	5639605	6.75178e+06	6294341	5845011	5.92696e+06	3931128	7832650	5.76038e+06	5907601	10103740	7.48113e+06	5053558	6981807	5.56333e+06	5.5866e+06	9208186	7.5682e+06	6.66203e+06	7.02418e+06	4994680	5.66227e+06	3.44225e+06	6.42275e+06	4452875	5189549	5967931	6817540	6766375	5766790	3744829	7917201	6448374
1502	laurate (12:0)	Lipid	Medium Chain Fatty Acid	1645	LC/MS Neg	181	5300	199.17	3893	143-07-7	C02679	HMDB0000638	45858084	57280196	36057844	37666868	25610874	56992720	19840474	28382158	26586800	30289210	43247368	28593362	21538794	63400868	42416552	78870368	37433896	25651830	30250916	53291456	40053736	20483436	56925672	33360210	22972606	36959048	43665052	22864176	29858076	22402028	40937256	23107486	37072164	48576052	44371400	29090698	28049260
1861	laurylcarnitine (C12)	Lipid	Fatty Acid Metabolism (Acyl Carnitine, Medium Chain)	34534	LC/MS Pos Late	100001392	1235	344.279	168381	25518-54-1		HMDB000225	5.125e+06	2.09593e+06	4.6122e+06	4512815	1.56673e+06	2.38318e+06	3622455	3434991	2.99583e+06	2.79078e+06	2.76813e+06	1.54514e+06	3424977	3.6654e+06	7618891	3.46612e+06	1542293	2.96225e+06	2.52501e+06	4238487	5.50983e+06	1979614	3.4146e+06	1.6118e+06	2.49334e+06	3.37127e+06	2.59655e+06	1.8346e+06	3.06311e+06	3.14852e+06	2.68864e+06	1.68404e+06	4.43564e+06	5.42945e+06	4771829	2.00402e+06	4684029
332	leucine	Amino Acid	Leucine, Isoleucine and Valine Metabolism	60	LC/MS Pos Early	397	2864	132.102	6106	61-90-5	C00123	HMDB0000687	704910912	529113312	738407488	692185088	668595904	661108608	758157760	774593984	617900864	695355712	821362624	842375360	824284736	487313728	510105088	692121280	790311360	649590464	548369856	685761728	611791168	773469504	739134976	706264256	799141632	761467648	752732032	1090543360	775617600	756249408	631576512	624755136	643702080	773400256	784798336	554711872	679428672
867	leucylalanine	Peptide	Dipeptide	40010	LC/MS Pos Early	100003179	2801	203.139	81721	7298-84-2		HMDB0028922	437664	415701	219669	420611	254441		432889	524472	434297	439173	689694	658530	1072163	598084	275723	446944	900244	290457	452281	760058	317804	385825		511405	385009	417455	329829	461987	490330	453923		268529	705019	603382	525497	290201	542384
872	leucylglycine	Peptide	Dipeptide	40045	LC/MS Pos Early	100003185	2778	189.123	79070	686-50-0		HMDB0028929												60761.2		31901.8						104351	171680	64752.1	130334	62118.7	27942.5	47339.4	50766.6	111077	60848.7	82571.6	62762.7	132226	166984		37508.7	135069	21050.5
4747	levulinate (4-oxovalerate)	Xenobiotics	Food Component/Plant	22177	LC/MS Neg	100000765	934.6	115.04	11579	123-76-2		HMDB0000720	601308		461308	266046	215763	387381	469801	291382	337233	231873	490075	294426	389909	389672	290338	1133391	168896	253257	600003	612221	274723		313236	194920	630391	372581	122273		402895	480401	545284		408710	362031	258683		449851
3108	lignoceroyl sphingomyelin (d18:1/24:0)	Lipid	Sphingomyelins	57330	LC/MS Pos Late	100006298	3437	815.7		60037-60-7			95871640	117741984	172118976	127186760	184507216	112645384	152743200	200139936	121128320	121843264	149301280	143142128	106724504	185660336	119793232	142164880	149566688	138744896	213376160	175037456	143426144	127251440	169032432	131848040	110014872	129782232	114448272	105545800	139300160	96961504	123056800	147270832	135073552	156904352	107536944	118383272	174996368
1869	lignoceroylcarnitine (C24)*	Lipid	Fatty Acid Metabolism (Acyl Carnitine, Long Chain Saturated)	57515	LC/MS Pos Late	100015834	1603	512.467					821969	799574	1.04788e+06	1.52299e+06	752666	1.03353e+06	857066	521175	868904	731323	1.00404e+06	843622	489657	1.11155e+06	594972	779954	2226297	772761	1.187e+06	1.04355e+06	729841	573618	806403	513308	1093255	651654	495985	920812	628677	524263	711477	416888	684646	1.43447e+06	906266		633442
1567	linoleate (18:2n6)	Lipid	Long Chain Polyunsaturated Fatty Acid (n3 and n6)	1105	LC/MS Neg	180	5535	279.233	5280450	60-33-3	C01595	HMDB0000673,HMDB0006270	1138023680	3195735808	1892527232	2605519872	1573410304	1874979968	1443891584	1767579520	1528741248	1869396992	824785984	1751535872	1221070080	2712893696	3914682368	3165853184	3100687872	1267519744	1888962432	2066415616	1615572992	1511673216	1949495296	945226048	585767296	1092990464	1567229824	809669056	1414686464	886148544	1411424640	833220224	2062305792	2505821184	1168752768	951252352	1323781248
1569	linolenate (18:3n3 or 3n6)	Lipid	Long Chain Polyunsaturated Fatty Acid (n3 and n6)	34035	LC/MS Neg	100001337	5450	277.217	5280933;5280934		C06426,C06427	HMDB0001388,HMDB0003073	57483416	108969296	84245944	82870208	76700568	100739680	38720360	63126788	51642284	66959004	40094412	117009216	41198460	89302792	107459616	118434104	77861952	30852108	90322968	143160336	74151984	46846168	82080432	27326562	24866570	40808132	76119280	19829108	60995200	24775492	56408824	45211796	51745348	72275584	30054880	64204788	51881304
2182	linoleoyl ethanolamide	Lipid	Endocannabinoid	52608	LC/MS Neg	100006726	6150	322.275	5283446	68171-52-8		HMDB0012252	156870	213184	343364	234442	195817	226341	285545	266627	87071.7	206908	110185	418689	178491	251033	312302	284348	413603	279249	236963	213821	356671	243318	154370	233251	116115	207825	230948	143348	355386	201550	212272	209599	271842	287968	205269	159455	156756
2941	linoleoyl-arachidonoyl-glycerol (18:2/20:4) [1]*	Lipid	Diacylglycerol	54955	LC/MS Pos Late	100010922	2590	658.54	9543796			HMDB0007257	2.29601e+06	4051151	2.16776e+06	3375436	2.34339e+06	4.07248e+06	4365967	4345900	2551244	3738159	3.18754e+06	4.45456e+06	2.74721e+06	2844380	2.65234e+06	3.03321e+06	24608802	5534600	2.02542e+06	1220128	3153294	3382234	4423071	2.25405e+06	2.67387e+06	2.94796e+06	1.03893e+06	5202012	1.98994e+06	2.11739e+06	3517940	4.67006e+06	1507841	2.1505e+06	3.44789e+06	1.23613e+06	1609311
2942	linoleoyl-arachidonoyl-glycerol (18:2/20:4) [2]*	Lipid	Diacylglycerol	54956	LC/MS Pos Late	100010923	2650	658.54	9543796			HMDB0007257	2.95572e+06	5049222	3.36031e+06	5109572	3834484	6.22221e+06	3.53082e+06	5229633	4.66325e+06	5123375	4.79528e+06	6.57202e+06	3361657	4179152	2811280	3.83367e+06	20212870	5903530	4.13267e+06	3.02584e+06	4.47924e+06	3.40495e+06	6010330	2.31224e+06	3.50476e+06	3.99383e+06	1.30557e+06	5.89874e+06	3.604e+06	2402915	4.42264e+06	7020944	2.21717e+06	2.94843e+06	3.61975e+06	2.48766e+06	2.6371e+06
2946	linoleoyl-docosahexaenoyl-glycerol (18:2/22:6) [2]*	Lipid	Diacylglycerol	54950	LC/MS Pos Late	100010929	2500	682.54	9543899			HMDB0007266	850004	1.24389e+06	814166	1.50009e+06	695062	1.07582e+06	2377299	4.31105e+06	3.23866e+06	2.30153e+06	740843	1.949e+06	2.99802e+06	1.04881e+06	833964	1095354	3.30603e+06	1.81225e+06	912983	1.46914e+06	4288957	2.33648e+06	2.63596e+06	551467	793692	1.87557e+06	2160573	1075231	2.18079e+06	682311	1.14069e+06	2252034	244024	306417	2.28946e+06	991281	1.00503e+06
2934	linoleoyl-linolenoyl-glycerol (18:2/18:3) [2]*	Lipid	Diacylglycerol	54964	LC/MS Pos Late	100010927	2478	632.525	9543737			HMDB0007250	1.41203e+06	2476439	1331194	1316338	1.49686e+06	1.68609e+06	2648413	2.57729e+06	1.72743e+06	3.02857e+06	1859426	3.5278e+06	991441	1.38403e+06	1.17868e+06	1.59377e+06	6444539	2.98753e+06	923658	1.10498e+06	1.79428e+06	2.53197e+06	2.13646e+06	847769	1419015	2.04203e+06	890077	3.03487e+06	987786	1.37632e+06	2.36887e+06	3487540	548198	633727	2.55443e+06	1.47856e+06	577371
2931	linoleoyl-linoleoyl-glycerol (18:2/18:2) [1]*	Lipid	Diacylglycerol	54968	LC/MS Pos Late	100010941	2720	634.54	9543729			HMDB0007248	2790774	11634708	8768478	7185743	4.61862e+06	3332912	6476471	6550575	7.95037e+06	13219611	3368037	6347633	3.59262e+06	9940771	15864609	4126924	51669036	10640670	2719784	3875821	5.07423e+06	6355721	11213788	1.42168e+06	6110535	3908184	2.27898e+06	19707512	2.62728e+06	4.03639e+06	4.59358e+06	4.22422e+06	5.31311e+06	5.31369e+06	9430225	1.56928e+06	1.1822e+06
2932	linoleoyl-linoleoyl-glycerol (18:2/18:2) [2]*	Lipid	Diacylglycerol	54969	LC/MS Pos Late	100010942	2790	634.54	9543729			HMDB0007248	9241391	21124054	11373535	9650259	7.3983e+06	3.20632e+06	14319771	21742178	12271460	19906932	12694569	21521656	11034134	11609533	17660078	11052960	46080072	26298746	2921403	8890950	16421524	15375987	14442213	4.02843e+06	7903771	13857520	6.97503e+06	20985208	7.80528e+06	10731125	14003619	15497319	7601120	6139752	19916956	7827230	4.00152e+06
1891	linoleoylcarnitine (C18:2)*	Lipid	Fatty Acid Metabolism (Acyl Carnitine, Polyunsaturated)	46223	LC/MS Pos Late	100003151	1430	424.342	6450015	36816-10-1		HMDB0006469	3.04868e+06	5.31446e+06	4628937	4.92515e+06	2.88244e+06	2.43303e+06	5.07915e+06	4569898	2.96085e+06	4.54752e+06	2.54703e+06	3680754	3.39742e+06	5355974	7123251	4.80037e+06	8671947	6.13601e+06	3.18096e+06	2.89037e+06	3.88978e+06	4395892	3.65215e+06	3.27977e+06	3493780	4179665	2475925	4965905	4.51737e+06	3.87493e+06	2330466	3779619	5555301	6.50358e+06	6673349	3994710	2.70056e+06
1948	linoleoylcholine*	Lipid	Fatty Acid Metabolism (Acyl Choline)	57463	LC/MS Pos Late	100015760	1388	366.337	53481656			HMDB0013213	363930	298595	749851	1.01428e+06	193952	144321	119129	1.12348e+06	849476	1.65586e+06	989875	852636	816730	7079871	969542	573968	679264	1.20756e+06	2.09397e+06	786851	626616	1.64777e+06	2.62863e+06	957994	598664	1.15409e+06	845001	1.12581e+06	1.49668e+06	802503	1.23231e+06	1.4958e+06	869613	724452	1.80596e+06	2.12911e+06	391124
3497	lithocholate sulfate (1)	Lipid	Secondary Bile Acid Metabolism	62526	LC/MS Neg	100020823	4811	227.12	451489				1.59588e+06	389110	1.04185e+06	104178	1.01965e+06	54364.3		464381	562024	289224	445994	210452	206967	764503		154410	294731	1.02586e+06	175716	186377	4.5016e+06	432251	723890	280197	395657	368853	164019	994776	314015	189474	391638	1.07548e+06	528858	807872	205936	536576	154014
105	lysine	Amino Acid	Lysine Metabolism	1301	LC/MS Pos Early	407	2850	147.113	5962	56-87-1	C00047,C00739	HMDB0003405	518210112	474887520	373968672	512155424	413558528	426661792	426061024	530303168	460628608	473803776	478490912	464913184	506135712	401588576	343522336	474413792	336480704	506061856	460936544	546481856	460791008	476851264	482806720	441049344	483930496	557249280	507184288	575840320	568340672	477394560	356514016	419224672	423146080	530158432	558504064	462550880	450476992
1451	malate	Energy	TCA Cycle	1303	LC/MS Neg	409	615.6	133.014	525	6915-15-7	C00497,C00149,C00711	HMDB0000744,HMDB0031518,HMDB0000156	22373500	22211756	19438464	35115324	17238012	24404740	35411416	19471304	22302454	21937712	21531614	25822370	32344530	33425612	26684126	24342260	30444706	25326874	23132510	20265446	24505198	22077484	26910926	24578964	28744746	23413814	35984116	25292902	29275476	23452390	23677486	23164104	29041854	29178356	24291350	24124090	19168344
1671	maleate	Lipid	Fatty Acid, Dicarboxylate	20676	LC/MS Polar	100000707	2640	115.004	444266	110-16-7	C01384	HMDB0000176	2590103	2889149	2.99656e+06	3.8451e+06	3345048	3.64582e+06	5.01877e+06	2396438	3080850	2.86233e+06	2.9437e+06	3.4602e+06	5558247	4.11347e+06	4866805	3.00828e+06	3533968	2.9681e+06	3009086	2.87819e+06	2.97437e+06	3.89095e+06	4.21148e+06	2.61951e+06	3.59866e+06	2.64397e+06	3195243	3.50805e+06	4274395	2.87491e+06	3.28781e+06	2.72032e+06	2.8705e+06	3.60108e+06	3.43825e+06	3.41193e+06	3.29275e+06
1299	maltose	Carbohydrate	Glycogen Metabolism	15586	LC/MS Polar	913	3329.4	387.114	10991489	6363-53-7	C00208	HMDB0000163	165499	350045	345932	1.15907e+06	215894	259983	390132	1.1679e+06	2.01154e+06	940405	1.19378e+06	918096	807332	535786	703738	763149	1.28806e+06	1.4208e+06	1.09074e+06	1.37418e+06	1.65384e+06	1.24052e+06	1.43215e+06	634871	1.40503e+06	789621	1.19921e+06	1.07377e+06	693554	1.13641e+06	1513558	1.7185e+06	1.2256e+06	588944	1.5242e+06	1.00321e+06	762773
1294	maltotetraose	Carbohydrate	Glycogen Metabolism	15910	LC/MS Neg	100000275	910	665.215	439639	34612-38-9	C02052	HMDB0001296		77994.9		872662	38559.6	84369.1	71796.6	479130	512986	242406	606092	173786	391398	62538.4	240376	567858	270268	249216	465696	433913	832204	68721.4	314301	80480.4	59581.6	188882	229950	90082.7	122570	111020	612074	675368	543094	44272.3	287608	114126	342925
1296	maltotriose	Carbohydrate	Glycogen Metabolism	44688	LC/MS Polar	100000276	4286.4	549.167	439586	1109-28-0	C01835	HMDB0001262		91676.2	59642.2	586612		68243.3	80817.8	555127	715806	388830	776478	341718	337190	135120	233315	442917	400030	478899	452244	565273	778413	425014	417252	202685	268174	291570	476482	257361	235489	445364	650466	776331	530916	133702	538360	279046	358621
1351	mannitol/sorbitol	Carbohydrate	Fructose, Mannose and Galactose Metabolism	46142	LC/MS Polar	100001740	2320	181.072	6251;5780		C00392,C00794	HMDB0000247,HMDB0000765	1.76567e+06	1238680	1.78018e+06	1.95331e+06	2.08082e+06	1430450	2.53078e+06	2.27415e+06	3.62493e+06	2.40888e+06	22602928	4.35233e+06	1.89776e+06	2.72135e+06	2.23545e+06	2.46375e+06	15813766	1.98189e+06	3.2373e+06	3.81609e+06	2.24704e+06	1.93753e+06	1.63359e+06	3.27782e+06	4.37283e+06	2.75133e+06	1.62255e+06	4.79623e+06	7.6583e+06	1696700	3.68182e+06	1788038	1.72573e+06	2.70823e+06	15274451	1.80351e+06	1.42254e+06
4959	mannonate*	Xenobiotics	Food Component/Plant	62864	LC/MS Polar	100003695	2736	195.051	3246006	642-99-9			5.5081e+06	3.55802e+06	6048042	6100173	4.47745e+06	3.87726e+06	8.3629e+06	6788899	6223431	4.76724e+06	3.94148e+06	5344746	6.82593e+06	5057984	6755544	4.43775e+06	5.25619e+06	6.15106e+06	7.20619e+06	7969738	8.22974e+06	6.006e+06	5.92409e+06	5185953	8546983	4.98446e+06	5.18679e+06	4.6109e+06	8545470	4752692	4.12526e+06	6.66907e+06	6770300	6651402	5741733	5.23072e+06	6.5151e+06
1352	mannose	Carbohydrate	Fructose, Mannose and Galactose Metabolism	48153	LC/MS Polar	803	2200	225.062	185698;82308;18950;439680	3458-28-4	C00159,C02209,C00936	HMDB0000169	18717286	14742230	16826412	15337261	13176773	10623623	20832054	17668594	20838150	17058286	16725019	14018613	19932000	15105735	15827087	18867128	10344258	13803482	18958738	22866684	25412862	18344734	14602358	16378246	20110070	15209285	14919267	9812626	17552480	12325364	15480432	19347976	20180460	14096492	13803121	13902931	17190576
1512	margarate (17:0)	Lipid	Long Chain Saturated Fatty Acid	1121	LC/MS Neg	891	5731	269.249	10465	506-12-7		HMDB0002259	96686696	70745288	54235728	104578648	71460696	107303936	58048820	77026256	95994776	61596472	54834264	92602208	67937960	71980448	36966552	125954712	63374104	42419632	63198096	89408952	63511600	64104808	57075656	39098424	33369296	44372896	101512440	22229018	44247704	43437748	43110628	42596488	64346648	71238792	43335864	68011288	83758384
1865	margaroylcarnitine (C17)*	Lipid	Fatty Acid Metabolism (Acyl Carnitine, Long Chain Saturated)	57512	LC/MS Pos Late	100004054	1424	414.358	53477803	106182-29-0		HMDB0006210	594856	205315	250027	389333	284323	469998	198135	330907	503165	214647	372972	315111	275038	228119	94842.8	428916	304956	210474	268732	366646	259464	176266	177030	138133	231537	269219	313000	128642	138468	274797	142475	263748	258460	277466	249125	312327	330940
5417	meloxicam	Xenobiotics	Drug - Analgesics, Anesthetics	64093	LC/MS Pos Late	100020907	1038	352.042	54677470	71125-38-7	C08169,D00969	HMDB0014952
6422	metabolonic lactone sulfate	Partially Characterized Molecules	Partially Characterized Molecules	63153	LC/MS Neg	100021331	4802	427.216					788111	773466	408640	688600	1306788	815988	1.14827e+06	1.21809e+06	1.06927e+06	461274	782131	791564	625553	166274	471909	755214	1.39259e+06	288220	266802	922690	1.14873e+06	1.3161e+06	786561	556055	874711	945365	1.00653e+06	733544	460264	1100000	1.84855e+06	1.14123e+06	1.29689e+06	1.5853e+06	105448	765455	839372
5754	metformin	Xenobiotics	Drug - Metabolic	38306	LC/MS Pos Early	100002405	2817	130.109	4091	1115-70-4	C07151	HMDB0001921
434	methionine	Amino Acid	Methionine, Cysteine, SAM and Taurine Metabolism	1302	LC/MS Neg	415	1147	148.044	6137	63-68-3	C00073	HMDB0000696	15564603	14054785	14415915	15078753	14694987	15629365	13585915	20385534	16211056	14372730	17980196	15155911	15120026	15326214	17140436	16192774	15295093	18164680	16145297	13388310	13489604	19230700	22648000	17332970	15190908	17531388	21091248	26500538	22744332	20045406	17026862	16875068	15565706	22446318	19208372	15933498	17442494
439	methionine sulfone	Amino Acid	Methionine, Cysteine, SAM and Taurine Metabolism	44878	LC/MS Pos Early	100004635	1250	182.048	69961	820-10-0		HMDB0062174	648779	250789	1.06636e+06	429724	463594	419206	479127	970996	537299	334774	453760	733539	446596	615200	472881	408342	959098	410565	1.18579e+06	760067	521297	304604	418239	437472	668008	531911	748264	713758	519940	650432	574550	937835	610261	453318	695983	1.19225e+06	461866
440	methionine sulfoxide	Amino Acid	Methionine, Cysteine, SAM and Taurine Metabolism	18374	LC/MS Pos Early	100000039	1272	166.053	158980	3226-65-1	C02989	HMDB0002005	5077128	5.01112e+06	4115654	4825322	4.0863e+06	3.3564e+06	3.91603e+06	6.48704e+06	5048650	4.04201e+06	5.39879e+06	5571293	4690729	3.99832e+06	4746476	5007799	4101178	4633208	5624498	4.88676e+06	5.08855e+06	4924211	4917261	4.78818e+06	4.37919e+06	5.14843e+06	4604124	7821759	6666441	5.13777e+06	4516275	5729385	4.54112e+06	4.3454e+06	5360752	4.68635e+06	4341932
5090	methyl glucopyranoside (alpha + beta)	Xenobiotics	Food Component/Plant	46144	LC/MS Neg	100005864	1070	193.072	445238;3036743;2108			HMDB0029965	64655.6	260727	245730	185205	233364	67298.3	103184	341120	319527	210200	213554	236085	108919	281466	196118	154560	292840	116523	521833	656412	1.11922e+06	354448	258593	482412	119493	149001	335810	1.45987e+06	196588	60750.6	582671	467924	224864	254267	243352	2938863	120557
4963	methyl indole-3-acetate	Xenobiotics	Food Component/Plant	1584	LC/MS Pos Early	1104	3380	190.086	74706	1912-33-0		HMDB0029738	129723			130121			47350	70551.9	47356.6		87001.3	1196667	66846.5	83152.5		55014	99339.9	62944.6	102218	79682.7			149011	109322	236796		148636		79038.4	46658.1		80707.2			136861	405268	124573
4544	methyl-4-hydroxybenzoate sulfate	Xenobiotics	Benzoate Metabolism	48429	LC/MS Neg	100006116	2873	230.997	10657183			HMDB0041646	32345.2	9524330	92605.9	168507	74995.5	62656.6	127395		63882.5	49145.6	73203.6	350491	37980.8	50210.3	26019	19450.1	20028456	57597.9	143584	5029306	994464	36560	23849108	24567.3	43197.6	54700.7	2.18423e+06	31808.9	90649.7		48003.4	40603.6	26240.9	629625	1.23956e+06	97239.6
5641	metoprolol	Xenobiotics	Drug - Cardiovascular	18037	LC/MS Pos Early	2028	3312	268.191	4171	56392-17-7	D02358	HMDB0001932
5642	metoprolol acid metabolite*	Xenobiotics	Drug - Cardiovascular	34109	LC/MS Pos Early	100001385	2950	268.154	62936	56392-14-4
2201	myo-inositol	Lipid	Inositol Metabolism	1124	LC/MS Polar	363	3506.3	225.062	892	87-89-8	C00137	HMDB0000211	4749057	8618620	13411755	11367931	7.75305e+06	6438242	11617515	10418142	11784766	7.66557e+06	11490535	10368540	10078496	10243830	9775616	11253000	12609845	10468018	11055524	10727036	13096098	8975372	8837607	9490642	4832165	12222338	12563089	12169978	10810875	9831716	6928674	13169153	9090890	10228850	9872431	10745837	9555972
1507	myristate (14:0)	Lipid	Long Chain Saturated Fatty Acid	1365	LC/MS Neg	519	5440	227.202	11005	544-63-8	C06424	HMDB0000806	299464896	296527872	179837536	357333632	199903728	414513568	151603440	201914272	190657088	161965680	190275824	201211888	143351584	286583744	188344160	505017344	211345872	131188056	225743296	336680448	189897968	121949152	248710128	112241456	87874032	171480240	282626400	86606016	158750288	117651912	193908432	111228920	191537696	245956560	133521640	177075776	207580224
1526	myristoleate (14:1n5)	Lipid	Long Chain Monounsaturated Fatty Acid	32418	LC/MS Neg	100001198	5346.9	225.186	5281119	544-64-9	C08322	HMDB0002000	27933244	48504516	24685508	46934760	24052122	47055640	19934024	24593070	21034246	24705482	23314620	21067946	16631938	57651844	45437060	80825512	15840598	15268973	22732154	45121744	29729904	16575304	30970382	11517604	9495668	20973988	30059980	9875287	19625294	15765222	42288280	15831430	30446914	30152614	12769570	27570544	40043096
1884	myristoleoylcarnitine (C14:1)*	Lipid	Fatty Acid Metabolism (Acyl Carnitine, Monounsaturated)	48182	LC/MS Pos Late	100006051	1316	370.295	129691961	889848-55-9		HMDB0240588	3.50781e+06	3.47738e+06	5517070	4.58689e+06	1.8832e+06	2738624	3371838	3073876	3.43636e+06	3133151	1.52097e+06	2.15575e+06	4.89108e+06	4.27632e+06	11022638	4.10663e+06	1.97346e+06	2.79178e+06	2.71475e+06	5176361	5602228	2.1436e+06	2.88091e+06	1.52224e+06	2.84893e+06	3353224	2.51646e+06	2.22761e+06	3.22934e+06	3.18325e+06	2.37771e+06	1.81541e+06	6.28761e+06	5.49455e+06	4.52378e+06	1.695e+06	4.99325e+06
3098	myristoyl dihydrosphingomyelin (d18:0/14:0)*	Lipid	Dihydrosphingomyelins	57365	LC/MS Pos Late	100009038	2060	677.559	44260138			HMDB0012085	1.09669e+06	2110459	1.84537e+06	3.03985e+06	2.55115e+06	2.69812e+06	1.7927e+06	2.25175e+06	2429767	1.5354e+06	3.16211e+06	3.04901e+06	1.14141e+06	2.63139e+06	1.043e+06	2.23668e+06	2.1014e+06	2.33191e+06	3100365	3555232	3.1025e+06	1.95665e+06	2453264	2.25351e+06	2.16365e+06	3.01651e+06	2.21005e+06	1208059	1.61219e+06	1.72017e+06	1.93689e+06	1.83169e+06	2159428	2.77639e+06	1.07407e+06	2.77276e+06	2.82004e+06
2898	myristoyl-linoleoyl-glycerol (14:0/18:2) [1]*	Lipid	Diacylglycerol	57407	LC/MS Pos Late	100015683	2679	582.509	14275352			HMDB0007016	731612	170627	337424	534521	383671	892610	322103	377954	570637	275731	812731	411632		172289	85846.8	168690	2721388	608620	257612	190228	189367	284779	598386	121377	450174	432812	304439	418163	59509.2	241382	556664	306689	141977	247943	406415	341661	100186
2899	myristoyl-linoleoyl-glycerol (14:0/18:2) [2]*	Lipid	Diacylglycerol	57408	LC/MS Pos Late	100015684	2720	582.509	14275352			HMDB0007016	1.07807e+06		142905	336722		438254	170011	387562	417687	160459	812939	387432	45391.9				3.25325e+06	536535	69999.9		162452	343615	369816		345563	403091	339208	328458		199691	675608	356794		111687	407235	463330
1862	myristoylcarnitine (C14)	Lipid	Fatty Acid Metabolism (Acyl Carnitine, Long Chain Saturated)	33952	LC/MS Pos Late	100001270	1350	372.311	6426854	18822-89-4		HMDB000506	2371051	1.02359e+06	1.54126e+06	2.01418e+06	919072	1.34577e+06	1.24171e+06	1.32111e+06	1.35522e+06	1.05634e+06	1443224	1.15136e+06	1.4274e+06	1.36749e+06	1.71e+06	1.58789e+06	1157260	1.35352e+06	1.50217e+06	1.96868e+06	2.21572e+06	839924	1.0758e+06	768589	888752	1.57756e+06	1.39347e+06	787918	1.06289e+06	1.21537e+06	1.1122e+06	737614	1.97818e+06	1.99385e+06	1998144	1.48311e+06	1.97985e+06
138	N,N,N-trimethyl-5-aminovalerate	Amino Acid	Lysine Metabolism	57687	LC/MS Pos Early	100015962	2186	160.133	14274897				8.3519e+06	6.69731e+06	12259268	15008746	10748923	8680736	6038600	8.06144e+06	8.33557e+06	7.41892e+06	10035090	12796218	10737188	8905913	4.77381e+06	9477680	15289186	5775037	8920594	8663892	6951115	4.79632e+06	7636661	5.58167e+06	14353461	10667073	12945600	9845522	11223334	6.68405e+06	7.03803e+06	6.67844e+06	7899119	5.23309e+06	6613523	3.28326e+06	8540704
519	N,N,N-trimethyl-alanylproline betaine (TMAP)	Amino Acid	Urea cycle; Arginine and Proline Metabolism	62947	LC/MS Pos Early	100020217	2470	229.155				HMDB0240365	13276594	7.4644e+06	9279104	11157593	10027286	7393276	12524439	12863801	9335181	6588765	13300704	11367535	15249184	8662952	11651846	8472440	11019142	11271431	7627678	9935121	10926441	8774132	10804981	8481733	11665227	12369648	13934690	13392240	12051779	14805199	9787259	9218462	9601696	14029321	12684630	11225605	12362896
137	N,N-dimethyl-5-aminovalerate	Amino Acid	Lysine Metabolism	62819	LC/MS Pos Early	100020842	2290	146.118						37720	19670	45030					27941				65668	35061	42238	61366	244294	27363.3	49716		68503			78118.5	68588	53100	19870	132139			92407	127455	41064			90804
1219	N,N-dimethyl-pro-pro	Peptide	Modified Peptides	64571	LC/MS Pos Early	100022041	2500	241.155					1.64665e+06	628938	1.08438e+06	1.5325e+06	956603	594187	1.30154e+06	1251074	999954	661803	1.28311e+06	1.04367e+06	1.37695e+06	622986	1.28889e+06	1.08139e+06	1.07257e+06	974668	1117913	1.05866e+06	1.28948e+06	719955	1.10413e+06	850619	1.32015e+06	1.25209e+06	1.37143e+06	1.21037e+06	1.32052e+06	1.36151e+06	1.14124e+06	991125	824415	1.05604e+06	1.18719e+06	1.34409e+06	1.09342e+06
33	N,N-dimethylalanine	Amino Acid	Alanine and Aspartate Metabolism	63151	LC/MS Pos Early	100020371	1370	118.086	5488191	2812-31-9			8393566	1.33487e+06	2738097	7.08753e+06	5.5671e+06	965768	1758596	3.46001e+06	1125830		4.44037e+06	2118829	12064823	2.72609e+06	1.00729e+06	3.38899e+06	2.99348e+06	1.64524e+06	1.13286e+06	1.67268e+06	4.30177e+06	1.2055e+06	3.83739e+06	2358136	5311480	2.28712e+06	2.42674e+06	3.36778e+06	1.63096e+06	1.88056e+06	2.37466e+06	5994048	5.71412e+06	1.37564e+06	1.25273e+06	2.36128e+06	2566699
4967	N-(2-furoyl)glycine	Xenobiotics	Food Component/Plant	31536	LC/MS Polar	100001086	1230	168.03	21863	5657-19-2;5657-19-2		HMDB0000439	184705			97859.4	369070		245788		170036		210868	231225				153575			204930	242566			144714	149969	33559			1.08339e+06	477124	128868	61302.1	228147	84741.3	101878	1.32802e+06	148507	171550
76	N-acetyl-1-methylhistidine*	Amino Acid	Histidine Metabolism	43255	LC/MS Pos Early	100004299	2100	212.103	53859791				34696	99088		33503	44527	122032	57592.1		70790		31502		63369	20860				45906.1	34177	152304		30689			39498		50730	23374		25510.5	37463	32943		38216	34722		27510
139	N-acetyl-2-aminoadipate	Amino Acid	Lysine Metabolism	63920	LC/MS Pos Early	100021760	1374	204.087	443992		C12986		71422.6	244673	98420.3	152134	149815	147589	86735.2	65629.1	99528.4	113245	95181.7	120375	132424	139816	136449	66327.4	114572	81251.7	138361	226922	147577	134810	176138	168694	161815	72656.8	96397.6	164643	105028	76058.9	102669	115870	127526	94866.3	54814.4	125686	80999.1
1756	N-acetyl-2-aminooctanoate*	Lipid	Fatty Acid, Amino	62059	LC/MS Neg	100020204	3943	200.129	95555			HMDB0059745	1.26077e+06	2.2172e+06	450647	919301	792557	387924	925673	531013	1.1045e+06	1.09244e+06	655548	489555	486185	924469	469335	581702	1.16966e+06	612270	445066	1.57049e+06	526786	522043	1.49331e+06	842033	1.39819e+06	358286	945199	589991	986048	579875	1.08448e+06	679761	437548	611544	687477	345184	645717
75	N-acetyl-3-methylhistidine*	Amino Acid	Histidine Metabolism	43256	LC/MS Pos Early	100002204	2056	212.103	193270	37841-04-6				55472				67695.2	97461.6				22250.6	39381.9	75312.7							90734.9	49217.4		49768	50768.5				32183.1	152861			20209.1
55	N-acetyl-aspartyl-glutamate (NAAG)	Amino Acid	Glutamate Metabolism	35665	LC/MS Pos Early	100001612	1035	305.098	188803	3106-85-2	C12270	HMDB0001067	84912.5	71439.3	100198	80276.3	59845.9	116722	390788	98883.1	78280.3	25566	109578	68149.9	63549.1	59769.1	123464	97025.3	102061	120755	26618.2	50948.9	87691.6	77915.8	108846	77352.8	102235	92950.4	92566.2	102059	71335.9	70217.6	116106	79655.6	35357.6	128690	120356	39804.7	70946.7
4241	N-acetyl-beta-alanine	Nucleotide	Pyrimidine Metabolism, Uracil containing	37432	LC/MS Neg	100002102	773	130.051	76406	3025-95-4	C01073	HMDB0061880	482593	406093	563824	919377	415084	525998	710752	514565	405998	473595	544676	583723	397020	464485	449504	484538	526149	542184	542586	655965	644210	456241	636223	474219	423628	463946	749023	513104	487579	515709	674563	742557	392248	397701	505575	603528	729316
544	N-acetyl-isoputreanine	Amino Acid	Polyamine Metabolism	62309	LC/MS Pos Early	100020487	2305	203.139	131802901				718594	659902	587436	921112	1.21295e+06	826698	740374	1.1123e+06	1.01138e+06	802565	645708	1.09159e+06	759949	1.41887e+06	1.59905e+06	650414	753056	484685	1.54562e+06	1.35441e+06	1.01832e+06	960152	967793	522356	1228312	441329	737209	1.33703e+06	861974	720524	682246	988382	528241	795786	1.08559e+06	989437	788495
31	N-acetylalanine	Amino Acid	Alanine and Aspartate Metabolism	1585	LC/MS Polar	1110	1564.8	130.051	88064	97-69-8	C02847	HMDB0000766	13989961	9557023	10874683	15114136	10967076	10659774	13910715	11777915	13132648	10407054	12562468	11815143	11339457	11389001	15225954	12440126	11688535	12386254	12338425	13757541	11759130	11277436	13260881	10085130	15454982	11646523	12879866	12666144	16458291	14168984	12187343	12749524	10391111	13865121	10440013	14030779	11299028
4817	N-acetylalliin	Xenobiotics	Food Component/Plant	45404	LC/MS Neg	100005367	1410	218.049					84658.1				56711.7		71053.5				44537.4	77031.2		18955		19482.6	712195	58618.1	36181.2	103686	109195			69849.1	23071	40211.2			43440		288723			136564	162269
499	N-acetylarginine	Amino Acid	Urea cycle; Arginine and Proline Metabolism	33953	LC/MS Pos Early	100001266	2245	217.13	67427	155-84-0	C02562	HMDB0004620	478564	759018	327823	490736	834984	810662	534064	385618	660336	508811	544484	525872	670458	405083	398238	408715	439581	758656	484875	1.01664e+06	374559	636488	895154	685093	376875	507844	367702	473445	829015	385702	577721	356293	276365	425680	425479	915628	494086
42	N-acetylasparagine	Amino Acid	Alanine and Aspartate Metabolism	33942	LC/MS Polar	100001257	2250	173.057	99715	4033-40-3		HMDB0006028	270758	545473	323300	322725	530262	356795	837851	308189	367562	447571	307452	393806	318949	712579	504405	451190	549039	1.08388e+06	328044	353310	392967	574010	381664	493436	266592	529692	298160	465419	1190215	159427	289050	428219	747251	631211	405402	418185	443512
37	N-acetylaspartate (NAA)	Amino Acid	Alanine and Aspartate Metabolism	22185	LC/MS Polar	100000787	3143	174.041	65065	997-55-7;997-55-7	C01042	HMDB0000812	4477711	6.64686e+06	3.15932e+06	7048949	7.97552e+06	7123751	58098720	4.60534e+06	6.87822e+06	7.49923e+06	6.0939e+06	6.28593e+06	5.42281e+06	6794547	6438815	94941152	4.615e+06	6.36847e+06	5.61774e+06	4826025	5.38324e+06	5.6028e+06	6443750	5848866	7266996	5.77753e+06	6343185	6.55991e+06	9089624	5.01099e+06	4984639	5.8936e+06	6.45832e+06	6086811	5.55948e+06	8154480	4656878
86	N-acetylcarnosine	Amino Acid	Histidine Metabolism	43488	LC/MS Polar	100004046	2287	267.11	9903482	56353-15-2		HMDB0012881	617256	211719	531799	359683	432624	449893	615878	485649	470668	239095	604514	717928	574525	224688	191314	546361	511669	797655	248917	327161	413933	495151	828542	461576	1.03138e+06	514916	589903	793932	714468	479705	555544	527311	272275	1.14156e+06	570332	154602	471572
504	N-acetylcitrulline	Amino Acid	Urea cycle; Arginine and Proline Metabolism	48434	LC/MS Neg	100001577	940	216.099	656979	33965-42-3	C15532,C02851	HMDB0000856	196022	198744		98632.7	179374	226764	223219	56503.7	253031	125957	225986	131859	231218			32980	149387	320841		398247	144268	156943	212027	259757	95243.9	78566.5	237180		309456	142582	177935	113098		91302.3	56287.6	169832	124632
1433	N-acetylglucosamine/N-acetylgalactosamine	Carbohydrate	Aminosugar Metabolism	46539	LC/MS Pos Early	100006435	715	222.097	84265;439174		C01074	HMDB0000212,HMDB0000215	155127	187584	204420	361070	249736	208516	256234	193181	242568	206371	198917	180452	152259	257115	332124	250037	275620	174262	182251	283631	364731	160145	233890	122111	338073	160154	174403	229203	256629	188308	230283	209656	223961	437842	203887	190444	252377
1430	N-acetylglucosaminylasparagine	Carbohydrate	Aminosugar Metabolism	48149	LC/MS Pos Early	1215	1212	336.14	123826	2776-93-4	C04540	HMDB0000489	60746.8	41305.2	67195.2	86244.6	36829	64651.7	104026	63725.8	65816.5	58436.4	45498.2	84682.9	42899.8	41502.7	77146.7	54813.5	96158.4	82029.9	77209.4	60025.2	53014.1	57618.5	87941.3	59391.5	95615.2	102741	49570.7	61108.1	44576.2	50017.5	103460	108552	99850.5	30972.2	81409.1	80105.5	104386
47	N-acetylglutamate	Amino Acid	Glutamate Metabolism	15720	LC/MS Polar	100000282	3106	188.056	70914	5817-08-03	C00624	HMDB0001138	446188	504971	556223	770785	605359	518784	697925	444820	796958	613683	492288	562447	507094	706077	707171	651173	813614	771879	580820	519059	390994	535579	574104	420734	676574	470160	559158	679995	1.00081e+06	536349	523359	575760	625580	775894	542849	644570	519919
48	N-acetylglutamine	Amino Acid	Glutamate Metabolism	33943	LC/MS Polar	100001253	2140	187.072	182230	2490-97-3	C02716	HMDB0006029	350448	502833	418826	475306	445394	296855	627944	259278	553930	519549	412472	481763	344115	305982	222441	465837	413758	768068	392505	607031	490682	493412	576975	424933	333677	355963	436628	297578	965029	388166	583317	403328	389687	554085	392547	354602	302433
2	N-acetylglycine	Amino Acid	Glycine, Serine and Threonine Metabolism	27710	LC/MS Pos Early	100001006	826	118.05	10972	543-24-8		HMDB0000532	1.08338e+06	1.62975e+06	1.35196e+06	1236466	986923	1078999	1164365	1.24351e+06	1.09775e+06	1.63665e+06	960577	1.79703e+06	3.52378e+06	3.31183e+06	3128725	1.01306e+06	864692	1242701	1.75303e+06	3115377	1.6893e+06	1.04833e+06	1.19732e+06	1.22011e+06	1.46236e+06	1.47416e+06	1.26245e+06	2.12146e+06	1.56383e+06	1.59426e+06	1.40483e+06	992665	2.71355e+06	961138	1.91241e+06	1.85119e+06	763579
73	N-acetylhistidine	Amino Acid	Histidine Metabolism	33946	LC/MS Polar	100001293	2088	196.073	75619	39145-52-3	C02997	HMDB0032055	251560	177425	162464	363145	232448	217672	302733	226358	330656	237885	363803	375040	164930	239503	303218	241906	259881	270977	109004	249674	197499	258961	396746	197395	155860	258192	333655	214738	534353	326358	176039	360287	223721	312423	256325	286442	218443
387	N-acetylisoleucine	Amino Acid	Leucine, Isoleucine and Valine Metabolism	33967	LC/MS Neg	100001276	2325	172.098	306109	3077-46-1		HMDB0061684	131926	151267	127746	213860	156611	191005	244713	128703	173794	87464.8	128430	132421	168959	128434	134073	75031.2	436943	172609	192710	231802	121720	135048	184618	132062	159712	137610	222392	237021	159652	210964	141460	141840	101706	147097	107686	109474	128473
270	N-acetylkynurenine (2)	Amino Acid	Tryptophan Metabolism	48757	LC/MS Neg	100006378	2378	249.088	73817779				81173.3	38233	54489.9	41258.3	109762	169414	108177		89480.4	75826.1	74653.2	68368.8	31886		36561.1	58899.8	76121.6	107829	39113.1	101292	46762.9	87892.3	158039	80960.6	78296.3		158756		153956	86005.8	50400.4	56961		47976.3	85610.9	43641.9	118926
336	N-acetylleucine	Amino Acid	Leucine, Isoleucine and Valine Metabolism	1587	LC/MS Neg	1082	2400	172.098	70912	1188-21-2	C02710	HMDB0011756	174536	191614	180777	260057	253488	328564	268818	239082	240968	207913	221898	231802	266809	155360	194988	133376	680534	177535	183995	267025	222691	221126	315690	177525	204010	179097	201961	310444	252815	238742	216329	218141	143791	178518	197381	198927	237196
435	N-acetylmethionine	Amino Acid	Methionine, Cysteine, SAM and Taurine Metabolism	1589	LC/MS Neg	1083	1787	190.054	448580	65-82-7	C02712	HMDB0011745	717495	638513	652198	924465	742386	694745	916394	692872	774576	633601	824274	730348	664532	895964	1.14019e+06	725298	830647	872299	687010	877888	1.08314e+06	543430	1012549	718545	716152	798661	845865	898340	912080	756040	942202	1.0046e+06	855429	504671	621665	1.08458e+06	734379
1418	N-acetylneuraminate	Carbohydrate	Aminosugar Metabolism	32377	LC/MS Pos Early	1162	660	310.113	439197	131-48-6	C00270	HMDB0000230	524461	416766	482941	776524	676406	554906	647908	741571	645978	456962	745705	1203490	612390	585402	953959	531341	818487	607412	552460	742201	828845	545274	736766	460136	680754	539763	542338	665617	508040	516487	643838	694578	505399	617070	608393	538423	898073
141	N-acetylphenylalanine	Amino Acid	Phenylalanine Metabolism	33950	LC/MS Neg	100001256	2597	206.082	74839	2018-61-3	C03519	HMDB0000512	340727	270464	269766	401040	384942	479479	253764	273007	371771	283666	377635	232370	287887	205804	284873	176890	353073	427924	226564	441121	400082	309498	627149	387919	325328	235785	352235	306370	522090	351901	315958	361750	215993	431141	284207	275059	309233
505	N-acetylproline	Amino Acid	Urea cycle; Arginine and Proline Metabolism	34387	LC/MS Pos Early	100001334	1695	158.081	322640	1074-79-9		HMDB0094701	211929	278248	161912	181174	339703	217594	242620	185944	268128	233165	300496	365606	329455	158819	219198	179046	250947	167537	243049	293328	243384	164574	151501	220960	126155	184846	222948	374538	194462	192303	222534	178552	217159	208634	199117	247756	353008
538	N-acetylputrescine	Amino Acid	Polyamine Metabolism	37496	LC/MS Pos Early	192	2230	131.118	122356	18233-70-0	C02714	HMDB0002064	234731	285009	243053	392506	377354	231886	210740	242288	502096	284032	217008	471274	211481	291821	237089	298325	337481	287317	346679	304600	367341	181188	275527	264707	256733	283833	419199	248427	294788	215255	327497	263044	230352	291708	187632	344290	253986
11	N-acetylserine	Amino Acid	Glycine, Serine and Threonine Metabolism	37076	LC/MS Polar	100001851	2000	146.046	65249	97-14-3		HMDB0002931	12214175	7.28194e+06	8600177	12136884	7.43063e+06	7935696	13215069	10864057	9773826	7.1267e+06	9571171	10141046	8.20053e+06	10272125	14506963	10101061	9498123	10400566	11476728	10918321	10272717	8234605	9427461	8616605	13507377	9229393	10340536	9962625	11562989	10475463	11163897	9655066	8771077	9057641	8.09709e+06	10477866	9572317
473	N-acetyltaurine	Amino Acid	Methionine, Cysteine, SAM and Taurine Metabolism	48187	LC/MS Neg	100005466	800	166.018	159864			HMDB0240253	461093	133561	220595	352703	237185	166503	651800	418274	194219	200570	501375	453635	326580	242095	218022	363308	208061	418671	471085	304982	555058	273899	279342	247469	229119	242738	514738	283919	287021	372917	423762	585311	340380	154815	357569	415345	403831
5075	N-acetyltheanine	Xenobiotics	Food Component/Plant	62711	LC/MS Neg	100020514	1496	215.104					132704			201590	540370		813485		433259	36635.4	292340	297532			108039	145308	952518	1.00152e+06		36971.4	222210	67078.2		61864.4				58568.8			37637.6	483530	80379.4			214763	89629.2
18	N-acetylthreonine	Amino Acid	Glycine, Serine and Threonine Metabolism	33939	LC/MS Neg	100001274	821.6	160.061	152204	17093-74-2		HMDB0062557	4845965	1.69808e+06	1.97569e+06	3.09626e+06	2.74937e+06	2.22708e+06	5.32277e+06	5.77903e+06	2.67198e+06	1.76312e+06	4589417	5.49607e+06	3726163	3036088	2.89944e+06	4479864	3282942	4.3148e+06	2.68486e+06	3.08503e+06	5958430	3745114	3.21871e+06	4157578	3.44888e+06	3.81682e+06	4757431	2903683	5155182	5127032	6.23889e+06	5.76704e+06	2.2913e+06	2955096	4.48225e+06	5.56757e+06	4496207
255	N-acetyltryptophan	Amino Acid	Tryptophan Metabolism	33959	LC/MS Neg	100001254	2630	245.093	439917;700653	1218-34-4	C03137	HMDB0013713	303685	113988	171482	278247	281893	299294	208989	238542	194240	157897	397220	185530	125812	92328	208398	195589	271048	190850	174893	168003	193821	190780	394239	203615	224194	211326	384680	186731	292900	207648	214120	347247	142727	356705	201262	165342	272951
163	N-acetyltyrosine	Amino Acid	Tyrosine Metabolism	32390	LC/MS Neg	100001104	1680	222.077	68310	537-55-3		HMDB0000866	90254.9	143215	72969.3	159066	203293	249678	235746	123321	179083	130495	132702	126359	111311	108566	163144	175414	151059	274462	119166	187103	175249	185316	289200	127973	135144	118860	172081	162445	256831	140947	168616	155876	103466	162078	96797	131166	162194
417	N-acetylvaline	Amino Acid	Leucine, Isoleucine and Valine Metabolism	1591	LC/MS Neg	1084	1704	158.082	66789	96-81-1		HMDB0011757	312842	241218	338360	364023	285174	387456	419417	323173	273833	231176	340951	322188	278227	350261	318224	276666	373008	262287	286379	378303	333830	299871	281669	278252	282493	258302	336314	355451	317682	343910	276816	277235	269751	299239	260807	266915	351098
3033	N-behenoyl-sphingadienine (d18:2/22:0)*	Lipid	Ceramides	57372	LC/MS Pos Late	100015624	3911	620.598					8245511	4.01738e+06	5.26668e+06	5941169	5060754	7.30623e+06	4.35998e+06	4.28163e+06	3.67274e+06	7294018	7482082	4.99796e+06	2.43045e+06	4275932	3.73845e+06	3.07695e+06	8.18148e+06	6.82347e+06	5.17582e+06	4.57199e+06	3948162	4963290	3.6861e+06	2.59838e+06	5676274	4.22102e+06	3.83296e+06	4951795	3339664	4117504	5051654	3687436	3.72818e+06	5.33411e+06	5.53502e+06	4.15493e+06	3028308
35	N-carbamoylalanine	Amino Acid	Alanine and Aspartate Metabolism	52340	LC/MS Pos Early	100006369	950	133.061	426409	77340-50-2			58791.3	64215.6	33829	71957.3	89576.5	67288.1	55645		44975.4	38179.2	74756.3	183937	115051	55998.9	55394.3	58961.6	58069.9	51770.1	66921.6	118985	36567.1	39810.2	103895	50092.1	28398	35084.5	48519.6	130638	107022	111708	21749.2		67881.6	46800.1	39747.1	58814.5	63264.5
419	N-carbamoylvaline	Amino Acid	Leucine, Isoleucine and Valine Metabolism	62852	LC/MS Neg	100020351	1270	159.077	448879	26081-00-5			67395.9		36150.8	67094.6	41912.4	54929.4	57272	56704.1			29460.8	55321.1	77396.8	59952.2	38573.8	44675.7	39807.8	29423.8	24158	80263.8	64387.3		40236.8	59199.4	32999.6	54532.3	45915.4	67514.1	86838.8	49961.2	25266.3	34467.7	33105	24159.1	52303	51807.9	45920.7
508	N-delta-acetylornithine	Amino Acid	Urea cycle; Arginine and Proline Metabolism	43249	LC/MS Neg	100004523	858	173.093	9920500		C00437	HMDB0003357	1.83817e+06	998862	5348324	934033	2.40126e+06	573675	4.667e+06	3.10635e+06	1097515	673281	1214633	4.68253e+06	712302	1.58677e+06	745785	1.40404e+06	2556663	1.78017e+06	8.12273e+06	6384234	2.19994e+06	601366	920443	1.43115e+06	1732055	2.27652e+06	6.41032e+06	3.40186e+06	1.38939e+06	3.3627e+06	1.09146e+06	9074268	2042608	4.04981e+06	6.38672e+06	7533693	1.45882e+06
274	N-formylanthranilic acid	Amino Acid	Tryptophan Metabolism	43549	LC/MS Neg	100004561	2150	164.035	101399	3342-77-6	C05653	HMDB0004089	150991	83651.2	144136	101821	126084		132063	182339	151615	71844.9	216607	228075	115425	147106	157392	129322	157876	194797	210823		96750.2	150693	109985	151867	160704	99800.2	513757	215806	131696	161588		141077	83506.7	81975.5	129862	155587	181977
437	N-formylmethionine	Amino Acid	Methionine, Cysteine, SAM and Taurine Metabolism	2829	LC/MS Neg	194	1543.8	176.039	439750	4289-98-9	C03145	HMDB0001015	2194531	1.68477e+06	1.79619e+06	2.20259e+06	2.03892e+06	1.80496e+06	2.0654e+06	2.09326e+06	1.91105e+06	1.61283e+06	2229362	1912151	1.92076e+06	2568334	2.34067e+06	2.03713e+06	2.35096e+06	2.07967e+06	1.91182e+06	2.24405e+06	1.98457e+06	1.82303e+06	2.38831e+06	1654590	2.12346e+06	2.12387e+06	2569939	2.36634e+06	2189918	2249776	2.28933e+06	2186477	1.6268e+06	2.29511e+06	1.85406e+06	2.74393e+06	2.29067e+06
227	N-formylphenylalanine	Amino Acid	Tyrosine Metabolism	48433	LC/MS Neg	100006056	2360	192.067	7064571;759256	13200-85-6		HMDB0240317	262200	528040	441755	411918	302561	498985	730596	616164	423317	355954	410898	295176	250315	384614	272751	370599	524806	445916	439415	473737	658013	268949	328957	404965	437647	360283	323513	455350	259096	427498	378628	340124	431628	331004	509596	302665	470165
512	N-methylhydroxyproline	Amino Acid	Urea cycle; Arginine and Proline Metabolism	62068	LC/MS Pos Early	100020215	1145	146.081	9860390				47937.5	105808	188131	218054	306438		245929	753886	498454		108178	233231	165303	808631	113112	58273.3	270806	50097.5	135652	460874	2.13875e+06	555562	377352	635937	363575	106483	229244	767162	280166	133790	538071	347732	279692	144081	172824	456464
5328	N-methylpipecolate	Xenobiotics	Bacterial/Fungal	47101	LC/MS Pos Early	100005383	1932	144.102	11286529	41447-17-0			333660	156102	825887	959012	307140	269432	367106	1.74462e+06	304034	241383	487632	623122	1.04593e+06	685160	262114	497548	173953	474917	249367	474623	463908	283070	404657	1.74517e+06	1.39128e+06	373283	458912	485555	1.24672e+06	1.25381e+06	399848	1.26934e+06	238411	173078	1.03546e+06	1.12268e+06	1174094
518	N-methylproline	Amino Acid	Urea cycle; Arginine and Proline Metabolism	37431	LC/MS Pos Early	100001956	1335	130.086	643474	475-11-6		HMDB0094696	3.47525e+06	3202606	4577970	6.07842e+06	15659505	3.39347e+06	2987476	38685264	23249198	4.3175e+06	3.23363e+06	8949154	6572592	32163254	2.51491e+06	1.88344e+06	10358543	910610	5440574	17058952	52111104	11340639	8.17407e+06	23176726	7012321	2770483	6638238	64759612	11970466	1683312	18026220	12599067	6.06298e+06	4.33852e+06	1.78339e+06	16226951	1.92651e+06
472	N-methyltaurine	Amino Acid	Methionine, Cysteine, SAM and Taurine Metabolism	42989	LC/MS Polar	100004056	1650	138.023	7882	107-68-6			85126.8	49262.2			133500				200864	31504.3	305604	52870.5	30517.4	244917		593720	459369	2.12307e+06	668086	273350	369588	246223	208656		89119.9	439064	149521	87888.5	512508	292433	92326	514591	177497	432023	1.27542e+06	248606	115613
2196	N-oleoylserine	Lipid	Endocannabinoid	57664	LC/MS Neg	100015641	5600	368.281	44190514				323635	461397	384730	329090	449473	410016	249834	268264	260680	461688	143173	339949	465244	465047	713143	390453	293734	283652	400478	443107	370233	349378	234977	220326	341180	377530	360477	362598	480248	257492	301703	300262	479935	590330	329001	368724	371729
2172	N-oleoyltaurine	Lipid	Endocannabinoid	39732	LC/MS Neg	100003119	5610	388.253	6437033	52514-04-2			179251	290750	221189	185603	314565	264205	105402	116740	186828	283077		180690	311425	235197	217653	285521	167544	170677	265787	217366	185913	181469	146684		167878	151655	219130	114021	95704.2	169578	189864	51876.8	302712	372117	106542	109956	157579
4969	N-oxalyl glycine (NOG)	Xenobiotics	Food Component/Plant	57776	LC/MS Polar	100015923	3292	146.01	3080614					170702	50594.8	74146	204729	140030	111261	94175	174550	258852	75757.7	177647	130081	193090	188445		71282.5	118943	131043	82119.7	122332	135043	156962	131849	43492.7	95421.5	93585.9	198191	145652	46371.9	59939	124303	134150	88557.7	140697	92968.9	73178.2
3043	N-palmitoyl-heptadecasphingosine (d17:1/16:0)*	Lipid	Ceramides	57430	LC/MS Pos Late	100015731	2645	524.504					529100	462324	450445	943046	686035	776900	450373	502291	544688	515935	1.05897e+06	776520	289407	545309	168257	418382	756762	534284	632062	948056	476399	480589	612340	361004	542772	570142	412601	304079	269363	387994	358099	346915	450713	480570	297654	610274	439215
3031	N-palmitoyl-sphingadienine (d18:2/16:0)*	Lipid	Ceramides	57416	LC/MS Pos Late	100015609	2490	536.504					585897	828912	671272	824410	616749	803156	995024	778811	632886	725498	1.25691e+06	973422	858270	899795	612218	1.07317e+06	813117	1.34681e+06	895574	892188	982909	889138	754245	948289	660115	1.03096e+06	833146	707229	623935	770809	832785	707940	773967	754423	677362	810999	740293
3009	N-palmitoyl-sphinganine (d18:0/16:0)	Lipid	Dihydroceramides	52604	LC/MS Pos Late	100009028	3090	540.535	5283572	5966-29-0		HMDB11760	496210	803727	635152	990275	903703	837772	645581	789036	983123	460666	1.27533e+06	886732	695412	720997	379678	655651	2.17902e+06	716968	1246156	1256193	1.0827e+06	745185	712029	555825	896535	744034	660767	495638	417969	608536	688553	563635	769149	870437	564362	630665	961435
3021	N-palmitoyl-sphingosine (d18:1/16:0)	Lipid	Ceramides	44877	LC/MS Pos Late	1518	2893	538.519	5283564	24696-26-2		HMDB0004949	6.86063e+06	8426825	7.94578e+06	10220490	8939955	10498258	8296374	8693337	8058301	8083132	12710542	9782153	6757601	8043682	6009036	6559446	13823864	9417359	10424500	11016813	8541083	8453528	8416715	6233166	8660798	9804913	6.97107e+06	6.56809e+06	5.25944e+06	6.07263e+06	7426737	6999101	8670060	8551497	6702338	7.9247e+06	9153410
1823	N-palmitoylglycine	Lipid	Fatty Acid Metabolism (Acyl Glycine)	42092	LC/MS Neg	100003686	5580	312.254	151008	2441-41-0		HMDB0013034	543324	409125	604962	461788	606117	591745	484502	488313	375062	500876	251359	620499	347530	507829	448901	470473	370963	371147	562728	573268	580628	589179	490398	431334	460161	444786	543471	372551	431725	388641	610813	276438	571707	750725	438874	538066	466403
2198	N-palmitoylserine	Lipid	Endocannabinoid	57659	LC/MS Neg	100015640	5557	342.265	6453686	58725-46-5;474943-14-1			859517				741933	908948	704055	632940	311040		508264		928006			632715	797077	909243	850706	672243	503647	625310	448061	636642	764596	786600	549985	761259	741343	680394	815460	470544		1.04743e+06	942963	1.435e+06	842094
3032	N-stearoyl-sphingadienine (d18:2/18:0)*	Lipid	Ceramides	57417	LC/MS Pos Late	100015632	2846	564.535	132282053				906118	811352	936689	970831	667667	1.05823e+06	824380	845081	609234	996376	1.11298e+06	1.07961e+06	828975	706166	325864	602234	1.14221e+06	912822	685487	1.06268e+06	950524	774865	643449	420980	725766	844550	802239	422719	416415	648561	625380	601104	901730	947392	597762	566371	764327
3012	N-stearoyl-sphinganine (d18:0/18:0)*	Lipid	Dihydroceramides	1759	LC/MS Pos Late	922	3526	568.566	5283573	2304-80-5			200427	491232	402551	943448	371719	464907	633484	821733	808543	282048	762721	631905	711386	293196	161439	523326	856108	387399	496101	683504	1.34546e+06	500963	322097	168581	437548	516607	613156	107011	177080	435237	265442	452869	792414	829601	289499	176825	862528
3025	N-stearoyl-sphingosine (d18:1/18:0)*	Lipid	Ceramides	54979	LC/MS Pos Late	1547	3392	566.551	5283565	104404-17-3		HMDB0004950	2.77531e+06	3.18429e+06	3.92406e+06	4.17474e+06	3229276	4.13739e+06	4535477	3.9099e+06	3303561	3.69291e+06	4832985	4.1214e+06	2.85069e+06	2.3927e+06	1.08618e+06	2369979	6060562	3.38104e+06	2.61107e+06	4004889	3.78177e+06	3.03193e+06	2.72774e+06	1.70797e+06	3045946	3.65525e+06	3.51569e+06	1.50399e+06	1.64968e+06	3191619	2.61973e+06	2.15028e+06	3.63762e+06	3733328	2.41553e+06	1.90704e+06	3.95757e+06
2197	N-stearoylserine*	Lipid	Endocannabinoid	61822	LC/MS Neg	100019957	5777	370.296					126872	219527	227825	131653	251375	231674	144540	188183	200594	240511	153098	170156	172676	305592	207115	170934	175941	152117	284890	308240	85295.7	242500	165169	133489	224297	127876	96106.8	150540	163338	117201	126238	148564	191542	224881	150504	243147	182776
2173	N-stearoyltaurine	Lipid	Endocannabinoid	39730	LC/MS Neg	100003240	5782	390.268	168274	63155-80-6			123535	144235	157534	155881	184668	139323	83313.7	74957.5	185816	207742	90520	71103.5	119466	120943	90490.5	107703	153407	100128	167406	144625	94798.6	72787.2	114636	79240.1	155963	89342.8	179729	91176.8	53752.2	108148	94659.9		148413	154620	83362.5	72634.8	112263
4324	N1-Methyl-2-pyridone-5-carboxamide	Cofactors and Vitamins	Nicotinate and Nicotinamide Metabolism	40469	LC/MS Pos Early	100001468	1250	153.066	69698	701-44-0	C05842	HMDB0004193	4.60119e+06	4.51778e+06	3.8714e+06	7.04849e+06	3.06957e+06	7.03819e+06	10651894	4.05277e+06	4837101	5.68188e+06	4.44414e+06	5298623	6320792	2.0173e+06	2.67508e+06	2.23544e+06	3.79088e+06	2.79451e+06	3.00486e+06	6.55179e+06	5.62653e+06	2071088	4.54305e+06	7678602	7.85828e+06	3.95065e+06	5.5199e+06	2.83537e+06	6381537	8.31852e+06	3.078e+06	5.49904e+06	2.02102e+06	6194682	6.85824e+06	4049874	7326412
4325	N1-Methyl-4-pyridone-3-carboxamide	Cofactors and Vitamins	Nicotinate and Nicotinamide Metabolism	57584	LC/MS Pos Early	100001469	1260	153.066	440810	769-49-3	C05843	HMDB0004194	2.63555e+06	3.68791e+06	3.56437e+06	4558825	2.0995e+06	3694768	5.57479e+06	2.78703e+06	3.28019e+06	3.90732e+06	2740065	3.21057e+06	4138488	1.60508e+06	1.74767e+06	1.394e+06	2878534	1.71901e+06	1942010	4.53051e+06	3.49092e+06	1.22255e+06	2.69292e+06	4.03639e+06	5.46154e+06	2145512	3.35331e+06	2.12208e+06	4.20217e+06	3.9707e+06	2.57559e+06	3.152e+06	1.65596e+06	4.11416e+06	4597857	2.47547e+06	4.89194e+06
4153	1-methyladenosine	Nucleotide	Purine Metabolism, Adenine containing	15650	LC/MS Pos Early	1242	2120	282.12	27476	15763-06-1	C02494	HMDB0003331	660656	534502	444379	777397	713455	579572	667440	536286	784801	525414	693329	818059	589702	621777	648058	533636	629657	608378	572510	710217	705141	494078	670137	626257	688654	592018	660904	703339	668172	584370	602381	633544	512814	669785	643508	745672	668351
4126	N1-methylinosine	Nucleotide	Purine Metabolism, (Hypo)Xanthine/Inosine containing	48351	LC/MS Pos Early	100001409	1430	283.104	650095	20245-33-4		HMDB0002721	318637	205383	159318	285765	238677	201392	267578	304603	223000	163090	237562	331860	222737	183431	269389	240118	174541	254076	222610	322721	266552	201073	222015	267420	314490	311204	281109	176736	334230	343188	274281	309073	206196	335050	238939	285428	287271
4192	N2,N2-dimethylguanosine	Nucleotide	Purine Metabolism, Guanine containing	35137	LC/MS Pos Early	100001412	2210	312.13	135501639	2140-67-2		HMDB0004824	143009	105064	116310	191784	168468	124234	165460	166726	162470	107362	146772	143984	116035	143792	190132	112451	118038	133119	121332	181428	161093	106222	167195	134495	200526	140472	148950	155342	145588	139359	159756	139794	111961	165272	129125	176557	154194
510	N2,N5-diacetylornithine	Amino Acid	Urea cycle; Arginine and Proline Metabolism	43591	LC/MS Neg	100004575	1367	215.104	65977	39825-23-5			146706	239801	325583	122574	413498	86520.2	259632	162766	188044	143434	95928.1	220045	117405	72010	66728.9	119020	168892	236388	496276	1.34337e+06	242106	61942.6	170355	180097	127759	118860	428400	163536	217671	156095	107541	487673	100916	275579	328071	412072	80319.5
109	N2-acetyl,N6-methyllysine	Amino Acid	Lysine Metabolism	62954	LC/MS Pos Early	100020546	2168	203.139					22566.5	129491	112319	67941.6	165368	127236		164255	81279.9	138963			527812	149685	25178.7	44321		94490.2		100131	60713.4	95673.7	147325	542727	110241	89598.8		34561.7	537312	113834	44721.1	140756		62602.3	166526	224012	112946
4191	N2-methylguanosine	Nucleotide	Purine Metabolism, Guanine containing	35133	LC/MS Neg	100001467	1988	296.1	135501934	2140-77-4		HMDB0005862		54752		34541.4	38018.6	43935.2		24970.1	27954.1	31011.9				44883.6	45507.8				22042.3	41274.4	45196.2		55850.9	30223.6	34384.2	28150.2	20331.9				72010.6	37669.1					26134
4256	N4-acetylcytidine	Nucleotide	Pyrimidine Metabolism, Cytidine containing	35130	LC/MS Neg	100001413	2040	284.089	107461	3768-18-1		HMDB0005923	243692	85973	193074	267666	232064	141251	229681	144652	170097	73185.9	132443	146187	190252	117909	185074	184198	163090	149574	159185	159096	236529	172783	199852	112614	240464	106431	202308	159548	162599	123975	204299	168038	179016	200312	155329	170801	125417
116	N6,N6,N6-trimethyllysine	Amino Acid	Lysine Metabolism	1498	LC/MS Pos Early	189	2825	189.16	440120	23284-33-5	C03793	HMDB0001325	8142874	6936240	6336834	5108632	5991451	5959593	9018581	5474677	7.89682e+06	2713244	6956877	8399427	9333810	4.06159e+06	4.13074e+06	3.99636e+06	5.81671e+06	5885585	6892258	6.70976e+06	5.48634e+06	6.7635e+06	8.19253e+06	6.23149e+06	11455987	6.88774e+06	7.75021e+06	6.00027e+06	11710634	8068446	6.12972e+06	5.71517e+06	4.9053e+06	5.80094e+06	7.95116e+06	5762396	6.44502e+06
115	N6,N6-dimethyllysine	Amino Acid	Lysine Metabolism	62862	LC/MS Pos Early	100020417	2831	175.144	193344	2259-86-1	C05545	HMDB0013287	4.74521e+06	2.65366e+06	8837829	5.29876e+06	5.66736e+06		5.80257e+06	11189981	4.62821e+06	6.17467e+06	3574702	5036603	9416783	9563984	4449104	5769321	5920663	3242801	3.67079e+06	4983739	3.63792e+06	4.38321e+06	2.69645e+06	12632701	12395044	11266393	2.34496e+06	6388792	12572315	12796760	1.649e+06	9444513	2.93153e+06	10635873	10648257	11628835	9907502
107	N6-acetyllysine	Amino Acid	Lysine Metabolism	36752	LC/MS Neg	100001734	1059	187.109	92832	692-04-6	C02727	HMDB0000206	351292	294689	325979	353038	380927	341723	330260	384555	302660	253679	367734	429656	364743	411893	346759	303095	440431	301953	373096	330797	375120	373611	373853	380308	330602	378477	371246	446498	420385	413188	343543	311348	294860	321350	392463	448136	390558
4164	N6-carbamoylthreonyladenosine	Nucleotide	Purine Metabolism, Adenine containing	35157	LC/MS Neg	100001415	2164	411.127	161466	24719-82-2		HMDB0041623	125720	91671.1	104464	175213	139854	100001	143061	136841	136984	93105.2	132634	140229	109839	132650	190186	126222	118906	129215	111943		142963	78976.1	135356	138745	147186	118827	118720	134375	119846	124987	153418	141995	103378	114486	125205	147506	136087
4154	N6-methyladenosine	Nucleotide	Purine Metabolism, Adenine containing	37114	LC/MS Neg	213	2593	148.063	102175	1867-73-8		HMDB0004044	23570.5	33562.9	31908.2	59938.4	71680	76801.3	44516.2	26303.9	51531.6	35656.9	40638.3	57344.9	54934.8	70826.8	64437.6	42100.8	46604.8	52108.8	33772.7	25179.1	32174.8	39009.1	73904.1	54144.8	21151.4	23969.6	52230.2	73190.7	60843.5	30478.1	18887.9	39177.8	34321.5	56278.5	49389	65303.2	68427.4
114	N6-methyllysine	Amino Acid	Lysine Metabolism	62860	LC/MS Pos Early	100003415	2831	161.129	164795	1188-07-4	C02728	HMDB0002038	16842598	10299907	52138388	22921426	17843242	17133886	15929421	93148408	15558323	9805523	18842240	15669572	51178996	65020408	11237768	22332448	16321336	20874960	10686511	16757921	9196958	17860306	20750362	88074096	63158020	32192134	17670906	25053678	74378792	73526776	13292904	79061752	11425173	25042498	78434896	68309752	51158144
4174	N6-succinyladenosine	Nucleotide	Purine Metabolism, Adenine containing	48130	LC/MS Neg	100001664	940	382.1	165243	4542-23-8		HMDB0000912	52394		43838	87679	47018	41222	91426.2	44874	35861	44831	48509		58845	50306	76762	53454.9	42598.2	67561.4	51594	38794	57901	41399		61881.9	51835	48487	62009	55151	65556	48601.3	46106			52781	50007	58280	53351
5390	naproxen	Xenobiotics	Drug - Analgesics, Anesthetics	12122	LC/MS Neg	1384	4155	229.087	156391	22204-53-1	C01517	HMDB0001923
1889	nervonoylcarnitine (C24:1)*	Lipid	Fatty Acid Metabolism (Acyl Carnitine, Monounsaturated)	57531	LC/MS Pos Late	100015846	1602	510.452						160813		186753			161603	111473	111827						108014	117714	203468	105366	185521	239785	186563	136643	92760.6		119038	124388	98626.3	85878.9		51636.6	101487		133725	195755	130743
4304	nicotinamide	Cofactors and Vitamins	Nicotinate and Nicotinamide Metabolism	594	LC/MS Pos Early	432	1942	123.055	936	98-92-0	C00153	HMDB0001406	1.21501e+06	1.822e+06	1.04566e+06	2174368	1.56196e+06	1.17204e+06	2.98848e+06	1.94801e+06	2.08283e+06	1266551	2313757	1.50909e+06	1.79232e+06	609140	1.93647e+06	1.61692e+06	2367465	1.67642e+06	1.50348e+06	1.41634e+06	2467760	1.70067e+06	1.74566e+06	1.40349e+06	1.54638e+06	2.08939e+06	2.38441e+06	1.04241e+06	1.84574e+06	2.03358e+06	1.9201e+06	1.92444e+06	2339835	2100029	1814996	1.35042e+06	1.58762e+06
4302	nicotinate ribonucleoside	Cofactors and Vitamins	Nicotinate and Nicotinamide Metabolism	33471	LC/MS Pos Early	100001316	1536	256.082	161233	2625-49-2	C05841	HMDB0006809
4323	nicotinurate	Cofactors and Vitamins	Nicotinate and Nicotinamide Metabolism	35121	LC/MS Neg	100001455	1467	179.046	68499	583-08-4	C05380	HMDB0003269
1565	nisinate (24:6n3)	Lipid	Long Chain Polyunsaturated Fatty Acid (n3 and n6)	57810	LC/MS Neg	100015785	5657	355.264	11792612	68378-49-4		HMDB0013025				650627			658505	333543		356303								488722	720879				706450	452267			725431		288663	350478						259463
1516	nonadecanoate (19:0)	Lipid	Long Chain Saturated Fatty Acid	1356	LC/MS Neg	892	6068	297.28	12591	646-30-0	C16535	HMDB0000772	7546380	4.13424e+06	3464857	5.38699e+06	4.22898e+06	5.76559e+06	3.89524e+06	4383795	4.99149e+06	4.80885e+06	4519323	6.00646e+06	4610165	5.13472e+06	3.0896e+06	5.97587e+06	4888353	3.3008e+06	4797989	6.47392e+06	4.60794e+06	4477578	3.7022e+06	3348704	2752266	3.5409e+06	6.76427e+06	2.33504e+06	3.43779e+06	2.87386e+06	3.39708e+06	2.82967e+06	4.66917e+06	4258223	3703983	5868434	5.2172e+06
1857	nonanoylcarnitine (C9)	Lipid	Fatty Acid Metabolism (Acyl Carnitine, Medium Chain)	61775	LC/MS Pos Late	100006620	1010	302.233	91825642			HMDB0013288	298147	101639	184659	243451	105182		160903	234308		222262	147885		132992	142875	219830	217425	100034	125059	87324	132109	257003	120761	129905	82799.7		159977	142947	91076	146343		117416	98938	115668	122589	129397	95780
23	O-acetylhomoserine	Amino Acid	Glycine, Serine and Threonine Metabolism	31539	LC/MS Polar	100001129	1850	160.061	439389	7540-67-2	C01077	HMDB0029423	193008	295282	384048	237958	234496	281561	141317	203585	344832	200257	339496	357197	220137	213222	170463	303416	223551	152686	127504	300191	289951	404100	371542	281486	164649	101034	333248	364611	468191	195612	292146	177777	303126	216883	652975	265772	195823
4559	o-cresol sulfate	Xenobiotics	Benzoate Metabolism	36845	LC/MS Neg	100001806	2796	187.007	11615528			HMDB0011635		40030.3	44694.9	41492.4	964838	42873.3	53883.8	184233	449417	31355.2	295741	46016.9	140096	224629	257980		472539	36413.1	553716	182883	80004.8	115077	142265	90927	133596	34296.6	74904.7	162952	54826.1	281928	45354.9	148457	904612		619836	64497.3	97748.1
5780	o-hydroxyatorvastatin	Xenobiotics	Drug - Metabolic	47883	LC/MS Pos Late	100005933	1110	575.255	9808225	214217-86-4
6089	O-sulfo-L-tyrosine	Xenobiotics	Chemical	45413	LC/MS Neg	100005384	990	260.023	514186				1.42167e+06	901361	929159	1.22603e+06	1.1503e+06	979962	1.6581e+06	2.07853e+06	1.15101e+06	1.08338e+06	1.29956e+06	1.88257e+06	1.22327e+06	1.17546e+06	1.4261e+06	1.34561e+06	1.07883e+06	1.44104e+06	1.93355e+06	1.29924e+06	1.33993e+06	1.72421e+06	1.09691e+06	1.21468e+06	1.66726e+06	1.44201e+06	1.66636e+06	936081	1.65886e+06	1.19265e+06	2.20264e+06	1.35714e+06	1.1574e+06	1.2776e+06	1.46132e+06	1.53958e+06	1.75401e+06
1700	octadecadienedioate (C18:2-DC)*	Lipid	Fatty Acid, Dicarboxylate	61860	LC/MS Neg	100019982	4676	309.207					1649180	3.00126e+06	1.70471e+06	888546	2.02287e+06	589604	1.58999e+06	1.47234e+06	1992631	2.11685e+06	1.29595e+06	2.57176e+06	5742364	1.80768e+06	2.20677e+06	604246	2.72561e+06	2717383	1.47874e+06	1.3284e+06	2.89613e+06	4.0231e+06	1.65735e+06	1.87298e+06	1530155	758511	735314	3.70313e+06	1.33383e+06	1453657	3607175	952831	2114722	3.31865e+06	1.58699e+06	1.61748e+06	463152
1698	octadecanedioate (C18)	Lipid	Fatty Acid, Dicarboxylate	36754	LC/MS Neg	100001615	5043	313.238	70095	871-70-5		HMDB0000782	3.94633e+06	1.91441e+06	1364276	1.37083e+06	1.35972e+06	1.07701e+06	1.54488e+06	1.16058e+06	1.27831e+06	1.67053e+06	1.60864e+06	1.3445e+06	1.68259e+06	1.32728e+06	686828	1.26638e+06	618052	1.22772e+06	596498	908785	2.25633e+06	1.03549e+06	728521	1.4845e+06	240997	1.00763e+06	1.19663e+06	1247107	921190	1.16211e+06	1.03401e+06	782763	1.99382e+06	1.93633e+06	1.14576e+06	782728	1.07321e+06
1917	octadecanedioylcarnitine (C18-DC)*	Lipid	Fatty Acid Metabolism (Acyl Carnitine, Dicarboxylate)	61867	LC/MS Pos Late	100005998	1227	458.348		123233-50-1			750273	410058	316853	463915	281977	176909	323165	383006	278252	313592	317300	282208	375846	260770	227913	262049	263346	374183	118280	260428	369442	246254	124865	243934	183694	336004	226753	321562	187776	286410	223879	157396	383579	505945	339096	278011	220052
1699	octadecenedioate (C18:1-DC)	Lipid	Fatty Acid, Dicarboxylate	61861	LC/MS Neg	100019978	4875	311.223	9543674				16277238	12186286	5195743	6538187	8944241	4.88175e+06	7084188	4.94258e+06	6.28512e+06	6.50334e+06	10523733	7773548	10234785	5.42549e+06	7.73769e+06	5148830	7380632	11378126	3.37191e+06	4.14087e+06	8906285	6027103	3.59393e+06	6.77348e+06	4.13918e+06	4.89997e+06	3083204	8.1939e+06	4436294	6993613	7501705	3.42659e+06	10570344	14422660	6.17573e+06	3.31252e+06	4.22651e+06
1918	octadecenedioylcarnitine (C18:1-DC)*	Lipid	Fatty Acid Metabolism (Acyl Carnitine, Dicarboxylate)	61865	LC/MS Pos Late	100005996	1180	456.332		251981-06-3			537576	421641	238102	430777	227032	169854	215651	262281	276563	291840	243245	267024	575503	220622	368002	240870	252883	313762	134524	274079	371058	171099	114159	230517	154651	258065	138704	310965	144450	316110	229875	124905	552350	751092	268790	183329	180897
1852	octanoylcarnitine (C8)	Lipid	Fatty Acid Metabolism (Acyl Carnitine, Medium Chain)	33936	LC/MS Pos Late	100001247	950	288.217	11953814;123701	3671-77-0	C02838	HMDB0000791	7790840	5.14266e+06	9015708	7.66047e+06	3309928	3361922	6.10336e+06	7.87041e+06	4.18651e+06	7848740	4210788	4.18134e+06	6082208	5.90992e+06	16699486	7943210	4014506	4915871	3.65458e+06	5.12688e+06	10794756	5022897	5837899	3.40193e+06	4.47345e+06	6158873	4.86796e+06	3780341	7.4601e+06	5.97581e+06	4.89486e+06	4.52174e+06	5323805	6290530	5780472	2.58333e+06	4.86588e+06
1533	oleate/vaccenate (18:1)	Lipid	Long Chain Monounsaturated Fatty Acid	52285	LC/MS Neg	100008930	5655	281.249	637517;445639;5281127;5282761		C01712,C08367,C00712,C21944	HMDB0000207,HMDB0000573,HMDB0003231,HMDB0240219	2947599360	5483069440	3580144128	5257920512	3472936960	5583279104	2819692288	3666799360	3493485824	3008543232	1655911552	4128947712	4047687168	4739069952	4767280640	6654353920	3869760256	2285354752	4361814528	5869232640	3901537536	3003753472	3097455616	1816968576	1446025216	3113181696	4659166208	1295276416	3426120192	2164410112	2850605056	1822977152	4598194176	4751958016	2498017792	2404588800	3878711040
2159	oleoyl ethanolamide	Lipid	Endocannabinoid	38102	LC/MS Neg	1137	6450	324.291	5283454	11-58-0;111-58-0		HMDB0002088	745794	1.15366e+06	1.17738e+06	1.29969e+06	1066727	1.47426e+06	1.28106e+06	1.26274e+06	814962	873822	580653	1312759	1335286	984775	1388300	1.62488e+06	884199	938652	1.02053e+06	1.42229e+06	1562463	964960	706366	887020	840794	929336	1.40029e+06	618244	1.13128e+06	617615	805388	1.05216e+06	1.24909e+06	1.57003e+06	961236	874474	1.16255e+06
2939	oleoyl-arachidonoyl-glycerol (18:1/20:4) [1]*	Lipid	Diacylglycerol	54960	LC/MS Pos Late	100010936	2907	660.556	9543786			HMDB0007228	3.54379e+06	3.07274e+06	1.94853e+06	4.16735e+06	3.18877e+06	7871251	2.83995e+06	4162442	3.97691e+06	2.92291e+06	3784324	5.59485e+06	3607543	2.43038e+06	1.3483e+06	3.70026e+06	12363450	3245460	4.7236e+06	2.82389e+06	3.60774e+06	2.6735e+06	3.29662e+06	2.1209e+06	2811791	4.0938e+06	2.23277e+06	3.42006e+06	2.29471e+06	2444718	3.29141e+06	5.12167e+06	1.80596e+06	2.49987e+06	2.81447e+06	1.44307e+06	2.54015e+06
2940	oleoyl-arachidonoyl-glycerol (18:1/20:4) [2]*	Lipid	Diacylglycerol	54961	LC/MS Pos Late	100010937	2990	660.556	9543786			HMDB0007228	4.23878e+06	3.65977e+06	2379531	4.81256e+06	3.76808e+06	8274526	3224059	4490360	4.68486e+06	3.81497e+06	4448459	6.23547e+06	3711273	2.26429e+06	1.58245e+06	4.14609e+06	12110955	4639673	5328625	3.20848e+06	4894677	3.18482e+06	3.2553e+06	2668114	2970963	4.64118e+06	2.26833e+06	3.4088e+06	2.49748e+06	2.84527e+06	3.40852e+06	6314913	1.80189e+06	2.6683e+06	3.35381e+06	1997259	3.26958e+06
2929	oleoyl-linolenoyl-glycerol (18:1/18:3) [2]*	Lipid	Diacylglycerol	54970	LC/MS Pos Late	100010944	2819	634.54	14275403			HMDB0007220	513582	2.6515e+06	283136	226010	977754	1.91499e+06	414523	758216	580736	1.33087e+06	618707	856376		254826	107962	1.36145e+06	986388	655312	778092		137093	187050	165649	157687	272515	1.01738e+06	384352	496626	260299	513685	640707	156213		82018.5	262000	488875	625966
2926	oleoyl-linoleoyl-glycerol (18:1/18:2) [1]	Lipid	Diacylglycerol	46798	LC/MS Pos Late	100002989	3115	636.556	14275396	106292-55-1		HMDB0007219	13509485	26003970	20503564	17604736	15250354	15087133	16468448	21505668	21249296	23554566	13085789	23152916	15898796	17308512	18954916	16776491	64752248	22954550	13537094	17210050	18707124	17485538	18975902	5039424	17656318	20551710	10766009	26340374	8.34607e+06	14355818	13329353	18856382	14689459	16460726	23070630	8418195	7.32021e+06
2927	oleoyl-linoleoyl-glycerol (18:1/18:2) [2]	Lipid	Diacylglycerol	46799	LC/MS Pos Late	100002990	3223	636.556	71433693	104346-53-4		HMDB0007219	23744598	32666486	26675058	24430082	19809192	17694594	21876606	37574820	30569364	33535328	24511048	37282220	23727576	21591968	23513588	22483028	82553296	36241804	17735134	23391852	30307076	26783428	23811908	8937565	21660858	32902886	16623294	30909828	14280309	19215978	23511530	30838928	20352478	19002868	33190856	13203034	12779814
2923	oleoyl-oleoyl-glycerol (18:1/18:1) [1]*	Lipid	Diacylglycerol	54945	LC/MS Pos Late	100010918	3571	638.572	9543716			HMDB0007218	6.7391e+06	5.25268e+06	4.24788e+06	4504921	4.17758e+06	7216529	3.71483e+06	7.06884e+06	5.86772e+06	5.00729e+06	4.91131e+06	7388198	5.69582e+06	3.21083e+06	2.8959e+06	6.36733e+06	12562325	5759032	5.86784e+06	6.70427e+06	5.98418e+06	4757495	3.14547e+06	2.01352e+06	4863052	8.26163e+06	5.15847e+06	4.3566e+06	2.51813e+06	4.73266e+06	3.90572e+06	6.27451e+06	3.8858e+06	4.95794e+06	6043027	2.79851e+06	4056889
2924	oleoyl-oleoyl-glycerol (18:1/18:1) [2]*	Lipid	Diacylglycerol	54946	LC/MS Pos Late	100010919	3695	638.572	9543716			HMDB0007218	10006423	8.3378e+06	4586764	4837933	5.02241e+06	10934515	6.44682e+06	11303557	10281175	6.65584e+06	7.53983e+06	12078597	7.58443e+06	4.68913e+06	2898532	8827472	12728452	7.97648e+06	10063771	9496833	9338108	6751186	3130367	2.56987e+06	5.22562e+06	13188945	7.58186e+06	5.56647e+06	4.45614e+06	7.36345e+06	7.20111e+06	11660299	4533127	6865778	8720825	4469629	6.06626e+06
1886	oleoylcarnitine (C18:1)	Lipid	Fatty Acid Metabolism (Acyl Carnitine, Monounsaturated)	35160	LC/MS Pos Late	100001501	1423	426.358	6441392	38677-66-6		HMDB0005065	6909968	8.35515e+06	7.99161e+06	8841891	5191486	7268458	5.30371e+06	6590198	5550364	6554876	4577103	6915326	9318087	6945687	7.51311e+06	7849419	7.89452e+06	5.53151e+06	7569653	7.65632e+06	8579597	5615896	4177292	3538914	5736978	8605216	7.06251e+06	5862679	7652768	5.06172e+06	3293267	5478388	9517418	10744569	8490166	5488739	6.7297e+06
1944	oleoylcholine	Lipid	Fatty Acid Metabolism (Acyl Choline)	53260	LC/MS Pos Late	100009331	1449	368.352	59040790			HMDB0240596	201752	84893.4	229132	369295	90627.8	105285		446882	286668	465376	395243	345607	405707	2.22119e+06	272559	386841	261074	570126	775704	350273	339313	674863	875670	500350	187704	598387	542047	342302	736111	423119	491557	724090	329646	287894	684207	883308	230831
5745	omeprazole	Xenobiotics	Drug - Gastrointestinal	38600	LC/MS Neg	100002725	4673	344.107	4594	73590-58-6	C07324	HMDB0001913
487	ornithine	Amino Acid	Urea cycle; Arginine and Proline Metabolism	1493	LC/MS Pos Early	444	2800	133.097	6262	3184-13-2	C00077	HMDB0000214	181665008	119878000	118784840	161101664	177010272	114007064	146729696	169326416	134498384	186946320	168029328	214823760	151419744	131028168	157823680	138133952	251533376	162118688	170997824	175735376	80154048	188529392	117692296	161720800	152470416	200879424	139797792	201833648	212222128	140840944	101997648	159431136	159600944	266814720	205021200	142833840	200093104
4207	orotate	Nucleotide	Pyrimidine Metabolism, Orotate containing	1505	LC/MS Polar	445	1638.1	155.01	967	50887-69-9	C00295	HMDB0000226	1529245	1.3719e+06	2.24891e+06	2.43377e+06	1.7528e+06	1.50062e+06	2.41435e+06	2.70033e+06	2.29084e+06	1645596	1.57245e+06	2.29807e+06	3252988	2.14973e+06	2.57378e+06	2.57416e+06	2.05338e+06	2.3346e+06	2.22868e+06	2.06057e+06	3318382	1.81793e+06	1.77426e+06	2.12229e+06	3.12596e+06	1823413	2.87193e+06	2.65708e+06	2.98119e+06	2.30223e+06	2.4412e+06	2.01017e+06	2.31332e+06	1.71912e+06	3.26392e+06	2616627	2.16547e+06
4209	orotidine	Nucleotide	Pyrimidine Metabolism, Orotate containing	35172	LC/MS Polar	100001416	2250	287.052	92751	314-50-1		HMDB0000788	507459	192698	275639	539864	352018	243363	574719	527009	423699	246556	315202	401165	307766	253295	446269	380843	420722	392394	446306	463344	323460	301895	323161	309689	713406	322143	448341	368548	424486	347135	515663	403824	274529	369374	351312	362598	334915
4356	oxalate (ethanedioate)	Cofactors and Vitamins	Ascorbate and Aldarate Metabolism	20694	LC/MS Neg	100000841	603	88.988	971	144-62-7	C00209	HMDB0002329	9503857	23885498	13036834	10381594	14534667	14171509	12106330	14661699	17518950	18657502	9991764	13041401	12644941	19222916	13110225	11990172	12544197	9306997	22730442	20656026	22633478	13310274	18494532	14867324	15239825	13308556	16412033	16283164	10674141	7402829	17399070	18775476	17894512	11569169	13730489	6791641	10811563
5924	oxazepam	Xenobiotics	Drug - Psychoactive	27551	LC/MS Pos Late	100000990	967	287.058	4616	604-75-1	C07359	HMDB14980
263	oxindolylalanine	Amino Acid	Tryptophan Metabolism	64568	LC/MS Pos Early	100022120	2756	221.092	20977764				418347	410539	418927	244591	367099	313562	412549	530241	391420	375396	515342	472988	329224	241234	296444	317258	391015	397329	419683	278460	425731	440063	428278	370947	435143	467664	390724	513890	445053	450713	437943	332398	377618	304460	417245	267855	407374
5802	oxypurinol	Xenobiotics	Drug - Metabolic	41726	LC/MS Polar	100002489	1656	151.026	135398752	2465-59-0	D02365	HMDB0000786
225	p-cresol glucuronide*	Amino Acid	Tyrosine Metabolism	48841	LC/MS Neg	100006191	2420	283.082	154035	17680-99-8		HMDB0011686	812676	17714.5	83297.4	287837	326200	45496.1	25640.3	103369	851502		1.44235e+06	64687.5	1.26936e+06	203097	108401	365936	563011	102644	393827	295203	140274	35541.1	314183		376378	175918	866691	57538.7	408919		125761	178705	387249	306966	50568.5	1.09664e+06	64383.6
4552	p-cresol sulfate	Xenobiotics	Benzoate Metabolism	36103	LC/MS Neg	100001315	2890	187.007	4615423	3233-57-7		HMDB0011635	237332672	31710974	90052176	156173168	194639216	32371958	13331279	147626048	181063712	48340936	357723360	83977488	358339360	156661664	36012856	140849072	247937344	143370528	296026240	92780816	119460648	11037246	264553104	32254282	262912016	173490256	283625472	113449024	129549392	24476388	52191204	119943224	148315472	116940736	46113812	677742080	36867868
1510	palmitate (16:0)	Lipid	Long Chain Saturated Fatty Acid	1336	LC/MS Neg	424	5618	255.233	985	57-10-3	C00249	HMDB0000220	3045134848	4015574272	2944806656	4280968192	2989197568	4202923008	2632191488	3233221376	3032070656	2509244672	2059426688	3114697472	3030498048	3762412544	2975215872	4331107328	3083302144	1968883328	3527891456	3867407872	3115974912	2618179072	3128492800	1797761408	1702392448	2543851008	3889636096	1387130624	2533678336	1944909568	2740097280	1874486400	3618863104	4307762688	2428478720	2198015232	3388132608
1529	palmitoleate (16:1n7)	Lipid	Long Chain Monounsaturated Fatty Acid	33447	LC/MS Neg	452	5475	253.217	445638	373-49-9	C08362	HMDB0003229	190799216	647243968	223057168	621464192	243007536	434531200	191733424	272920192	213394768	151293344	100133264	211406784	226131872	552350656	463243072	862132096	145817712	101521016	331622048	466058560	300901984	140065136	160492912	72075200	61015804	257528896	332257408	80259624	171721328	108583904	319478368	120298952	379666752	316212704	151933552	169334768	299493760
2915	palmitoleoyl-arachidonoyl-glycerol (16:1/20:4) [2]*	Lipid	Diacylglycerol	57406	LC/MS Pos Late	100015681	2528	632.525					1124324	2367405	1032817	2055027	2109771	3504583	2675341	1891309	2309398	3238629	1378363	1554275	564213	1454720	855851	1.84105e+06	10842111	2.94443e+06	1357272	570391	865025	1533327	2.24023e+06	996482	1189401	1908235	521504	2957153	560432	1.01668e+06	2195450	2993155	672115	758828	1843739	769290	848600
2911	palmitoleoyl-linoleoyl-glycerol (16:1/18:2) [1]*	Lipid	Diacylglycerol	54967	LC/MS Pos Late	100010930	2664	608.525	9543699			HMDB0007132	912634	1677005	1.04715e+06	1.90622e+06	1098311	1.82884e+06	945034	1.6976e+06	1.77722e+06	1.17516e+06	948012	1380470	570944	1113032	1.07589e+06	946499	3.98222e+06	1.1212e+06	866995	1.01109e+06	1.37556e+06	901907	1.0362e+06	182885	1.29556e+06	1.48494e+06	890825	1.79309e+06	298365	523703	1.23512e+06	1.16744e+06	966344	1063252	1.74789e+06	630992	478808
1885	palmitoleoylcarnitine (C16:1)*	Lipid	Fatty Acid Metabolism (Acyl Carnitine, Monounsaturated)	53223	LC/MS Pos Late	100009406	1357	398.327	71464547				1.18272e+06	1.74155e+06	1.39844e+06	2.09444e+06	747938	1.12934e+06	1.22273e+06	1.24857e+06	1.0325e+06	985909	643490	1.0774e+06	1.62124e+06	1.51996e+06	2349246	1.66998e+06	918126	973847	1.21505e+06	1.68169e+06	1.92024e+06	802454	708722	563730	671499	1.52731e+06	981602	808021	1.01229e+06	953648	882814	789808	2.06027e+06	1.88656e+06	1.52753e+06	1.03944e+06	1.50274e+06
3099	palmitoyl dihydrosphingomyelin (d18:0/16:0)*	Lipid	Dihydrosphingomyelins	52434	LC/MS Pos Late	100008954	2290	705.591	9939965			HMDB0010168	16209792	38472628	28741444	33484558	33922604	22488170	23910470	35350188	28661344	20908674	30038400	32086176	31656960	35913208	27996730	30048460	28483260	29500248	45411564	45378308	42293508	32326526	38376464	31077188	27082818	30064638	24310292	18242230	26673038	20501192	29174742	31460336	31043102	35462124	21231488	31669560	40032760
2162	palmitoyl ethanolamide	Lipid	Endocannabinoid	38165	LC/MS Pos Late	1489	1643	300.29	4671	544-31-0	C16512	HMDB0002100	523876	468946	508657	550120	507245	526440	483489	449108	397972	422714	394582	497919	445962	427890	347696	445604	498487	389595	487376	516648	577489	495769	470343	391444	498155	546279	528882	385264	385522	484266	436767	414935	504254	795371	525161	399986	555480
3103	palmitoyl sphingomyelin (d18:1/16:0)	Lipid	Sphingomyelins	37506	LC/MS Pos Late	100002107	2168	703.575	9939941	6254-89-3		HMDB0010169	199845536	297615264	278319712	305685024	292589696	247613744	262403072	291464288	254664992	273453856	313061184	292156000	255600960	305087712	265410384	275476896	278835488	295839936	363687936	373446560	291587200	293668576	308762304	270727136	265919984	280369408	249397472	224891504	230360976	248207472	231318016	309001664	283727648	303194400	225379680	316492224	312313472
2913	palmitoyl-arachidonoyl-glycerol (16:0/20:4) [1]*	Lipid	Diacylglycerol	54957	LC/MS Pos Late	100010924	2916	634.54	9543736			HMDB0007112	424567			646387	836986	1.70892e+06		416683	300724		443523	325551	280559	358216			2.72971e+06		630848	88327.9	212111	125858	513622		370040	295598	216103	806975		446390	345879	352527	209537	515490	214628		444947
2914	palmitoyl-arachidonoyl-glycerol (16:0/20:4) [2]*	Lipid	Diacylglycerol	54958	LC/MS Pos Late	100010925	3015	634.54	9543736			HMDB0007112	1.38522e+06	449338		1.08465e+06	669920	2271446	706506	1.15844e+06	724300		1.45077e+06	1.18402e+06	444645	491992	240774	669920	2.82334e+06	1.06209e+06	1.21962e+06	477849	812579	763841	918347	458672	898353	1.01516e+06	563046	742858	272435	518077	1202275	1247156	376630	727709	765829		814484
2908	palmitoyl-linolenoyl-glycerol (16:0/18:3) [2]*	Lipid	Diacylglycerol	54965	LC/MS Pos Late	100010939	2834	608.525	348277338;348277337			HMDB0007104,HMDB0007105				516545	388806	939525	303174			230822	293452	114347				162425	1.2041e+06	257701	115848	81019.1	108911	93446	286667		335111	307518	188515	307400		29033	105044			187617	252858		182134
2906	palmitoyl-linoleoyl-glycerol (16:0/18:2) [1]*	Lipid	Diacylglycerol	52633	LC/MS Pos Late	100009052	3080	610.54	9543695			HMDB0007103	3.74103e+06	1.87308e+06	3.57347e+06	4.38644e+06	3.73204e+06	4.36129e+06	4008588	4.47482e+06	2151719	3152085	3.50853e+06	4.12676e+06	2.52628e+06	2.62951e+06	2410837	3.27837e+06	16273698	4.3465e+06	3.22423e+06	2.48137e+06	3.15383e+06	3.13213e+06	4.18092e+06	1117577	2.64741e+06	4.19108e+06	2.8071e+06	2337231	1.05724e+06	3655744	3.7231e+06	3.23791e+06	2696410	4358830	4.23075e+06	1838113	1.89243e+06
2907	palmitoyl-linoleoyl-glycerol (16:0/18:2) [2]*	Lipid	Diacylglycerol	52634	LC/MS Pos Late	100009055	3197	610.54	131801744			HMDB0007103	6.66321e+06	3.84555e+06	4655058	5.61064e+06	4240955	5164959	5.3874e+06	8051723	6360691	5.03853e+06	6.44442e+06	7134669	4.30802e+06	3.57531e+06	3.14567e+06	3911379	20491504	7466473	3.29435e+06	2.89514e+06	5.59357e+06	5217119	5.61937e+06	1.64558e+06	4.93155e+06	7.0905e+06	4.46472e+06	4681464	2.05957e+06	5009896	6865972	5377977	4.39218e+06	5.24988e+06	6.5147e+06	3.13184e+06	3.05096e+06
2904	palmitoyl-oleoyl-glycerol (16:0/18:1) [1]*	Lipid	Diacylglycerol	54943	LC/MS Pos Late	100010916	3562	612.556	5282283		C13861	HMDB0007102	1266830	409333	478159	729025	647734	1.24549e+06	469427	933461	910252	462453	726346	889367	652914	295898	220134	597692	1.88369e+06	612191	887734	581357	588877	531215	514250	173230	899691	1.00374e+06	769295	483805	171758	635935	658938	735188	493085	905386	807373	343288	557589
2905	palmitoyl-oleoyl-glycerol (16:0/18:1) [2]*	Lipid	Diacylglycerol	54942	LC/MS Pos Late	100010917	3695	612.556	5282283		C13861	HMDB0007102	2139121	747157	846803	1.44565e+06	1.12276e+06	1.97233e+06	1.02163e+06	1.72108e+06	1.57139e+06	882763	1.50224e+06	1.76238e+06	973779	591096	328127	967028	4.00176e+06	1.08375e+06	1.66564e+06	1.0086e+06	1.24993e+06	1.03892e+06	925669	364368	1.66427e+06	2017862	1.37078e+06	834996	470836	1.21128e+06	1.35034e+06	1.41003e+06	1.0194e+06	1.47998e+06	1.33376e+06	715981	1.08625e+06
3134	palmitoyl-sphingosine-phosphoethanolamine (d18:1/16:0)	Lipid	Ceramide PEs	62984	LC/MS Pos Late	100021162	2207	661.528					312289	663059	540028	547738	640276	429278	429525	489347	488876	424324	528208	460655	411949	515305	543481	427973	520499	559111	761056	665938	557036	563425	486540	549855	480684	477865	377923	414065	428844	432719	411059	499558	576706	594304	390843	465631	594780
1864	palmitoylcarnitine (C16)	Lipid	Fatty Acid Metabolism (Acyl Carnitine, Long Chain Saturated)	44681	LC/MS Pos Late	100000776	1425	400.342	461	6865-14-1	C02990	HMDB0000222	6.68247e+06	5399296	5164671	7633412	4.04177e+06	5.73858e+06	5.00469e+06	5861325	5044404	4051585	4945688	4366806	5998221	4516886	4.06221e+06	6.02048e+06	5.73484e+06	3.81711e+06	5985534	5.45368e+06	6.18893e+06	4575274	4495941	3.65393e+06	5978027	6041446	5133063	3.74098e+06	3.43146e+06	4.81184e+06	4461018	3403455	7004562	9099568	6340534	4819884	5794807
1943	palmitoylcholine	Lipid	Fatty Acid Metabolism (Acyl Choline)	52944	LC/MS Pos Late	100009233	1482	342.337	151731			HMDB0240592	355098	248813	568337	934339	136826	174855	127421	1.13566e+06	738861	1.24194e+06	903400	724717	918744	4.71313e+06	617024	674823	594544	1.18229e+06	1.78784e+06	612171	823192	1.25128e+06	2.3718e+06	808734	473732	1152105	850879	876355	1.36886e+06	688323	938055	1.34034e+06	742800	585637	1.55845e+06	1715775	397810
4335	pantoate	Cofactors and Vitamins	Pantothenate and CoA Metabolism	63061	LC/MS Neg	100002613	1143	147.066	5289105	470-29-1	C00522		184055	126317	138284	222971	246165	147979	228292	166197	151194	145796	187767	188509	151941	156411	148443	111078	209356	167215	266355		154798	159357	166354	89749	257334	131390	159416	296993	234747	145624	120102	133379	163519	150278	218158	186934	126974
5747	pantoprazole	Xenobiotics	Drug - Gastrointestinal	38609	LC/MS Neg	100002808	4398	382.068	4679	102625-70-7	C11806	HMDB0005017
4336	pantothenate (Vitamin B5)	Cofactors and Vitamins	Pantothenate and CoA Metabolism	1508	LC/MS Neg	1024	1498.7	218.103	6613	137-08-6	C00864	HMDB0000210	5495775	2.33554e+06	2.08616e+06	7.7256e+06	2.10985e+06	2.69569e+06	3.68308e+06	3.49046e+06	3.79342e+06	3.47368e+06	4.81902e+06	3358656	2.79361e+06	2.29276e+06	2.75179e+06	3.21781e+06	2.91071e+06	3.21669e+06	2.49295e+06	3686602	3.85426e+06	2.57021e+06	3.19573e+06	4029386	2.75311e+06	4.17955e+06	3374786	3.19928e+06	3283459	3288087	3.64921e+06	3.91809e+06	2.51651e+06	3.56129e+06	3.99852e+06	2.94954e+06	3.21365e+06
4591	paraxanthine	Xenobiotics	Xanthine Metabolism	18254	LC/MS Neg	100000453	2279	179.058	4687	611-59-6	C13747	HMDB0001860	1386949	1.98811e+06	1.06457e+06	1.7646e+06	2278586	2594519	2.79127e+06	292195	3.79855e+06	1.0854e+06	3.08578e+06	2844837	3150348	695018	3.85834e+06	668141	2.85558e+06	3827531	1995987	3.82143e+06	4.34083e+06	1.36105e+06	2.05008e+06	315239	682598	1.82376e+06	1.56274e+06	1.52826e+06	3.91298e+06	1.18866e+06	1.27327e+06	3.18363e+06	746085	470543	1909360	1.86111e+06	3.36455e+06
5875	paroxetine	Xenobiotics	Drug - Psychoactive	40461	LC/MS Pos Late	100003442	963	330.15	43815	110429-49-8	D02362,C07415	HMDB0014853
1509	pentadecanoate (15:0)	Lipid	Long Chain Saturated Fatty Acid	1361	LC/MS Neg	980	5521	241.217	13849	1002-84-2;10002-84-2	C16537	HMDB0000826	65463228	62121480	34741840	92064888	58298948	104644872	46161092	57496044	47419664	50373844	47141252	60851400	41828328	61779148	33477316	136580784	40758732	32303146	43508696	65069028	34838676	41161760	60169976	25856758	19226090	41349912	76504944	24061286	36932356	28603442	31169812	24036898	35879512	46246216	32217028	63097032	43064672
6423	pentose acid*	Partially Characterized Molecules	Partially Characterized Molecules	63264	LC/MS Polar	100021467	2180	165.041	7991		C00803	HMDB0000892	1.15054e+06	1.43767e+06	628682	798604	1.39336e+06	301330	1.22228e+06	1.99522e+06	1.29666e+06	632314	1.72921e+06	1779760	392811	1.24063e+06	1.26628e+06	606935	6.97789e+06	4.56572e+06	8948171	2.32392e+06	1.01962e+06	791350	598245	969235	1.01338e+06	898974	1.11981e+06	3.97279e+06	3003384	423717	1.66375e+06	1.88104e+06	399178	1.04013e+06	1579145	5.14227e+06	594400
6348	perfluorohexanesulfonic acid	Xenobiotics	Chemical	64623	LC/MS Neg	100022172	4973	398.937		355-46-4			185528	94044.6	364597	193439	178328	171340	226618	157822	327695	76919.2	135543	280598	291674	90784	157795	430721	252452	516190	286067	179558	162114	206618	603060	179065	501793	262213	339147	123329	303450	161500	87304	216739	54308.4	173689	160465	329851	193076
6190	perfluorooctanesulfonate (PFOS)	Xenobiotics	Chemical	57564	LC/MS Neg	100010955	5233	498.93	74483	1763-23-1	C18142	HMDB0059586	2.01252e+06	833612	2347016	1.13487e+06	1.47796e+06	3.37131e+06	1254681	3214770	2.30104e+06	1.05123e+06	1.10272e+06	3.62446e+06	3.12123e+06	1.19861e+06	1.14913e+06	2376389	4532628	3.29882e+06	3178632	2885523	1.83261e+06	4.07701e+06	3.63904e+06	839531	2.30668e+06	2.47227e+06	6.01692e+06	855894	2059997	623249	944789	2784599	484244	2152306	2.01561e+06	3.35059e+06	840002
6241	perfluorooctanoate (PFOA)	Xenobiotics	Chemical	62071	LC/MS Neg	100020208	5130	412.966	9554			HMDB0059587	750566	255468	337885	537555	463381	319430	175642	260260	270198	111063	648914	975723	545340	320409	744250	568838	519293	752192	702163	555666	403618	384385	698505	4.88399e+06	829287	1046941	864042	538321	650860	1026106	484720	297763	337073	518556	573131	539161	616316
191	phenol glucuronide	Amino Acid	Tyrosine Metabolism	52747	LC/MS Neg	100006679	1800	269.067	87235	17685-05-1		HMDB0060014	39236	22560	32618	17628			46248.5	62956	45221		43956		31443		25416		50706.9	18726.7	75243	713731	48925	79695	28262		36073		62004		75066		52355			124621
190	phenol sulfate	Amino Acid	Tyrosine Metabolism	32553	LC/MS Neg	100001510	2156	172.991	74426	937-34-8	C02180	HMDB0060015	44531080	33122920	47664068	27239234	27726734	17261688	171138064	64866424	44651692	41804660	46034088	20609910	41500032	28537910	39568812	29959608	131449840	78540888	95856632	403807872	64931120	79402472	36902928	31535964	39929596	63907076	84400736	38167944	114530912	29708742	55796328	37902396	22668506	170375184	25853728	40511680	18057442
155	phenylacetate	Amino Acid	Phenylalanine Metabolism	57745	LC/MS Neg	100000011	2150	91.0554	999	103-82-2	C07086	HMDB0000209	135266	62586	113167	26664	52033.1				82060.7		194662	35448.9	110159	54212.1		59202.4	58783.1	55863.6	40110.4	171001		43919.4	55697.3			162607	188194		125963	17233.6		128522	90399.2	75241		267160
1184	phenylacetylcarnitine	Peptide	Acetylated Peptides	48425	LC/MS Pos Early	100006108	3092	280.154	101724840	287108-21-8			532370	152382	284184	156490	107261	53789.8	45594.1	124875	78192.6	21931.8	553730	155422	297256	99608.5	32844.4	89312.6	180595	76087.1	175168	263025	37878.1	39567.8	167386	25465.7	61692.9	511773	621904	102163	175108			336524	228800	84925.8	68881.9	369470
1186	phenylacetylglutamate	Peptide	Acetylated Peptides	52925	LC/MS Neg	100009045	1570	264.088	11579826			HMDB0059772	99500.4	32379.5	56125.2	33143.3	54726		22434.8	61117.4	53685.8		130504	126695	68439.6	79999.1	29817.8	47280.3	54354	61905	90313.6	110683			37955.5		58586.5	232355	70099.3	41763.2	59189.1		18198.6	42015.8	60142.8	43393.1		343886
1187	phenylacetylglutamine	Peptide	Acetylated Peptides	35126	LC/MS Neg	100001417	2330	263.104	92258	28047-15-6	C04148	HMDB0006344	39742852	9856790	21742954	13191989	20966088	4.73849e+06	4.46485e+06	14669929	20011024	5883169	46260068	29687480	25246956	16500191	7.35059e+06	21407420	28014564	18088084	18242284	30001832	8948786	5.73305e+06	20346806	3.97007e+06	16284193	40862108	35942608	11180784	23245676	6656747	11324016	27854712	16672191	19586134	6.73153e+06	42317732	5690288
140	phenylalanine	Amino Acid	Phenylalanine Metabolism	64	LC/MS Pos Early	460	2878	166.086	6140	63-91-2	C00079	HMDB0000159	445537152	359634816	504563040	484415168	406633536	407220704	488145024	513412576	449521600	377129312	555433792	457473280	406480704	365533696	410359104	401510848	479177376	587198208	403912928	467904704	461678304	466059136	518182880	476253664	472156128	450214528	491630944	663474624	564893184	462902848	410103712	409268192	447053984	562643904	464382016	504644704	459453184
933	phenylalanylhydroxyproline*	Peptide	Dipeptide	63039	LC/MS Pos Early	100021238	2874	279.134	53480675			HMDB0011176	160329	242627	56243.8	33842.1	118511	106906	150899	64955.1	87360.4	106438	155897	340159	69013.2	53429	148096	113036	89203	88180	85366.4	70481	82317.4	120451	150812	55964	44827.5	87202.3	141311	227790	45490.2	75259.7	65090.3	193029	196532	65814.5	34291.2	106036	221598
151	phenyllactate (PLA)	Amino Acid	Phenylalanine Metabolism	22130	LC/MS Neg	100000774	2208	165.056	3848	828-01-3	C05607	HMDB0000779,HMDB0000563	1.0051e+06	759603	1.15937e+06	1219256	1.30537e+06	1.37544e+06	1.91699e+06	1.48618e+06	1.21139e+06	693229	1.35227e+06	1.18141e+06	1113417	1.01944e+06	984636	1.0933e+06	1.32062e+06	1.80248e+06	803216	882240	1.52682e+06	1463640	1689908	1.02647e+06	1.05809e+06	1.28372e+06	2.07809e+06	2.40922e+06	1.39818e+06	1.42464e+06	1265124	1253563	765674	2780232	1.81557e+06	1.31589e+06	1.51613e+06
150	phenylpyruvate	Amino Acid	Phenylalanine Metabolism	566	LC/MS Neg	241	2515	163.04	997	156-06-9	C00166	HMDB0000205	202723	233323	348721	335304	344742	306838	536833	433241	318102	257454	380508	274130	197068	259065	228460	197461	374973	418827	236515	245496	377896	335567	401185	391095	267100	311752	307233	502671	301730	309899	350079	258418	225120	384127	290388	339154	313794
1468	phosphate	Energy	Oxidative Phosphorylation	42109	LC/MS Pos Early	461	576	98.9842	1061	7664-38-2	C00009	HMDB0001429	80706320	82531312	83895264	94102936	89224360	78142120	75180184	72560576	83245200	74637128	88454224	99508080	86025448	71659784	82157152	80756760	94012536	84126040	82700496	90302448	70467400	93563144	84444024	81376976	82311464	62968524	102368632	87801136	93327536	58190104	98056976	78244888	91068488	68420400	76083488	93063592	67631120
2238	phosphoethanolamine (PE)	Lipid	Phospholipid Metabolism	1600	LC/MS Pos Early	1026	700	142.026	1015	1071-23-4	C00346	HMDB0000224	848240	1420195	1.19206e+06	3375085	1090618	1408266	2.39329e+06	2295380	2110053	1641121	2834855	1.93016e+06	1703511	1633160	2143394	1.86478e+06	2.44686e+06	2.46978e+06	2300285	2216321	3218100	1640538	2315295	1.31469e+06	1853278	1508900	2095843	2058186	1535092	1.53897e+06	2424268	2471406	2948162	1528926	1.89084e+06	1.91583e+06	1613125
4999	phytanate	Xenobiotics	Food Component/Plant	598	LC/MS Neg	466	5908	311.296	26840	14721-66-5	C01607	HMDB0000801	9165562	1.62584e+06	2.41202e+06	2.76993e+06	2648586	7.44242e+06	3.28047e+06	1.91219e+06	2.18796e+06	6.39619e+06	5841711	4.36551e+06	1.60773e+06	2535671	974755	2.08785e+06	2.39621e+06	2974352	4.6816e+06	9581672	4639910	3.7955e+06	2.15931e+06	3.26358e+06	2.84999e+06	2.84342e+06	8873120	1.31288e+06	2180011	1291711	3.21635e+06	1.64492e+06	1.81199e+06	1.15622e+06	2240979	12314965	3.44015e+06
282	picolinate	Amino Acid	Tryptophan Metabolism	1512	LC/MS Pos Early	1022	910	124.039	1018	98-98-6	C10164	HMDB0002243	262981	105091	236441	261827	141892	236274	324382	252441	257099		370457	290564		185232	360489	277455	276648	236159	120431	456266	434592	337290		450487	181918	297684	489108	218840	337508	324082	128742	190694	173067	288438	155937		299644
1837	picolinoylglycine	Lipid	Fatty Acid Metabolism (Acyl Glycine)	63057	LC/MS Neg	100021198	1867	179.046	11788622	5616-29-5		HMDB0059766	172719	62652.8	92734.5	165682	130639	145573	224652	157998	112331	65472.6	170029	201687	56027.1	85291.1	91080.5	105888	204769	141539	117513	163251	119542	89382.8	111639	167253	191046	175586	272665	217635	129223	198932	125072	111853	89177.6	98153.5	144342	116336	146075
1914	pimeloylcarnitine/3-methyladipoylcarnitine (C7-DC)	Lipid	Fatty Acid Metabolism (Acyl Carnitine, Dicarboxylate)	53224	LC/MS Pos Early	100009407	2773	304.175					17335.4	57598.5	46007.9	129170	39260.2	29959.7	52830.8	48544.4	75429.8	51740.3	35187.1	103385	155938		141465			67898.8		168519	84090.3	45659.2	56096.7			76709.8	46159.2	47889	25159.6		88364.8					87074.6
131	pipecolate	Amino Acid	Lysine Metabolism	1444	LC/MS Pos Early	1025	2200	130.086		4043-87-2			19620524	12043859	48644860	11700310	18843068	12925228	12508748	13910497	18286278	14402990	11366567	16729021	19487622	10223558	6525969	14877462	50805660	14707191	39270920	16387377	12309455	12696300	22969034	12313216	21494048	16328596	20886760	15069643	26559852	15766816	11034530	10278341	7.75633e+06	87931464	35387576	19049890	14415901
5005	piperine	Xenobiotics	Food Component/Plant	33935	LC/MS Pos Late	100001267	1168	286.144	638024	94-62-2	C03882	HMDB0029377	2.32658e+06	1.39217e+06	242998	1.12148e+06	2.95039e+06	2.27528e+06	663605	4730718	15404010	6.87055e+06	7.37138e+06	2.86515e+06	3.71212e+06	5088781	21879	4892629	9087325	490501	17316352	9736941	2.83795e+06	4593523	1.85662e+06	1.10639e+06	25823914	10397553	17882724	4601614	1.73907e+06	3088424	1332655	2.0326e+06	4.77747e+06	1.99753e+06	687456		14977751
3283	pregnanediol-3-glucuronide	Lipid	Progestin Steroids	40708	LC/MS Neg	100003470	5145	495.296	123796	1852-49-9		HMDB0010318	489667	1.79579e+06	370254	552884	98354.3	225315	425057	519923	120399	367546	255307	106007	319205	264057	2.03112e+06	907547	333553	500497	253492	95988.4	3.70525e+06	355996	518699	649682	118550	381514	88579.1	343924	509818	323427	112800	214061	983419	185807	583914	308777	470731
3260	pregnen-diol disulfate*	Lipid	Pregnenolone Steroids	32562	LC/MS Neg	100001993	3868	238.077					38530076	27960036	7332407	11177563	9363426	9343541	35246176	30328562	17228984	7637536	14876985	12476803	17928920	10471768	5795901	31659440	9445019	36264884	2138732	6975069	12438074	15302531	31812438	49722020	14495207	12677482	10589026	46845588	29294866	12911871	21469670	23025640	42089248	12982252	23381688	8.12505e+06	26677278
3259	pregnenediol sulfate (C21H34O5S)*	Lipid	Pregnenolone Steroids	32619	LC/MS Neg	100002067	5000	397.205	105074	1247-64-9	C18044	HMDB0000774	12421552	8.14204e+06	5609205	3.86961e+06	3.71787e+06	10867336	8911557	10115422	5085075	3797570	5451902	7.13969e+06	6.50872e+06	4.81406e+06	1760565	17768424	5664450	12979167	3.36332e+06	2.11557e+06	4.19036e+06	7.24216e+06	14510226	25892060	4.14113e+06	5953911	2.64729e+06	16426712	14259169	6.19764e+06	5450858	8262837	17571410	4965370	12207737	1.78649e+06	7245087
3262	pregnenetriol disulfate*	Lipid	Pregnenolone Steroids	62921	LC/MS Neg	100021104	3504	246.075					11688585	5.54018e+06	1.66285e+06	3.85077e+06	2389456	1.69919e+06	9869310	8597246	4288130	3.01641e+06	5405103	4.94187e+06	5210436	2.46447e+06	2.23067e+06	4.92598e+06	2146011	7.48973e+06	800526	2420647	2.85795e+06	4.16327e+06	8373923	6.95637e+06	4799345	3.64049e+06	4.15444e+06	6829130	4818509	4.75651e+06	9899702	6130830	9755035	4299629	6351921	2.258e+06	8846576
3261	pregnenetriol sulfate*	Lipid	Pregnenolone Steroids	62922	LC/MS Neg	100021103	4749	413.2	129671303				6.98559e+06	3.26092e+06	2.5061e+06	1.69164e+06	2.47584e+06	3.56558e+06	5552095	6094536	2.74171e+06	2.41488e+06	3.88291e+06	4.51852e+06	3.93422e+06	2191518	1.02217e+06	4.75385e+06	2.37664e+06	5831648	1423393	1.36193e+06	2259676	4.27297e+06	8092605	7.06479e+06	3.28062e+06	3.58644e+06	2089184	5.14702e+06	4.48511e+06	4.50258e+06	4.98726e+06	4488283	7407179	3.86789e+06	5.44278e+06	938666	4230288
3243	pregnenolone sulfate	Lipid	Pregnenolone Steroids	38170	LC/MS Neg	100002129	5100	395.19	105074	1247-64-9	C18044	HMDB0000774	3.07334e+06	2.00503e+06	679860	851956	1.58614e+06	2.247e+06	930528	1.79886e+06	885550	560857	1.27414e+06	886799	1.04324e+06	692180	257569	1.94282e+06	886475	1703585	618201	225896	829971	1.05094e+06	2.91075e+06	2.86703e+06	571394	1.21133e+06	262335	2.28878e+06	2612116	1.08037e+06	1.04998e+06	1.63584e+06	4.4106e+06	1.76833e+06	2.18659e+06	239523	1.14812e+06
1652	pristanate	Lipid	Fatty Acid, Branched	38271	LC/MS Neg	477	5773	297.28	123929	1189-37-3		HMDB0000795	1.96669e+06		912027	711552		1.32049e+06	601780	935281	1.09723e+06	1.13148e+06	1246713		766680	957791	921848	418108	298372	175541	1202299	1761532	1.36185e+06	578577	1339886	1.07527e+06	788479		1506932	745531	832124						959707	1.42574e+06	874946
515	prolylhydroxyproline	Amino Acid	Urea cycle; Arginine and Proline Metabolism	35127	LC/MS Pos Early	100001167	2128	229.118	11902893	18684-24-7		HMDB0006695	3.44705e+06	2.21068e+06	2.14359e+06	3753003	2.27477e+06	3101755	4.64713e+06	2.87429e+06	2377593	1.79589e+06	2.62113e+06	4.62035e+06	3406232	5.28314e+06	4.0616e+06	2.86869e+06	2869764	2.76823e+06	4.28969e+06	5101671	1.91678e+06	3981596	3.53648e+06	3.11924e+06	3.67873e+06	2.92839e+06	3.88149e+06	3.59249e+06	3.27741e+06	2.41229e+06	5.0157e+06	3.92637e+06	4277937	3486039	2668883	3438897	2311666
495	proline	Amino Acid	Urea cycle; Arginine and Proline Metabolism	1898	LC/MS Pos Early	480	1603	116.071	145742;614;8988	147-85-3	C00148,C000763	HMDB0000162,HMDB0003411	729975488	482804768	892841664	841497984	1048174592	1182433024	637608256	924599680	732710016	958079744	891032576	739179904	524852512	651190720	574997440	729468032	1112940032	708111040	1157907712	820307584	409975264	749618688	846350080	775155328	788928256	586865984	644588800	1220060160	778790400	684225728	862567488	673655424	714341056	765890432	689898816	710278464	701986432
947	prolylglycine	Peptide	Dipeptide	40703	LC/MS Pos Early	100003674	2136	173.092	6426709	2578-57-6		HMDB0011178	136174	135065	59728.6	48329.5	281320	91839.7	244197	219306	210523	185773	115630	397700	117558	192530	138150	141183	728590	170846	193792	181660	255073	213072	164249	133831	511659	188912	235951	413435	279546	189168	123861	176170		162111	195221	247592	221932
1771	propionylcarnitine (C3)	Lipid	Fatty Acid Metabolism (also BCAA Metabolism)	32452	LC/MS Pos Early	100001162	2590	218.139	107738	17298-37-2	C03017	HMDB0000824	11675867	5281686	9408832	10089773	7532458	6443818	6.80411e+06	4997216	3.96101e+06	3.8646e+06	12026072	6740183	5436251	6.18606e+06	4.76851e+06	6.05389e+06	8413261	5975033	8.29007e+06	5928395	4.05247e+06	7441477	5.99107e+06	6769754	7.49151e+06	8.14307e+06	7.36198e+06	9467200	6935807	12523826	4.40493e+06	10044050	8923833	8.27729e+06	7116223	8.05831e+06	7.08708e+06
1772	propionylglycine (C3)	Lipid	Fatty Acid Metabolism (also BCAA Metabolism)	31932	LC/MS Neg	100001150	960	130.051	98681	21709-90-0		HMDB0000783	236865	116134	387368	206356	437529	143593	447987	123430	114597	79996.4	547005	524807	105714	231742	295113	269238	105667	198865	220372	243142	124776	322037	398837	89639.2	177212	189616	114498	244716	80953.9	491437	246355	365444	179868	72314	179832	713303	337834
4546	propyl 4-hydroxybenzoate sulfate	Xenobiotics	Benzoate Metabolism	48460	LC/MS Neg	100006264	3971	259.028	131838881	162338-10-5		HMDB0135261		6513212															5329795						252284				1.602e+06							146023	57275.6
4221	pseudouridine	Nucleotide	Pyrimidine Metabolism, Uracil containing	33442	LC/MS Neg	821	1100	243.062	15047	1445-07-4	C02067	HMDB0000767	6.14728e+06	4250746	6041076	7542922	6604998	5512854	6.18363e+06	6.37758e+06	5.34601e+06	4526203	5.37994e+06	6.71588e+06	6.70975e+06	7.00733e+06	7365293	6.18346e+06	6.20608e+06	6.73093e+06	6672585	5.76398e+06	6796100	6.2365e+06	7230150	6.60783e+06	6.34577e+06	6.07354e+06	6.89885e+06	6.66993e+06	7.0571e+06	6270372	6.79274e+06	5833305	5.45073e+06	6676015	7091521	9294110	7.02919e+06
4450	pyridoxal	Cofactors and Vitamins	Vitamin B6 Metabolism	1651	LC/MS Pos Early	491	2343	168.065	1050	65-22-5	C00250	HMDB0001545	302894	349006	297568	357963	355039	368686	357340	336012	560281	331525	372713	366763	376530	387388	373766	346983	339866	336875	346947	345482	341174	340682	350434	432706	332163	335699	327004	387063	339061	322269	327639	346462	319818	321887	350044	364001	384898
4451	pyridoxate	Cofactors and Vitamins	Vitamin B6 Metabolism	31555	LC/MS Neg	100001121	2185	182.046	6723	82-82-6	C00847	HMDB0000017	1.64935e+06	1.85872e+06	2.01641e+06	2.14004e+06	2.06999e+06	1.39268e+06	1.96745e+06	1.71137e+06	14600727	1.28671e+06	1.9634e+06	2.35808e+06	3255762	1444240	1.62985e+06	2.85415e+06	3.66377e+06	1.71476e+06	1.46494e+06	2.06656e+06	3.22394e+06	1.22983e+06	2065213	1.54047e+06	3.05837e+06	2693512	2.01659e+06	2.43677e+06	1.78854e+06	2.4721e+06	1.88494e+06	2.1906e+06	1.30515e+06	1.78791e+06	2.63848e+06	2.42406e+06	2.11944e+06
5117	pyrraline	Xenobiotics	Food Component/Plant	48428	LC/MS Pos Early	100001767	2750	255.134	14274616	74509-14-1	C21013	HMDB0033143	168943	85946.3	51370.1	128515	129755		92899.2	46700.4	71417.7	61553.9	222003	156610	75688.6	105162	64614.9	60955.1	127078	60991.8	69537.5	34330.1	45333.8	93966.9	114671	93626.2	133469		27054.6	166773		41357.9	77168	152811	135155	116073	66634.1	142782	108243
1239	pyruvate	Carbohydrate	Glycolysis, Gluconeogenesis, and Pyruvate Metabolism	48990	LC/MS Polar	823	1083	87.0088	1060	127-17-3	C00022	HMDB0000243	16994144	14414581	15097145	21371738	22978104	26123996	26223362	15350438	19794094	10329116	15804909	26050436	16460439	13415918	17647598	16086752	26291224	19843484	11177032	13408924	14021584	15021224	21034962	16524563	10742178	14635781	22330920	27846562	17228286	21512610	21869832	17575642	21581316	24301762	24347066	13104282	16792960
4905	quinate	Xenobiotics	Food Component/Plant	18335	LC/MS Polar	100000442	2432.9	191.056	6508	77-95-2	C00296	HMDB0003072	961343	12196796	16005375	2.11091e+06	12911406	25622934	3191604	2008532	2.6853e+06	456008	2.01941e+06	32311322	38780944	4786307	3.11859e+06	1.13238e+06	8905549	9169206	22391366	29757092	1350993	2522855	23344434	2.06336e+06	1.09275e+06	16507788	7375592	3.05266e+06	45951532	9354112	1.3747e+06	2.90839e+06	4.0358e+06	891182	18331902	5284637	39128736
5521	quinine	Xenobiotics	Drug - Antibiotic	39767	LC/MS Pos Late	100002968	721	325.191	3034034	130-95-0	C06526	HMDB0014611
4300	quinolinate	Cofactors and Vitamins	Nicotinate and Nicotinamide Metabolism	1899	LC/MS Pos Early	182	845	168.029	1066	89-00-9	C03722	HMDB0000232	282307	184740	212446	421773	301081	299515	449153	306122	327380	220689	251367	314670	284059	345096	788198	202534	167747	274550	254417	379127	222299	206871	307107	283834	488298	303052	355686	340760	288430	275219	298600	577714	126932	356148	316669	306912	356846
4437	retinal	Cofactors and Vitamins	Vitamin A Metabolism	40807	LC/MS Pos Late	100004088	1666	285.221	638015		C00376	HMDB0001358	160133	81410.3	103136	96424.8	84793.4	82169.3	99851	90283.4	75387.8	77879.8	85399.8	91029.1	65098.2	48694.8		97164.7	110574	79608.1	94231.9	103018	96961.5	73259.4	49138.3	69791.5	111735	97140.8	106001	53429.9	79526.8	95378.7	65898.1	90487.2	78603.9		95710.9	67881.1	77353.3
4429	retinol (Vitamin A)	Cofactors and Vitamins	Vitamin A Metabolism	1806	LC/MS Pos Late	498	1636	269.226	445354	68-26-8	C00473	HMDB0000305	11496907	5.26867e+06	7.26539e+06	6.9287e+06	6.13312e+06	6.36722e+06	6.23082e+06	6.11656e+06	6.63727e+06	5038165	6.36703e+06	7.56588e+06	4.36061e+06	3.92871e+06	2632859	7.00335e+06	9114240	5408614	6.56948e+06	9194828	6.7455e+06	6231379	4.41488e+06	5.17928e+06	7580071	7531609	6.94256e+06	4665997	5511649	6.7664e+06	6.53142e+06	7.0851e+06	4.86521e+06	4278025	9067383	4442051	5717305
1262	ribitol	Carbohydrate	Pentose Metabolism	15772	LC/MS Polar	100000406	1789.6	151.061	6912	488-81-3	C00532,C01904,C00474,C00379	HMDB0002917,HMDB0000508,HMDB0001851,HMDB0000568	339808	171778	146411	338237	244130	222495	248092	250516	252950	192494	223169	260552	166639	192484	266452	250193	272133		249569	204302	261238	239213	248550	203748	359497	240973	255444	232577	286430	188276	266479	317636	216486	283414	222488	231204	229849
1263	ribonate	Carbohydrate	Pentose Metabolism	27731	LC/MS Polar	100001007	2425	165.041	5460677	5336-08-03	C01685	HMDB0000867	11830293	11578392	9517511	17162948	13601606	14409713	20952690	10166856	16132127	5.89919e+06	9458181	4693024	10713468	11378782	8.36625e+06	15689561	3.54474e+06	4.31083e+06	8968811	9594734	4.68935e+06	9427929	9282048	12070819	16527770	9721247	8404701	16220039	13886133	5000080	8396380	14920950	12911603	14022806	17049582	10802357	11085483
5834	rocuronium	Xenobiotics	Drug - Neurological	52381	LC/MS Pos Early	100006745	3300	265.204	441290	143558-00-3	C07556	HMDB0014866
62	S-1-pyrroline-5-carboxylate	Amino Acid	Glutamate Metabolism	42370	LC/MS Pos Early	35	1528	114.055	11966181	2906-39-0	C04322	HMDB0001301	438091	512416	609998	788950	735470	781961	558279	730652	712218	953009	863586	716948	231115	1.17386e+06	679786	884576	960022	784533	1.56701e+06	1.18621e+06	272394	845930	1.01256e+06	692742	732435	652908	531883	1.43198e+06	604379	687430	1.19058e+06	565000	603836	799778	500539	815263	637965
446	S-adenosylhomocysteine (SAH)	Amino Acid	Methionine, Cysteine, SAM and Taurine Metabolism	42382	LC/MS Neg	197	1832.4	383.114	439155	979-92-0	C00021	HMDB00939	47123	14543.3	30278.2	59660.8	34087.8	21550.9	108967	44227.6		23314.7	47694.4	41754.7	43224.4	39022.3	42112.5		58421.4	43591.4	26028.3	44444.9	29720.8	52090.4	53604.1	56144.9	62796.9	53152.6	70167	52688	45954	51345	39566.6	48662	45318.9	67008.4	57683.4	50995.3	55106.6
5044	S-allylcysteine	Xenobiotics	Food Component/Plant	43239	LC/MS Pos Early	100004509	2690	162.058	98280	21593-77-1		HMDB0034323	224995		54955.7	78674.9	274551		220427			60275.1	193242	197809		221434	186440	331008	6222839	37790.1	288346	124856	82508.3	93052.7	36990.1	304504	165899	285543	44370.3	333685	77506.6	37709.4	518979			345275	490859
460	S-carboxyethylcysteine	Amino Acid	Methionine, Cysteine, SAM and Taurine Metabolism	64177	LC/MS Pos Early	100021530	1785	194.048		4033-46-9			65578.7	57851.9	39207.4	75121	253583	40755.7	89279.1	45413.2	57132.6	37578.5	88278.9	117632	53472.4	47167.5	111677	82191.4	388382	104306	421850	134497	58179.4	63407.4	51983.4	81740.5	173132	76057	97932.1	83217.1	67817	195489	80986.6	67305.8	218138	72758.3	213525	197179	84588.5
5988	S-carboxymethyl-L-cysteine	Xenobiotics	Drug - Other	47897	LC/MS Pos Early	100002324	1490	180.032	193653	638-23-3	C03727	HMDB0029415	39979.7	69133.1	45134.9	47607.4	34597.8	35962.1		35574.1		114164	77808.4	62299.9	18351.4	85046.2	51604.5			62232	104285	98437	61238.6	104345	46799.2	44379	74623.5	52505.6			43031.8		175232	64707	36452.7		53005.9		46721
457	S-methylcysteine	Amino Acid	Methionine, Cysteine, SAM and Taurine Metabolism	39592	LC/MS Neg	100002749	880	134.028	88180;7058174;24417	1187-84-4		HMDB0002108	747056	841819	1.46141e+06	619163	775744	797707	455945	1.9284e+06	660825	617780	485573	612612	1.34605e+06	1.17203e+06	792114	1.11707e+06	1.97216e+06	1133596	1.12604e+06	915023	1.16051e+06	968240	690044	738116	780551	963477	586759	2.70537e+06	913484	738257	1.101e+06	629247	564494	1.67059e+06	1.80206e+06	2.56409e+06	578962
458	S-methylcysteine sulfoxide	Amino Acid	Methionine, Cysteine, SAM and Taurine Metabolism	43378	LC/MS Pos Early	100002927	900	152.038	82142	6853-87-8		HMDB0029432	3114403	3507024	6.80562e+06	2.5585e+06	2.32348e+06	2.28429e+06	2371099	6.9902e+06	2.64153e+06	2.51322e+06	2.33863e+06	4.78204e+06	9856135	5.55e+06	2.81366e+06	3.33889e+06	5.79939e+06	6.45315e+06	7509514	6891447	8631457	4780302	2882130	2.83997e+06	3891532	6568807	2291719	16074497	5.66002e+06	2.95151e+06	3261092	3578070	3283840	5.91111e+06	9562900	29082260	2.16479e+06
5041	saccharin	Xenobiotics	Food Component/Plant	21151	LC/MS Neg	100000870	2000	181.992	5143	81-07-2	C12283	HMDB0029723			79856.5				8455.46	43916.7								14762.1	72341.9	19515.2		41426.4	23805.9		537391				26292.1			141129			38654.7
5959	salicylate	Xenobiotics	Drug - Topical Agents	1515	LC/MS Polar	501	802	137.024	338	69-72-7	C00805	HMDB0001895	1447978	1230481	1.01092e+06	2.699e+06	3.1116e+06	751022	7203578	532817	1.81995e+06	1.52543e+06	2.1555e+06	1.9874e+06	881820	1.61482e+06	4.30034e+06	2.38178e+06	2.9174e+06	2.30374e+06	1.23005e+06	2.2859e+06	2.90501e+06	1.37238e+06	1.82302e+06	2.07302e+06	4.41341e+06	2.31514e+06	1609791	3.37629e+06	311040576	2.26694e+06	618547	2.90647e+06	1.0471e+06	2.0676e+06	2.68141e+06	3.66833e+06	1.43291e+06
5960	salicylic acid acyl-beta-D-glucuronide	Xenobiotics	Drug - Topical Agents	63177	LC/MS Neg	100021086	2496	313.057	168876	29315-53-5		HMDB10314
5404	salicyluric glucuronide*	Xenobiotics	Drug - Analgesics, Anesthetics	33384	LC/MS Neg	100001332	1463	370.078	121596205			HMDB0240252				41310.4	20346.7		27079.4		34144.3		44351.8	35101.5					56531	28317.1	43173.4		19922.1			25104.4	66097.2				8227579			24590.4			44928.2	54032.7	29040.5
5	sarcosine	Amino Acid	Glycine, Serine and Threonine Metabolism	1516	LC/MS Pos Early	1023	1280	90.055	1088	107-97-1	C00213	HMDB0000271	5244189	6.71024e+06	2.01946e+06	4174496	11285953	9578674	10716617	4.69342e+06	3.2707e+06	3540059	4023923	4134958	3035642	3.29039e+06	3.8216e+06	3.07842e+06	2.989e+06	3.21207e+06	3.74111e+06	4340027	4206097	3790267	5131607	6.41341e+06	5.01675e+06	4.77595e+06	5.12821e+06	5.34595e+06	5.64647e+06	4659576	4306586	4.64202e+06	4.39518e+06	6.47326e+06	3.67885e+06	4969021	4.9183e+06
1681	sebacate (C10-DC)	Lipid	Fatty Acid, Dicarboxylate	32398	LC/MS Polar	100001211	2147	201.113	5192	111-20-6	C08277	HMDB0000792	793881	597907	581415	639408	554396	519912	799436	563905	650035	630989	814027	628088	652210	613893	599257	644808	605063	685383	632376	672337	598204	598936	612450	610728	630558	543818	583102	802633	719319	512032	592577	609714	623749	634483	977796	593779	513810
10	serine	Amino Acid	Glycine, Serine and Threonine Metabolism	1648	LC/MS Pos Early	503	1239	106.05	5951	56-45-1	C00065	HMDB0000187	65126084	68032456	60682788	53483960	59608980	57921392	51512132	62065076	51488744	61282544	60185536	61934704	74289136	65629764	81826432	73332608	50600108	57307776	68375256	64178928	48976916	63630908	76167784	57929720	59409420	60891432	49689100	91323416	82770008	62437892	64013788	61608744	76505176	66831292	70608784	75797248	53957392
287	serotonin	Amino Acid	Tryptophan Metabolism	2342	LC/MS Pos Early	504	2550	177.102	5202	153-98-0	C00780	HMDB0000259	70584.4	314208	331400	888879	225547		154804	1.4537e+06	687293	518489	1.81182e+06	591679	647229	310597	522291	930804	57589.1	916037	364263	536193	702234	389167	1.08363e+06	633242	682042	659055	1.01564e+06	688462	308518	404314	643984	856111	1.74662e+06	289165	724458	628531	351749
5764	sitagliptin	Xenobiotics	Drug - Metabolic	52954	LC/MS Neg	100008964	4485	468.111	4369359	486460-32-6	D08516,DG00118	HMDB0015390
545	spermidine	Amino Acid	Polyamine Metabolism	485	LC/MS Pos Early	50	3355	146.165	1102	124-20-9	C00315	HMDB0001257	206254	50999.3	112248	161651	79951.7	84593.7	80566.4	164874	193401	128605	158113	151629	105608	71370.8	146194	139163	99638.8	164434	121797	154016	249288	118382	256029	149880	179520	197018	151363	55862.5	190705	152794	114872	192154	161513	181418	125370	152612	165612
3002	sphingadienine	Lipid	Sphingolipid Synthesis	57426	LC/MS Pos Late	100015643	1350	298.274	6449795	25696-03-1			69556.4	64059.6	53919.9	206383	69216.8	74159.2	45943.1	137037	87021.9	78532.4	118297	98930.4	76534.1	77436.5	82322.8	58505.6	144774	119336	89559.7	117873	234575	125868	114397	75659.9	102110	115966	119335	124133	58752.3	108785	108591	170030	199851	117472	117332	100465	102748
3000	sphinganine	Lipid	Sphingolipid Synthesis	17769	LC/MS Pos Late	313	1413	302.305	3126	3102-56-5	C00836	HMDB0000269	207531	158853	142568	383982	183467	166116	117362	224308	190335	143867	298632	196247	195915	147993	203541	161224	215162	238014	210662	237705	297352	166645	201094	88338.6	169114	215414	237824	176777	170258	233518	141616	304135	408704	271767	215618	226667	217326
3001	sphinganine-1-phosphate	Lipid	Sphingolipid Synthesis	52605	LC/MS Pos Late	100001876	1431	382.272	520	19794-97-9		HMDB0001383	323592	310601	272523	562167	210576	315331	214407	314406	266930	295986	304591	256742	247631	304825	313827	206197	316336	265546	375057	368187	417237	283819	329486	229165	318286	334786	342497	294640	237580	232023	218408	298267	517217	485616	338352	334221	302928
3112	sphingomyelin (d17:1/14:0, d16:1/15:0)*	Lipid	Sphingomyelins	62152	LC/MS Pos Late	100020276	1950	661.528					1.5554e+06	965823	1.13501e+06	2.76229e+06	1586800	2.43141e+06	1.01821e+06	1.33751e+06	1.6218e+06	1.39865e+06	2976533	2493520	468675	1.71034e+06	484572	1.00806e+06	1767037	1746328	2.93392e+06	3442555	1.61138e+06	1.2937e+06	2071002	997252	1.5531e+06	1.59471e+06	1.3897e+06	771752	639120	907138	1.07914e+06	1.36636e+06	1.06483e+06	930899	756634	3.91342e+06	1.46057e+06
3115	sphingomyelin (d17:1/16:0, d18:1/15:0, d16:1/17:0)*	Lipid	Sphingomyelins	52433	LC/MS Pos Late	100006314	2082	689.559		121999-58-4			38567416	42380148	31854356	57517004	53021188	46188672	33413682	37006644	44240280	42990172	66061352	61043704	30019116	42961692	19846498	38030572	45419880	40735152	56288532	63778872	36564936	40702892	47131952	36608196	45289492	38867524	34852916	25806418	27681168	33584292	32459242	39117180	40917360	45296048	26394700	56712728	45603196
3116	sphingomyelin (d17:2/16:0, d18:2/15:0)*	Lipid	Sphingomyelins	57483	LC/MS Pos Late	100015793	1875	687.544					928547	1.09808e+06	864460	1741158	1.1817e+06	1.50111e+06	894100	1.00375e+06	1.18339e+06	1.33876e+06	1724854	1.75636e+06	723505	1.27337e+06	639037	943936	1563031	1.31516e+06	3065032	2.75559e+06	1.61829e+06	1.39519e+06	1.28381e+06	767121	1.16617e+06	933203	910372	721673	602517	663182	890721	1.18027e+06	828330	1.16695e+06	618336	2.1964e+06	1.44659e+06
3101	sphingomyelin (d18:0/18:0, d19:0/17:0)*	Lipid	Dihydrosphingomyelins	57473	LC/MS Pos Late	100009027	2500	733.622	44260130			HMDB0012087	2.53696e+06	12226082	7700227	13523943	8737492	6194695	12976210	20317354	12205921	5.23767e+06	8823260	18470648	18055198	6.10738e+06	2.08054e+06	10265838	11451158	8993499	10492626	14246805	22708016	10556122	9468190	7.67389e+06	7.29172e+06	9934528	8935644	2433960	4.98017e+06	7.98529e+06	6195901	10434102	7.8065e+06	16266676	3518867	4916749	24586828
3102	sphingomyelin (d18:0/20:0, d16:0/22:0)*	Lipid	Dihydrosphingomyelins	57476	LC/MS Pos Late	100015786	2850	761.653					1.10164e+06	3.60533e+06	3.31804e+06	5206998	4.55252e+06	2.71117e+06	4.90488e+06	7.25132e+06	5.13996e+06	2.23735e+06	4.68844e+06	4916230	2.845e+06	3.13942e+06	906322	4.40595e+06	5399854	4533466	3903461	5.91959e+06	7.98796e+06	3.47517e+06	4.16519e+06	2766783	3.15813e+06	5.03502e+06	2.99993e+06	1784729	2.76574e+06	2935903	2.67867e+06	3.91069e+06	3.03474e+06	6.14874e+06	1.80621e+06	2.7792e+06	6761742
3113	sphingomyelin (d18:1/14:0, d16:1/16:0)*	Lipid	Sphingomyelins	42463	LC/MS Pos Late	100004328	1998	675.544	11433862			HMDB0012097	39030004	52943744	58250356	81157008	67191168	67660768	47907884	53048864	59595080	61336532	84475064	68461280	33714932	67644776	33887848	49998536	84556056	66087660	80903968	101392880	49019384	46909988	67464416	52676404	60570632	68605360	56823204	42102516	38019464	52756644	51371196	49405796	56509612	69671888	38312572	62784556	72019136
3118	sphingomyelin (d18:1/17:0, d17:1/18:0, d19:1/16:0)	Lipid	Sphingomyelins	52615	LC/MS Pos Late	100008920	2350	717.591	46891763	121999-64-2			17851472	21350342	23119258	32696850	24694164	21521946	23172268	28153810	23482870	25276388	28135698	33083274	24926412	21440634	10752826	25474740	25323902	23168432	27623942	35624176	23013682	22673874	24000298	19481702	24173522	19192974	21285872	10473085	14753383	19674586	15780293	22165062	21083644	22850398	14302201	29443532	28719920
3119	sphingomyelin (d18:1/18:1, d18:2/18:0)	Lipid	Sphingomyelins	37529	LC/MS Pos Late	100002106	2167	729.591	6443882	108392-10-5		HMDB0012101	23730520	34922428	35609872	31689140	26608924	26730760	28565220	32776408	26270626	36312600	28226322	36594648	38829204	29477388	19924072	28309506	31558024	32155398	34825620	39186520	37421772	32688378	28805748	24988486	26848322	25405394	30996372	19809608	24001396	30402868	24126438	29805420	30738386	38203360	24614934	26095288	34287536
3120	sphingomyelin (d18:1/19:0, d19:1/18:0)*	Lipid	Sphingomyelins	57475	LC/MS Pos Late	100015787	2550	745.622					11233698	11310528	12497686	18727368	13862841	13637823	14950728	20027926	12143878	14856585	19489778	21232006	9024431	10042426	4284552	13291063	15481012	13325056	17906010	27324476	19398990	12050622	12682339	9118015	11940499	15079317	14889523	6774251	8.19836e+06	11202841	9637436	14017097	9774157	15812971	8439596	18368468	15655459
3121	sphingomyelin (d18:1/20:0, d16:1/22:0)*	Lipid	Sphingomyelins	48490	LC/MS Pos Late	100006290	2800	759.638	44260124			HMDB0012102	62526284	88661568	120850136	94256016	100622304	91134728	100761320	102855840	98011920	115807848	115092424	94423272	68231280	87822248	55143860	78649440	138170720	91228016	103708472	121816776	105672584	77143488	103356008	76695488	96205248	98111456	79536440	78237152	87266568	81990712	82228448	89588344	99546408	119758424	75690968	75240256	100000752
3122	sphingomyelin (d18:1/20:1, d18:2/20:0)*	Lipid	Sphingomyelins	48491	LC/MS Pos Late	100006292	2450	757.622		222403-67-0			11299712	16991026	19765874	14988195	13450789	13189834	14436027	14434342	12978927	20046018	14416285	18508078	13432095	16893226	12257214	11977354	15253092	16083551	17183276	20130018	18973372	14795350	15391793	14102629	13269603	13740091	12832568	12192172	14689854	14152741	13437489	15757781	14601476	18433794	12040460	14520548	15272145
3123	sphingomyelin (d18:1/20:2, d18:2/20:1, d16:1/22:2)*	Lipid	Sphingomyelins	57481	LC/MS Pos Late	100006293	2200	755.606					536838	1.21424e+06	997808	892339	802078	487325	654709	898127	692642	1.00602e+06	758741	985482	803191	1.04624e+06	1.02523e+06	649218	764387	1.02172e+06	879958	1.48614e+06	907002	916907	1.02652e+06	723209	556058	932991	680031	679298	440355	459548	526106	1.06774e+06	1.04154e+06	1.01137e+06	780163	939663	856816
[truncated: 93 more rows]
[truncated: 72 more columns]
