# Supplementary material for: Combined metabolic activators therapy ameliorates liver fat in nonalcoholic fatty liver disease patients
Source: Mol Syst Biol. 2021 Oct 25;17(10):e10459. doi: 10.15252/msb.202110459 (PMC8724764; doi:10.15252/msb.202110459)
Supplement: Supplementary file 19 — Dataset EV17 [file MSB-17-e10459-s005.xlsx]

## Sheet: Dataset EV17_Legend
Dataset EV17.
Statistical analysis of metagenomics data from feces samples. A) The differences between the abundances of species in gut microbiome between Day 70 vs Day 0 in the CMA/placebo groups as well as between the CMA and placebo groups on Day 70 and Day 0 are presented. Statistical significance calculated based on paired Wilcoxon signed-rank test (for group comparisons) and Wilcoxon rank-sum test (for t…

## Sheet: A) Wilcoxon (Feces)
Microbe	Log2FoldChange (CMA_Day70 vs CMA_Day0)	Log2FoldChange (Placebo_Day70 vs Placebo_Day0)	Log2FoldChange (CMA_Day0 vs Placebo_Day0)	Log2FoldChange (CMA_Day70 vs Placebo_Day70)	P value (CMA_Day70 vs CMA_Day0)	P value (Placebo_Day70 vs Placebo_Day0)	P value (CMA_Day0 vs Placebo_Day0)	P value (CMA_Day70 vs Placebo_Day70)
Streptococcus_mitis	-1.83087	1.30723	0.147006	-2.9911	0.0092255	0.868904	0.869226	0.139101
Streptococcus_sanguinis	-6.04902	1.9236	2.1355	-5.83712	0.013482	0.582642	0.689272	0.585788
Rothia_mucilaginosa	-1.25677	1.56333	-0.573535	-3.39364	0.0151637	0.820524	0.906384	0.0403598
Streptococcus_parasanguinis	-2.42912	0.951805	1.22595	-2.15497	0.0156577	0.540594	0.588532	0.377615
Adlercreutzia_equolifaciens	-2.23346	0.750491	1.30987	-1.67408	0.0213623	0.15085	0.62136	0.697092
Asaccharobacter_celatus	-3.08413	-0.628709	0.929699	-1.52572	0.0217531	0.0830154	0.981235	0.815335
Collinsella_aerofaciens	-1.39492	-0.434111	1.26992	0.309108	0.0239949	0.110636	0.138401	0.7753
Roseburia_faecis	-0.093532	-0.348288	-0.958539	-0.703783	0.0320196	0.253812	0.0701324	0.0581789
Neisseria_flavescens	-1.07752	4.68911	1.48498	-4.28165	0.036797	0.762234	0.144771	0.264487
Bifidobacterium_adolescentis	-1.67591	1.22408	2.18034	-0.719653	0.0417597	0.7783	0.239591	0.311515
Eubacterium_hallii	-1.04656	-0.583983	-1.21876	-1.68133	0.041989	0.130941	0.151364	0.659105
Actinomyces_sp_ICM47	-1.65812	5.80708	3.74525	-3.71995	0.0479346	0.954759	0.0701324	0.19446
Roseburia_hominis	-0.883442	0.615991	0.324821	-1.17461	0.0480985	0.560759	0.79585	0.937947
Actinomyces_graevenitzii	-4.08096	3.14575	-0.249469	-7.47618	0.0507771	0.697212	0.814052	0.242908
Olsenella_scatoligenes	-1.88182	-3.34017	0.846159	2.30451	0.0507771	0.28955	0.556529	0.7753
Prevotella_jejuni	-2.94155	6.2647	1.12672	-8.07953	0.0507771	0.923497	0.525399	0.242908
Streptococcus_oralis	-3.08381	1.94784	1.05393	-3.97772	0.0507771	0.892393	0.906384	0.185686
Porphyromonas_somerae	-1.37651	4.26708	1.05724	-4.58636	0.0512776	0.869059	0.588532	0.153508
Eubacterium_rectale	-1.38025	1.15189	1.33726	-1.19488	0.0620214	0.879439	0.0631555	0.550608
Alloprevotella_tannerae	-1.92341	3.44226	0.015825	-5.34985	0.0659373	0.719778	0.759786	0.275758
Veillonella_atypica	-0.21618	6.04616	0.662297	-5.60005	0.0745618	0.899277	0.759786	0.311515
Cutibacterium_acnes	-0.452807	2.33747	-0.362389	-3.15267	0.0783932	0.051347	0.31184	0.917328
Actinomyces_odontolyticus	-2.0743	3.84967	2.18671	-3.73725	0.0959389	0.719778	0.654959	0.87627
Actinomyces_sp_HMSC035G02	-2.82121	6.41678	3.83557	-5.40242	0.0974182	0.847531	0.437651	0.621978
Ruminococcus_sp_CAG_330	-1.67806	6.95351	8.3237	-0.307866	0.0974182	0.847531	0.654959	0.659105
Eubacterium_ventriosum	-1.88848	-1.20454	-2.74307	-3.42701	0.107232	0.2217	0.525399	0.169024
Streptococcus_infantis	-3.89415	1.44246	0.303	-5.03361	0.109414	0.808418	0.654959	0.232596
Roseburia_sp_CAG_471	-2.26035	2.33765	-0.653723	-5.25172	0.122023	0.980566	0.572424	0.102081
Prevotella_sp_CAG_873	-1.13408	4.39668	10.9974	5.46663	0.135619	0.71045	0.300721	0.855858
Prevotella_melaninogenica	-0.799631	3.04927	0.705901	-3.143	0.135974	0.746188	0.0631555	0.516501
Prevotella_copri	0.023729	0.0327364	0.422989	0.413982	0.150145	0.520323	0.654959	0.697092
Eubacterium_sp_CAG_180	-1.59145	-1.64012	0.316736	0.36541	0.161885	0.458454	0.906384	0.516501
Streptococcus_thermophilus	-1.64702	-0.655372	-0.379812	-1.37146	0.165268	0.65826	0.323227	0.0867682
Bifidobacterium_angulatum	-5.41113	-0.233162	1.20596	-3.972	0.18027	0.47847	0.814052	0.585788
Streptococcus_cristatus	-2.23085	-2.9752	-0.744343	3.20343e-16	0.18027	0.5	0.943747	1
Streptococcus_gordonii	-4.36704	-0.308079	0.52178	-3.53718	0.18027	0.644487	0.981235	0.436275
Butyrivibrio_sp_CAG_318	-6.0664	-0.891642	-1.62592	-6.80067	0.18027	0.28955	0.741942	0.585788
Roseburia_sp_CAG_309	-4.98293	0.263034	4.98293	-0.263034	0.18027	0.71045	0.604846	0.697092
Dialister_sp_CAG_357	-2.87593	-0.300377	0.0549163	-2.52063	0.18027	0.316919	0.724236	0.621978
Prevotella_pallens	-2.50638	6.59973	0.24328	-8.86283	0.197265	0.851591	0.814052	0.33698
Clostridium_bolteae	-2.00708	-0.168954	-0.776741	-2.61487	0.215953	0.66024	0.62136	0.33698
Collinsella_stercoris	-1.62268	-0.996528	2.1293	1.50315	0.243851	0.316919	0.384165	0.169024
Clostridium_leptum	-2.69162	0.101283	4.12102	1.32811	0.280126	0.71045	0.437651	0.815335
Prevotella_histicola	-0.589698	8.7933	2.55642	-6.82658	0.285088	0.765147	0.465925	0.815335
Firmicutes_bacterium_CAG_170	-0.218128	-0.202844	-0.0972819	-0.112567	0.294214	0.47847	0.437651	0.585788
Roseburia_inulinivorans	-1.39388	-0.428708	0.768197	-0.19697	0.296809	0.639362	0.724236	0.242908
Streptococcus_salivarius	-0.641962	1.03305	1.21531	-0.4597	0.306883	0.16581	0.981235	0.391805
Coprococcus_eutactus	-0.0933309	-2.21189	3.07977	5.19832	0.307716	0.560916	0.525399	0.421138
Prevotella_salivae	-0.48569	9.37154	0.780434	-9.0768	0.308976	0.71045	0.604846	0.896764
Leuconostoc_mesenteroides	-1.40439	-0.669851	3.45992	2.72538	0.309025	0.5	0.869226	0.7753
Eubacterium_sp_OM08_24	-1.71516	-1.65338	-1.57242	-1.6342	0.309025	0.28955	0.943747	0.896764
Parvimonas_micra	-1.56993	0	5.06988	3.49995	0.309025	0.5	0.604846	0.7753
Actinomyces_sp_oral_taxon_181	-3.37858	0	3.70435	0.32577	0.313813	0.5	0.79585	0.7753
Bifidobacterium_animalis	-5.29711	0	5.29711	3.20343e-16	0.313813	0.5	0.604846	1
Bifidobacterium_catenulatum	-1.55639	3.29814	-2.45422	-7.30875	0.313813	0.71045	0.869226	0.697092
[Collinsella]_massiliensis	-0.959715	0	2.98828	2.02857	0.313813	0.5	0.79585	0.7753
Bacteroides_sp_CAG_443	-4.46674	0	4.46674	3.20343e-16	0.313813	0.5	0.79585	1
Prevotella_buccalis	-2.91028	-7.50017	-6.75397	-2.16408	0.313813	0.47847	0.869226	0.697092
Alistipes_onderdonkii	-0.506351	-5.65005	-1.16197	3.98173	0.313813	0.644487	0.588532	0.659105
Gemella_bergeri	-0.833783	0	0.833783	3.20343e-16	0.313813	0.5	0.79585	1
Gemella_sanguinis	-1.62128	1.41633	-1.31161	-4.34921	0.313813	0.872037	0.869226	0.119471
Lactobacillus_mucosae	-5.40038	0	5.40038	3.20343e-16	0.313813	0.5	0.79585	1
Streptococcus_australis	-1.82662	0.769516	-0.196148	-2.79229	0.313813	0.52153	0.906384	0.697092
Streptococcus_lutetiensis	-6.32044	0	6.32044	3.20343e-16	0.313813	0.5	0.79585	1
Streptococcus_macedonicus	-4.48201	2.28389	2.56641	-4.19949	0.313813	0.71045	0.906384	0.697092
Streptococcus_milleri	-2.72118	0	2.72118	3.20343e-16	0.313813	0.5	0.79585	1
Streptococcus_sp_A12	-0.27711	0.161177	-1.99952	-2.43781	0.313813	0.767396	0.869226	0.242908
Streptococcus_sp_F0442	-1.31853	0	1.31853	3.20343e-16	0.313813	0.5	0.79585	1
Clostridium_celatum	-5.96619	4.44264	5.96619	-4.44264	0.313813	0.71045	0.79585	0.697092
Clostridium_sp_CAG_590	-3.7308	2.34075	-0.90041	-6.97196	0.313813	0.5	0.869226	0.697092
Bacteroides_pectinophilus	-6.95481	-1.94656	5.00825	3.20343e-16	0.313813	0.5	0.906384	1
Eubacterium_sp_CAG_274	-5.11686	-6.00298	-1.667	-0.780883	0.313813	0.152469	0.588532	0.697092
Anaerotignum_lactatifermentans	-1.55376	0	5.00793	3.45418	0.313813	0.5	0.79585	0.7753
Oscillibacter_sp_PC13	-2.84446	1.79607	2.84446	-1.79607	0.313813	0.71045	0.79585	0.697092
Intestinibacter_bartlettii	-3.21814	5.76626	3.21814	-5.76626	0.313813	0.71045	0.79585	0.697092
Ruminococcus_sp_CAG_488	-7.99126	6.66145	7.99126	-6.66145	0.313813	0.5	0.79585	0.697092
Turicibacter_sanguinis	-3.53605	10.666	3.53605	-10.666	0.313813	0.71045	0.79585	0.697092
Megasphaera_sp_DISK_18	-2.06431	0	2.06431	3.20343e-16	0.313813	0.5	0.79585	1
Veillonella_rogosae	-0.903492	2.06457	-1.63482	-4.60288	0.313813	0.52153	0.869226	0.697092
Morococcus_cerebrosus	-2.01267	2.39357	2.01267	-2.39357	0.313813	0.71045	0.79585	0.697092
Neisseria_mucosa	-1.2236	6.95842	1.2236	-6.95842	0.313813	0.71045	0.79585	0.697092
Pseudomonas_fluorescens_group	-0.745427	0	0.745427	3.20343e-16	0.313813	0.5	0.79585	1
Saccharomyces_cerevisiae	-0.183066	-5.98476	-5.80169	3.20343e-16	0.313813	0.152469	0.556529	1
Veillonella_dispar	0.624663	4.90827	-0.0515502	-4.33516	0.316519	0.970662	0.724236	0.119471
Roseburia_intestinalis	-0.13811	-0.945902	-1.27011	-0.462321	0.318883	0.222293	0.172514	0.697092
Roseburia_sp_CAG_182	-0.947747	0.757141	1.31285	-0.392035	0.325264	0.355513	0.654959	0.855858
Gemella_haemolysans	-0.127939	-1.81311	-2.06214	-0.376968	0.332822	0.47847	0.943747	0.896764
Butyrivibrio_crossotus	-1.16481	1.53233	2.02035	-0.676799	0.332822	0.152469	0.759786	0.937947
Dialister_succinatiphilus	-0.293146	-0.0631781	-1.39891	-1.62888	0.332822	0.47847	0.906384	0.937947
Turicimonas_muris	-0.624766	-0.946752	0.0609184	0.382904	0.339512	0.234853	0.832355	0.585788
Firmicutes_bacterium_CAG_83	-1.18177	-2.27491	-1.97503	-0.881886	0.353179	0.0452407	0.638067	0.87627
Firmicutes_bacterium_CAG_238	1.20834	4.02844	1.61068	-1.20942	0.357312	0.5	0.869226	0.896764
Prevotella_sp_CAG_520	-1.63476	5.0756	9.74761	3.03725	0.364625	0.305149	0.981235	0.568068
Eubacterium_sp_CAG_38	-1.27021	0.512471	0.608192	-1.17449	0.412961	0.889364	0.814052	0.0581789
Parasutterella_excrementihominis	-0.382569	0.123179	-0.386222	-0.89197	0.450031	0.694851	0.638067	0.550608
Actinomyces_sp_S6_Spd3	-1.26923	4.81296	1.71989	-4.3623	0.486493	0.71045	0.79585	0.896764
Bifidobacterium_bifidum	-1.12632	-1.2083	-2.15665	-2.07467	0.486493	0.280222	0.869226	0.550608
Bacteroides_coprocola	-0.0126174	-0.927096	2.01971	2.93418	0.486493	0.316919	0.85075	0.917328
Prevotella_bivia	-0.220572	-7.29077	-0.482736	6.58747	0.486493	0.152469	0.62136	0.568068
Prevotella_sp_CAG_1092	-0.609937	-1.54435	2.10495	3.03936	0.486493	0.28955	0.869226	0.937947
Alistipes_timonensis	0.176241	-2.33758	3.38986	5.90368	0.486493	0.28955	0.906384	0.568068
Granulicatella_elegans	-0.922206	-1.27392	0.308208	0.659925	0.486493	0.5	0.906384	0.7753
Lactobacillus_ruminis	-0.0447387	1.42787	-2.14104	-3.61365	0.486493	0.923497	0.943747	0.363747
Eubacterium_brachy	0.167998	0	4.52651	4.69451	0.486493	0.5	0.604846	0.7753
Clostridium_asparagiforme	-4.48156	1.92369	2.8579	-3.54735	0.486493	0.847531	0.869226	0.585788
Clostridium_saccharolyticum	0.0693784	-4.94401	-2.29676	2.71663	0.486493	0.28955	0.869226	0.7753
Ruminococcaceae_bacterium_D16	-0.391631	2.6085	-2.76504	-5.76516	0.486493	0.847531	0.869226	0.585788
Neisseria_sicca	-0.282487	7.68949	1.39796	-6.57401	0.486493	0.71045	0.79585	0.896764
Lactococcus_lactis	-2.30346	-1.98415	1.21622	0.896911	0.487213	0.683081	0.706677	0.550608
Actinobaculum_sp_oral_taxon_183	3.20343e-16	0	0	3.20343e-16	0.5	0.5	1	1
Actinomyces_cardiffensis	3.20343e-16	0	0	3.20343e-16	0.5	0.5	1	1
Actinomyces_georgiae	3.20343e-16	0	0	3.20343e-16	0.5	0.5	1	1
Actinomyces_hongkongensis	3.20343e-16	0	0	3.20343e-16	0.5	0.5	1	1
Actinomyces_johnsonii	3.20343e-16	3.12853	0	-3.12853	0.5	0.71045	1	0.697092
Actinomyces_massiliensis	3.20343e-16	0	0	3.20343e-16	0.5	0.5	1	1
Actinomyces_meyeri	3.20343e-16	0	0	3.20343e-16	0.5	0.5	1	1
Actinomyces_naeslundii	3.20343e-16	5.52271	0	-5.52271	0.5	0.71045	1	0.697092
Actinomyces_oris	3.20343e-16	0	0	3.20343e-16	0.5	0.5	1	1
Actinomyces_sp_HPA0247	3.20343e-16	0.0423108	-0.610958	-0.653269	0.5	0.71045	0.689272	0.697092
Actinomyces_sp_oral_taxon_170	3.20343e-16	0	0	3.20343e-16	0.5	0.5	1	1
Actinomyces_sp_oral_taxon_180	3.20343e-16	0	0	3.20343e-16	0.5	0.5	1	1
Actinomyces_sp_oral_taxon_414	3.20343e-16	0	0	3.20343e-16	0.5	0.5	1	1
Actinomyces_sp_oral_taxon_448	3.20343e-16	0	0	3.20343e-16	0.5	0.5	1	1
Actinomyces_sp_oral_taxon_897	3.20343e-16	0	0	3.20343e-16	0.5	0.5	1	1
Actinomyces_viscosus	3.20343e-16	0	0	3.20343e-16	0.5	0.5	1	1
Alloscardovia_omnicolens	3.20343e-16	0	0	3.20343e-16	0.5	0.5	1	1
Bifidobacterium_dentium	3.20343e-16	-5.45854	-5.45854	3.20343e-16	0.5	0.28955	0.689272	1
Parascardovia_denticolens	3.20343e-16	0	0	3.20343e-16	0.5	0.5	1	1
Scardovia_wiggsiae	3.20343e-16	0	0	3.20343e-16	0.5	0.5	1	1
Corynebacterium_argentoratense	3.20343e-16	0	0	3.20343e-16	0.5	0.5	1	1
Corynebacterium_durum	3.20343e-16	0	0	3.20343e-16	0.5	0.5	1	1
Corynebacterium_matruchotii	3.20343e-16	0	0	3.20343e-16	0.5	0.5	1	1
Micrococcus_aloeverae	3.20343e-16	0	0	3.20343e-16	0.5	0.5	1	1
Micrococcus_luteus	3.20343e-16	0	0	3.20343e-16	0.5	0.5	1	1
Rothia_aeria	3.20343e-16	4.89548	0	-4.89548	0.5	0.71045	1	0.697092
Rothia_dentocariosa	3.20343e-16	-1.58933	-1.58933	3.20343e-16	0.5	0.28955	0.423892	1
Cutibacterium_granulosum	3.20343e-16	0	0	3.20343e-16	0.5	0.5	1	1
Propionibacterium_acidifaciens	3.20343e-16	0	0	3.20343e-16	0.5	0.5	1	1
Pseudopropionibacterium_propionicum	3.20343e-16	0	0	3.20343e-16	0.5	0.5	1	1
Atopobium_minutum	3.20343e-16	0	0	3.20343e-16	0.5	0.5	1	1
Atopobium_parvulum	3.20343e-16	4.30012	0	-4.30012	0.5	0.71045	1	0.697092
Atopobium_rimae	3.20343e-16	1.14938	0	-1.14938	0.5	0.71045	1	0.697092
Olsenella_uli	3.20343e-16	0	0	3.20343e-16	0.5	0.5	1	1
Collinsella_intestinalis	3.20343e-16	0	0	3.20343e-16	0.5	0.5	1	1
Enterorhabdus_caecimuris	3.20343e-16	-1.20732	-1.20732	3.20343e-16	0.5	0.28955	0.689272	1
Slackia_exigua	3.20343e-16	0	0	3.20343e-16	0.5	0.5	1	1
Bacteroidetes_bacterium_oral_taxon_272	3.20343e-16	0	0	3.20343e-16	0.5	0.5	1	1
Bacteroidetes_oral_taxon_274	3.20343e-16	0	0	3.20343e-16	0.5	0.5	1	1
Bacteroides_faecichinchillae	3.20343e-16	0	0	3.20343e-16	0.5	0.5	1	1
Bacteroides_sp_CAG_462	3.20343e-16	0	0	3.20343e-16	0.5	0.5	1	1
Bacteroides_sp_CAG_633	3.20343e-16	0	0	3.20343e-16	0.5	0.5	1	1
Porphyromonas_canoris	3.20343e-16	0	0	3.20343e-16	0.5	0.5	1	1
Porphyromonas_catoniae	3.20343e-16	4.899	0	-4.899	0.5	0.71045	1	0.697092
Porphyromonas_endodontalis	3.20343e-16	0	0	3.20343e-16	0.5	0.5	1	1
Porphyromonas_gingivalis	3.20343e-16	0	0	3.20343e-16	0.5	0.5	1	1
Porphyromonas_sp_oral_taxon_278	3.20343e-16	5.66262	0	-5.66262	0.5	0.71045	1	0.697092
Porphyromonas_uenonis	3.20343e-16	-4.04121	-4.04121	3.20343e-16	0.5	0.28955	0.689272	1
Sanguibacteroides_justesenii	3.20343e-16	0	0	3.20343e-16	0.5	0.5	1	1
Alloprevotella_rava	3.20343e-16	1.39199	-0.95335	-2.34534	0.5	0.71045	0.689272	0.697092
Prevotella_sp_oral_taxon_473	3.20343e-16	1.88398	0	-1.88398	0.5	0.71045	1	0.697092
Paraprevotella_clara	3.20343e-16	0	0	3.20343e-16	0.5	0.5	1	1
Prevotella_baroniae	3.20343e-16	0	0	3.20343e-16	0.5	0.5	1	1
Prevotella_buccae	3.20343e-16	3.40228	0	-3.40228	0.5	0.71045	1	0.697092
Prevotella_dentalis	3.20343e-16	0	0	3.20343e-16	0.5	0.5	1	1
Prevotella_denticola	3.20343e-16	0	0	3.20343e-16	0.5	0.5	1	1
Prevotella_disiens	3.20343e-16	-5.42657	-5.42657	3.20343e-16	0.5	0.152469	0.423892	1
Prevotella_enoeca	3.20343e-16	0	0	3.20343e-16	0.5	0.5	1	1
Prevotella_fusca	3.20343e-16	0	0	3.20343e-16	0.5	0.5	1	1
Prevotella_intermedia	3.20343e-16	0	0	3.20343e-16	0.5	0.5	1	1
Prevotella_loescheii	3.20343e-16	2.54057	0	-2.54057	0.5	0.71045	1	0.697092
Prevotella_maculosa	3.20343e-16	0	0	3.20343e-16	0.5	0.5	1	1
Prevotella_marshii	3.20343e-16	0	0	3.20343e-16	0.5	0.5	1	1
Prevotella_micans	3.20343e-16	0	0	3.20343e-16	0.5	0.5	1	1
Prevotella_multiformis	3.20343e-16	0	0	3.20343e-16	0.5	0.5	1	1
Prevotella_multisaccharivorax	3.20343e-16	0	0	3.20343e-16	0.5	0.5	1	1
Prevotella_nigrescens	3.20343e-16	1.51756	-3.61845	-5.13601	0.5	0.71045	0.689272	0.697092
Prevotella_oralis	3.20343e-16	0	0	3.20343e-16	0.5	0.5	1	1
Prevotella_oris	3.20343e-16	3.17138	0	-3.17138	0.5	0.71045	1	0.697092
Prevotella_oulorum	3.20343e-16	5.43205	0	-5.43205	0.5	0.71045	1	0.697092
Prevotella_pleuritidis	3.20343e-16	0	0	3.20343e-16	0.5	0.5	1	1
Prevotella_saccharolytica	3.20343e-16	0	0	3.20343e-16	0.5	0.5	1	1
Prevotella_scopos	3.20343e-16	2.90514	0	-2.90514	0.5	0.71045	1	0.697092
Prevotella_shahii	3.20343e-16	5.54675	0	-5.54675	0.5	0.71045	1	0.697092
Prevotella_sp_F0091	3.20343e-16	0	0	3.20343e-16	0.5	0.5	1	1
Prevotella_sp_oral_taxon_299	3.20343e-16	1.94656	0	-1.94656	0.5	0.71045	1	0.697092
Prevotella_sp_oral_taxon_306	3.20343e-16	6.5646	0	-6.5646	0.5	0.71045	1	0.697092
Prevotella_sp_oral_taxon_376	3.20343e-16	0	0	3.20343e-16	0.5	0.5	1	1
Prevotella_sp_oral_taxon_820	3.20343e-16	0	0	3.20343e-16	0.5	0.5	1	1
Prevotella_veroralis	3.20343e-16	0	0	3.20343e-16	0.5	0.5	1	1
Alistipes_sp_An31A	3.20343e-16	0	0	3.20343e-16	0.5	0.5	1	1
Parabacteroides_gordonii	3.20343e-16	0	0	3.20343e-16	0.5	0.5	1	1
Tannerella_forsythia	3.20343e-16	0	0	3.20343e-16	0.5	0.5	1	1
Tannerella_sp_oral_taxon_808	3.20343e-16	0	0	3.20343e-16	0.5	0.5	1	1
Tannerella_sp_oral_taxon_HOT_286	3.20343e-16	4.53492	0	-4.53492	0.5	0.71045	1	0.697092
Capnocytophaga_gingivalis	3.20343e-16	0	0	3.20343e-16	0.5	0.5	1	1
Capnocytophaga_granulosa	3.20343e-16	0	0	3.20343e-16	0.5	0.5	1	1
Capnocytophaga_haemolytica	3.20343e-16	0	0	3.20343e-16	0.5	0.5	1	1
Capnocytophaga_leadbetteri	3.20343e-16	0	0	3.20343e-16	0.5	0.5	1	1
Capnocytophaga_ochracea	3.20343e-16	0	0	3.20343e-16	0.5	0.5	1	1
Capnocytophaga_sp_oral_taxon_332	3.20343e-16	0	0	3.20343e-16	0.5	0.5	1	1
Capnocytophaga_sp_oral_taxon_338	3.20343e-16	0	0	3.20343e-16	0.5	0.5	1	1
Capnocytophaga_sp_oral_taxon_863	3.20343e-16	0	0	3.20343e-16	0.5	0.5	1	1
Capnocytophaga_sp_oral_taxon_878	3.20343e-16	0	0	3.20343e-16	0.5	0.5	1	1
Capnocytophaga_sputigena	3.20343e-16	0	0	3.20343e-16	0.5	0.5	1	1
Anaerolineaceae_bacterium_oral_taxon_439	3.20343e-16	0	0	3.20343e-16	0.5	0.5	1	1
Deinococcus_swuensis	3.20343e-16	0	0	3.20343e-16	0.5	0.5	1	1
Bacillus_aerius	3.20343e-16	0	0	3.20343e-16	0.5	0.5	1	1
Gemella_morbillorum	3.20343e-16	1.74612	0	-1.74612	0.5	0.71045	1	0.697092
Abiotrophia_defectiva	3.20343e-16	0	0	3.20343e-16	0.5	0.5	1	1
Abiotrophia_sp_HMSC24B09	3.20343e-16	2.34017	0	-2.34017	0.5	0.71045	1	0.697092
Granulicatella_adiacens	3.20343e-16	0	0	3.20343e-16	0.5	0.5	1	1
Enterococcus_faecalis	3.20343e-16	1.29546	0	-1.29546	0.5	0.71045	1	0.697092
Lactobacillus_brevis	3.20343e-16	0	0	3.20343e-16	0.5	0.5	1	1
Lactobacillus_curvatus	3.20343e-16	-1.72247	-1.72247	3.20343e-16	0.5	0.5	0.689272	1
Lactobacillus_fermentum	3.20343e-16	0	0	3.20343e-16	0.5	0.5	1	1
Lactobacillus_gasseri	3.20343e-16	0	0	3.20343e-16	0.5	0.5	1	1
Lactobacillus_gastricus	3.20343e-16	0	0	3.20343e-16	0.5	0.5	1	1
Lactobacillus_helveticus	3.20343e-16	4.34663	0	-4.34663	0.5	0.71045	1	0.697092
Lactobacillus_kefiranofaciens	3.20343e-16	0	0	3.20343e-16	0.5	0.5	1	1
Lactobacillus_kefiri	3.20343e-16	0	0	3.20343e-16	0.5	0.5	1	1
Lactobacillus_oris	3.20343e-16	0	0	3.20343e-16	0.5	0.5	1	1
Lactobacillus_paragasseri	3.20343e-16	0	0	3.20343e-16	0.5	0.5	1	1
Lactobacillus_paralimentarius	3.20343e-16	0	0	3.20343e-16	0.5	0.5	1	1
Lactobacillus_plantarum	3.20343e-16	0	0	3.20343e-16	0.5	0.5	1	1
Lactobacillus_sakei	-5.67159	-3.6791	1.9925	3.20343e-16	0.5	0.5	0.906384	1
Lactobacillus_zymae	3.20343e-16	0	0	3.20343e-16	0.5	0.5	1	1
Pediococcus_acidilactici	3.20343e-16	-2.75197	-2.75197	3.20343e-16	0.5	0.5	0.689272	1
Pediococcus_sp	3.20343e-16	0	0	3.20343e-16	0.5	0.5	1	1
Leuconostoc_gelidum	-3.14999	0	3.14999	3.20343e-16	0.5	0.5	0.79585	1
Weissella_cibaria	-5.23762	-2.8625	2.37512	3.20343e-16	0.5	0.28955	0.906384	1
Weissella_confusa	-4.20624	0	4.20624	3.20343e-16	0.5	0.5	0.79585	1
Lactococcus_petauri	3.20343e-16	0	0	3.20343e-16	0.5	0.5	1	1
Streptococcus_agalactiae	3.20343e-16	-0.327165	-0.327165	3.20343e-16	0.5	0.28955	0.689272	1
Streptococcus_anginosus_group	3.20343e-16	0	0	3.20343e-16	0.5	0.5	1	1
Streptococcus_parauberis	3.20343e-16	0	0	3.20343e-16	0.5	0.5	1	1
Streptococcus_peroris	3.20343e-16	0	0	3.20343e-16	0.5	0.5	1	1
Streptococcus_pseudopneumoniae	3.20343e-16	0	0	3.20343e-16	0.5	0.5	1	1
Streptococcus_salivarius_CAG_79	3.20343e-16	0	0	3.20343e-16	0.5	0.5	1	1
Streptococcus_sinensis	3.20343e-16	0	0	3.20343e-16	0.5	0.5	1	1
Streptococcus_sp_HMSC034E03	3.20343e-16	0	0	3.20343e-16	0.5	0.5	1	1
Streptococcus_sp_HMSC067H01	3.20343e-16	0	0	3.20343e-16	0.5	0.5	1	1
Streptococcus_sp_HMSC070B10	3.20343e-16	0	0	3.20343e-16	0.5	0.5	1	1
Streptococcus_sp_HMSC071D03	3.20343e-16	1.52698	0	-1.52698	0.5	0.71045	1	0.697092
Streptococcus_sp_HPH0090	3.20343e-16	0	0	3.20343e-16	0.5	0.5	1	1
Streptococcus_sp_M334	3.20343e-16	0	0	3.20343e-16	0.5	0.5	1	1
Streptococcus_sp_NLAE_zl_C503	3.20343e-16	0	0	3.20343e-16	0.5	0.5	1	1
Streptococcus_sp_SK643	3.20343e-16	-3.14642	-3.14642	3.20343e-16	0.5	0.28955	0.689272	1
Streptococcus_sp_oral_taxon_056	3.20343e-16	1.35819	0	-1.35819	0.5	0.71045	1	0.697092
Streptococcus_sp_oral_taxon_058	3.20343e-16	0	0	3.20343e-16	0.5	0.5	1	1
Streptococcus_vestibularis	3.20343e-16	1.79984	0	-1.79984	0.5	0.71045	1	0.697092
Streptococcus_viridans	3.20343e-16	0	0	3.20343e-16	0.5	0.5	1	1
Christensenella_minuta	3.20343e-16	0	0	3.20343e-16	0.5	0.5	1	1
Butyricicoccus_pullicaecorum	3.20343e-16	0	0	3.20343e-16	0.5	0.5	1	1
Clostridium_disporicum	3.20343e-16	11.8057	0	-11.8057	0.5	0.71045	1	0.697092
Clostridium_paraputrificum	3.20343e-16	5.52356	0	-5.52356	0.5	0.71045	1	0.697092
Clostridium_perfringens	3.20343e-16	0	0	3.20343e-16	0.5	0.5	1	1
Clostridium_sp_CAG_167	-1.65828	2.41615	1.32245	-2.75198	0.5	0.923497	0.814052	0.516501
Clostridium_sp_CAG_299	3.20343e-16	-3.98765	-3.98765	3.20343e-16	0.5	0.152469	0.423892	1
Clostridium_sp_CAG_413	3.20343e-16	0	0	3.20343e-16	0.5	0.5	1	1
Eubacterium_infirmum	3.20343e-16	0	0	3.20343e-16	0.5	0.5	1	1
Eubacterium_nodatum	3.20343e-16	0	0	3.20343e-16	0.5	0.5	1	1
Eubacterium_saphenum	3.20343e-16	0	0	3.20343e-16	0.5	0.5	1	1
Eubacterium_sulci	3.20343e-16	6.42825	0	-6.42825	0.5	0.71045	1	0.697092
Mogibacterium_diversum	3.20343e-16	2.22707	0	-2.22707	0.5	0.71045	1	0.697092
Mogibacterium_timidum	3.20343e-16	0	0	3.20343e-16	0.5	0.5	1	1
Clostridiales_bacterium_1_7_47FAA	3.20343e-16	4.37977	-0.678072	-5.05784	0.5	0.71045	0.689272	0.697092
Monoglobus_pectinilyticus	3.20343e-16	0	0	3.20343e-16	0.5	0.5	1	1
Eubacterium_dolichum_CAG_375	3.20343e-16	0	0	3.20343e-16	0.5	0.5	1	1
Eubacterium_sp_CAG_786	3.20343e-16	0.0714318	-5.84526	-5.91669	0.5	0.5	0.689272	0.697092
Blautia_sp_CAG_257	3.20343e-16	0	0	3.20343e-16	0.5	0.5	1	1
Catonella_morbi	3.20343e-16	0	0	3.20343e-16	0.5	0.5	1	1
Eisenbergiella_tayi	3.20343e-16	-4.78145	-9.69009	-4.90864	0.5	0.47847	0.689272	0.697092
Lachnoanaerobaculum_saburreum	3.20343e-16	0.686246	0	-0.686246	0.5	0.71045	1	0.697092
Lachnoanaerobaculum_umeaense	3.20343e-16	0	0	3.20343e-16	0.5	0.5	1	1
Clostridium_clostridioforme	3.20343e-16	-2.71772	-3.89636	-1.17864	0.5	0.152469	0.423892	0.697092
Lachnospiraceae_bacterium_oral_taxon_096	3.20343e-16	0	0	3.20343e-16	0.5	0.5	1	1
Oribacterium_asaccharolyticum	3.20343e-16	0	0	3.20343e-16	0.5	0.5	1	1
Oribacterium_parvum	3.20343e-16	4.66779	0	-4.66779	0.5	0.71045	1	0.697092
Oribacterium_sinus	3.20343e-16	3.46181	0	-3.46181	0.5	0.71045	1	0.697092
Oribacterium_sp_oral_taxon_078	3.20343e-16	0	0	3.20343e-16	0.5	0.5	1	1
Roseburia_sp_CAG_303	3.20343e-16	0	0	3.20343e-16	0.5	0.5	1	1
Sellimonas_intestinalis	3.20343e-16	-4.40846	-4.40846	3.20343e-16	0.5	0.28955	0.689272	1
Shuttleworthia_satelles	3.20343e-16	0	0	3.20343e-16	0.5	0.5	1	1
Stomatobaculum_longum	3.20343e-16	1.81483	0	-1.81483	0.5	0.71045	1	0.697092
Filifactor_alocis	3.20343e-16	0	0	3.20343e-16	0.5	0.5	1	1
Eubacterium_yurii	3.20343e-16	0	0	3.20343e-16	0.5	0.5	1	1
Peptoanaerobacter_stomatis	3.20343e-16	0	0	3.20343e-16	0.5	0.5	1	1
Peptostreptococcus_stomatis	3.20343e-16	0	0	3.20343e-16	0.5	0.5	1	1
Romboutsia_ilealis	3.20343e-16	8.12304	0	-8.12304	0.5	0.71045	1	0.697092
Ruminococcus_sp_CAG_563	3.20343e-16	0	0	3.20343e-16	0.5	0.5	1	1
Absiella_dolichum	3.20343e-16	0	0	3.20343e-16	0.5	0.5	1	1
Bulleidia_extructa	3.20343e-16	0	0	3.20343e-16	0.5	0.5	1	1
Eggerthia_catenaformis	3.20343e-16	0	0	3.20343e-16	0.5	0.5	1	1
Clostridium_spiroforme	3.20343e-16	-2.21582	-2.21582	3.20343e-16	0.5	0.28955	0.689272	1
Solobacterium_moorei	3.20343e-16	3.28473	0	-3.28473	0.5	0.71045	1	0.697092
Firmicutes_bacterium_CAG_791	3.20343e-16	1.66021	-7.64071	-9.30091	0.5	0.28955	0.423892	0.697092
Firmicutes_bacterium_CAG_94	3.20343e-16	-3.3193	-3.3193	3.20343e-16	0.5	0.28955	0.689272	1
Centipeda_periodontii	3.20343e-16	0	0	3.20343e-16	0.5	0.5	1	1
Megamonas_funiformis_CAG_377	3.20343e-16	-3.81855	-3.81855	3.20343e-16	0.5	0.28955	0.689272	1
Megamonas_hypermegale	3.20343e-16	-4.38355	-4.38355	3.20343e-16	0.5	0.28955	0.689272	1
Mitsuokella_multacida	-7.12324	2.17934	0.531127	-8.77145	0.5	0.71045	0.906384	0.896764
Mitsuokella_sp_oral_taxon_131	3.20343e-16	0	0	3.20343e-16	0.5	0.5	1	1
Selenomonas_artemidis	3.20343e-16	0	0	3.20343e-16	0.5	0.5	1	1
Selenomonas_flueggei	3.20343e-16	2.21582	0	-2.21582	0.5	0.71045	1	0.697092
Selenomonas_infelix	3.20343e-16	0	0	3.20343e-16	0.5	0.5	1	1
Selenomonas_noxia	3.20343e-16	0	0	3.20343e-16	0.5	0.5	1	1
Selenomonas_sp_FOBRC6	3.20343e-16	0	0	3.20343e-16	0.5	0.5	1	1
Selenomonas_sp_oral_taxon_126	3.20343e-16	0	0	3.20343e-16	0.5	0.5	1	1
Selenomonas_sp_oral_taxon_138	3.20343e-16	0	0	3.20343e-16	0.5	0.5	1	1
Selenomonas_sp_oral_taxon_892	3.20343e-16	0	0	3.20343e-16	0.5	0.5	1	1
Selenomonas_sp_oral_taxon_920	3.20343e-16	0	0	3.20343e-16	0.5	0.5	1	1
Selenomonas_sputigena	3.20343e-16	0	0	3.20343e-16	0.5	0.5	1	1
Anaeroglobus_geminatus	3.20343e-16	0	0	3.20343e-16	0.5	0.5	1	1
Dialister_micraerophilus	3.20343e-16	0	0	3.20343e-16	0.5	0.5	1	1
Dialister_pneumosintes	3.20343e-16	-1.78088	-1.78088	3.20343e-16	0.5	0.28955	0.689272	1
Megasphaera_elsdenii	3.20343e-16	-2.0718	-8.38402	-6.31222	0.5	0.152469	0.423892	0.697092
Veillonella_denticariosi	3.20343e-16	0	0	3.20343e-16	0.5	0.5	1	1
Veillonella_parvula	-0.491133	2.69329	-1.5865	-4.77092	0.5	0.910305	0.906384	0.169024
Veillonella_rodentium	3.20343e-16	0	0	3.20343e-16	0.5	0.5	1	1
Veillonella_sp_T11011_6	3.20343e-16	2.85708	0	-2.85708	0.5	0.847531	1	0.436275
Bacteroides_coagulans	3.20343e-16	-5.91626	-5.91626	3.20343e-16	0.5	0.28955	0.689272	1
Fusobacterium_hwasookii	3.20343e-16	0	0	3.20343e-16	0.5	0.5	1	1
Fusobacterium_naviforme	3.20343e-16	-6.38024	-6.38024	3.20343e-16	0.5	0.28955	0.689272	1
Fusobacterium_nucleatum	3.20343e-16	0	0	3.20343e-16	0.5	0.5	1	1
Fusobacterium_sp_oral_taxon_370	3.20343e-16	0	0	3.20343e-16	0.5	0.5	1	1
Leptotrichia_buccalis	3.20343e-16	0	0	3.20343e-16	0.5	0.5	1	1
Leptotrichia_hofstadii	3.20343e-16	0	0	3.20343e-16	0.5	0.5	1	1
Leptotrichia_sp_oral_taxon_212	3.20343e-16	0	0	3.20343e-16	0.5	0.5	1	1
Leptotrichia_sp_oral_taxon_215	3.20343e-16	2.3633	0	-2.3633	0.5	0.71045	1	0.697092
Leptotrichia_sp_oral_taxon_225	3.20343e-16	0	0	3.20343e-16	0.5	0.5	1	1
Leptotrichia_sp_oral_taxon_498	3.20343e-16	0	0	3.20343e-16	0.5	0.5	1	1
Leptotrichia_sp_oral_taxon_879	3.20343e-16	0	0	3.20343e-16	0.5	0.5	1	1
Leptotrichia_wadei	3.20343e-16	0	0	3.20343e-16	0.5	0.5	1	1
Paracoccus_mutanolyticus	3.20343e-16	0	0	3.20343e-16	0.5	0.5	1	1
Paracoccus_yeei	3.20343e-16	0	0	3.20343e-16	0.5	0.5	1	1
Alcaligenes_faecalis	3.20343e-16	0	0	3.20343e-16	0.5	0.5	1	1
Lautropia_mirabilis	3.20343e-16	5.1166	-1.49476	-6.61136	0.5	0.52153	0.689272	0.697092
Comamonas_kerstersii	3.20343e-16	0	0	3.20343e-16	0.5	0.5	1	1
Ottowia_sp_oral_taxon_894	3.20343e-16	0	0	3.20343e-16	0.5	0.5	1	1
Oxalobacter_formigenes	3.20343e-16	0	0	3.20343e-16	0.5	0.5	1	1
Eikenella_corrodens	3.20343e-16	0	0	3.20343e-16	0.5	0.5	1	1
Eikenella_sp_NML130454	3.20343e-16	0	0	3.20343e-16	0.5	0.5	1	1
Kingella_denitrificans	3.20343e-16	7.107	0	-7.107	0.5	0.71045	1	0.697092
Kingella_kingae	3.20343e-16	0	0	3.20343e-16	0.5	0.5	1	1
Kingella_oralis	3.20343e-16	0	0	3.20343e-16	0.5	0.5	1	1
Neisseria_bacilliformis	3.20343e-16	0	0	3.20343e-16	0.5	0.5	1	1
Neisseria_cinerea	3.20343e-16	1.67397	0	-1.67397	0.5	0.71045	1	0.697092
Neisseria_elongata	3.20343e-16	6.3426	0	-6.3426	0.5	0.71045	1	0.697092
Neisseria_gonorrhoeae	3.20343e-16	0	0	3.20343e-16	0.5	0.5	1	1
Neisseria_macacae	3.20343e-16	4.25069	0	-4.25069	0.5	0.71045	1	0.697092
Neisseria_sp_HMSC064E01	3.20343e-16	0	0	3.20343e-16	0.5	0.5	1	1
Neisseria_sp_oral_taxon_014	3.20343e-16	4.80899	-0.19592	-5.00491	0.5	0.71045	0.689272	0.697092
Simonsiella_muelleri	3.20343e-16	0	0	3.20343e-16	0.5	0.5	1	1
Desulfobulbus_oralis	3.20343e-16	0	0	3.20343e-16	0.5	0.5	1	1
Desulfomicrobium_orale	3.20343e-16	0	0	3.20343e-16	0.5	0.5	1	1
Campylobacter_concisus	3.20343e-16	4.73039	0	-4.73039	0.5	0.71045	1	0.697092
Campylobacter_gracilis	3.20343e-16	0	0	3.20343e-16	0.5	0.5	1	1
Campylobacter_hominis	3.20343e-16	-5.3288	-5.3288	3.20343e-16	0.5	0.28955	0.689272	1
Campylobacter_rectus	3.20343e-16	0	0	3.20343e-16	0.5	0.5	1	1
Campylobacter_showae	3.20343e-16	0	0	3.20343e-16	0.5	0.5	1	1
Aeromonas_media	3.20343e-16	0	0	3.20343e-16	0.5	0.5	1	1
Cardiobacterium_hominis	3.20343e-16	3.59042	0	-3.59042	0.5	0.71045	1	0.697092
Cardiobacterium_valvarum	3.20343e-16	0	0	3.20343e-16	0.5	0.5	1	1
Klebsiella_pneumoniae	3.20343e-16	-1.00134	-6.29211	-5.29077	0.5	0.28955	0.423892	0.697092
Klebsiella_quasipneumoniae	3.20343e-16	-2.06726	-2.06726	3.20343e-16	0.5	0.28955	0.689272	1
Klebsiella_variicola	-1.3388	-3.36839	-2.02959	3.20343e-16	0.5	0.28955	0.869226	1
Serratia_liquefaciens	3.20343e-16	0	0	3.20343e-16	0.5	0.5	1	1
Aggregatibacter_actinomycetemcomitans	3.20343e-16	0	0	3.20343e-16	0.5	0.5	1	1
Aggregatibacter_aphrophilus	3.20343e-16	3.28204	0	-3.28204	0.5	0.71045	1	0.697092
Aggregatibacter_segnis	3.20343e-16	1.926	0	-1.926	0.5	0.71045	1	0.697092
Aggregatibacter_sp_oral_taxon_458	3.20343e-16	0	0	3.20343e-16	0.5	0.5	1	1
Haemophilus_haemolyticus	3.20343e-16	0	0	3.20343e-16	0.5	0.5	1	1
Haemophilus_influenzae	3.20343e-16	0	0	3.20343e-16	0.5	0.5	1	1
Haemophilus_parahaemolyticus	3.20343e-16	0	0	3.20343e-16	0.5	0.5	1	1
Haemophilus_paraphrohaemolyticus	3.20343e-16	0	0	3.20343e-16	0.5	0.5	1	1
Haemophilus_pittmaniae	3.20343e-16	2.45128	-4.37977	-6.83105	0.5	0.71045	0.689272	0.697092
Haemophilus_quentini	3.20343e-16	0	0	3.20343e-16	0.5	0.5	1	1
Haemophilus_sp_C1	3.20343e-16	0	0	3.20343e-16	0.5	0.5	1	1
Haemophilus_sputorum	3.20343e-16	2.61096	0	-2.61096	0.5	0.71045	1	0.697092
Acinetobacter_johnsonii	3.20343e-16	0	0	3.20343e-16	0.5	0.5	1	1
Acinetobacter_lwoffii	3.20343e-16	0	0	3.20343e-16	0.5	0.5	1	1
Moraxella_osloensis	3.20343e-16	0	0	3.20343e-16	0.5	0.5	1	1
Pseudomonas_fragi	3.20343e-16	0	0	3.20343e-16	0.5	0.5	1	1
Pseudomonas_soli	3.20343e-16	0	0	3.20343e-16	0.5	0.5	1	1
Treponema_denticola	3.20343e-16	0	0	3.20343e-16	0.5	0.5	1	1
Treponema_lecithinolyticum	3.20343e-16	0	0	3.20343e-16	0.5	0.5	1	1
Treponema_maltophilum	3.20343e-16	0	0	3.20343e-16	0.5	0.5	1	1
Treponema_medium	3.20343e-16	0	0	3.20343e-16	0.5	0.5	1	1
Treponema_socranskii	3.20343e-16	0	0	3.20343e-16	0.5	0.5	1	1
Treponema_sp_OMZ_838	3.20343e-16	0	0	3.20343e-16	0.5	0.5	1	1
Treponema_vincentii	3.20343e-16	0	0	3.20343e-16	0.5	0.5	1	1
Fretibacterium_fastidiosum	3.20343e-16	2.40846	0	-2.40846	0.5	0.71045	1	0.697092
Malassezia_restricta	3.20343e-16	0	0	3.20343e-16	0.5	0.5	1	1
Oscillibacter_sp_57_20	-0.0176343	-0.837961	-0.517456	0.302871	0.51252	0.0372309	0.724236	0.755497
Eubacterium_ramulus	4.65047	0.185913	-0.986831	3.47773	0.512551	0.762234	0.0701324	0.0312522
Prevotella_corporis	0.948963	-8.12297	-5.49707	3.57486	0.513507	0.152469	0.556529	0.937947
Clostridium_bolteae_CAG_59	1.15147	0.112051	-0.486873	0.552541	0.513507	0.52153	0.62136	0.937947
Enterobacter_cloacae_complex	0.468505	0	4.22042	4.68893	0.513507	0.5	0.79585	0.7753
Blastocystis_sp_subtype_1	8.29083	0	1.16046	9.45129	0.513507	0.5	0.79585	0.7753
Methanobrevibacter_smithii	0.852687	-2.58277	0.322984	3.75845	0.52611	0.28955	0.906384	0.568068
Eubacterium_eligens	-0.382805	0.323509	-1.10054	-1.80685	0.562354	0.287531	0.180034	0.264487
Akkermansia_muciniphila	-4.80393	0.283334	3.04675	-2.04052	0.563225	0.458871	0.724236	0.421138
Bacteroides_galacturonicus	2.67088	-0.541836	-1.49401	1.7187	0.563675	0.152469	0.962481	0.659105
Catenibacterium_mitsuokai	0.991547	0.755315	1.49188	1.72811	0.588781	0.847531	0.724236	0.815335
Clostridium_sp_CAG_253	-1.5841	2.0146	-2.53992	-6.13862	0.602134	0.847531	0.869226	0.87627
Ruminococcus_callidus	-1.68965	-2.46419	6.19324	6.96778	0.602134	0.152469	0.943747	0.253538
Bacteroides_uniformis	0.020194	0.0564328	-0.233748	-0.269986	0.611218	0.479677	0.832355	0.979297
Blautia_wexlerae	1.72824	-0.1266	-2.10494	-0.250102	0.611218	0.620117	0.689272	0.499867
Lactobacillus_delbrueckii	0.707685	0.552808	-1.24149	-1.08662	0.612742	0.287033	0.289869	0.125758
Neisseria_subflava	-0.196859	4.5621	0.395474	-4.36348	0.612742	0.83514	0.706677	0.222598
Haemophilus_sp_HMSC71H05	1.51836	2.49892	-2.09797	-3.07852	0.613528	0.677848	0.654959	0.735853
Proteobacteria_bacterium_CAG_139	2.62248	-1.58835	-5.35402	-1.1432	0.624235	0.2217	0.572424	0.697092
Alistipes_finegoldii	0.774246	0.549259	-2.06924	-1.84425	0.635055	0.620117	0.268965	0.363747
Gemmiger_formicilis	-0.0536782	-0.370438	-0.415853	-0.0990932	0.635055	0.323231	0.654959	0.697092
Bacteroides_clarus	-0.405658	-10.4343	-2.64594	7.38267	0.642688	0.152469	0.741942	0.391805
Clostridium_citroniae	0.263641	0.664128	-0.736804	-1.13729	0.651107	0.713721	0.0665687	0.222598
Dorea_formicigenerans	0.520757	-0.010619	-0.389509	0.141868	0.65838	0.379883	0.346803	0.697092
Bacteroides_massiliensis	0.897246	-1.0395	-2.0331	-0.0963478	0.674736	0.302788	0.759786	0.516501
Holdemanella_biformis	0.323698	1.44538	1.28138	0.159698	0.674736	0.847531	0.62136	0.979297
Victivallis_vadensis	1.26659	1.1301	-0.439745	-0.303259	0.674736	0.719778	0.689272	0.896764
Anaerostipes_hadrus	2.75734	2.42457	-3.48972	-3.15694	0.681532	0.936861	0.0254556	0.0274017
Firmicutes_bacterium_CAG_110	-2.64966	-1.10671	3.86417	2.32122	0.681532	0.561154	0.165231	0.896764
Bacteroides_eggerthii	-1.77374	0.0104989	1.94936	0.16512	0.683481	0.418177	0.540852	0.697092
Aeriscardovia_aeriphila	1.21826	0	0	1.21826	0.686187	0.5	1	0.7753
Bacteroides_coprophilus	0.797394	0	10.831	11.6284	0.686187	0.5	0.79585	0.7753
Bacteroides_nordii	0.736966	-2.15823	-5.8322	-2.937	0.686187	0.152469	0.423892	0.585788
Bacteroides_salyersiae	2.8276	2.22362	-3.97564	-3.37166	0.686187	0.925899	0.165231	0.0916519
Bacteroides_sp_CAG_530	6.21413	0	0.491476	6.70561	0.686187	0.5	0.79585	0.7753
Bacteroides_sp_CAG_598	4.05311	0	0	4.05311	0.686187	0.5	1	0.7753
Porphyromonas_asaccharolytica	1.0658	-8.88459	-8.88459	1.0658	0.686187	0.28955	0.689272	0.7753
Prevotella_timonensis	1.45066	0	0	1.45066	0.686187	0.5	1	0.7753
Parabacteroides_goldsteinii	1.14491	-0.211079	-1.18071	0.175276	0.686187	0.152469	0.588532	0.937947
Parabacteroides_johnsonii	1.69054	0	5.57912	7.26966	0.686187	0.5	0.79585	0.7753
Enterococcus_durans	1.56884	0	0	1.56884	0.686187	0.5	1	0.7753
Enterococcus_faecium	1.01911	0.905141	0	0.113968	0.686187	0.5	1	0.937947
Lactococcus_piscium	3.47249	0	0	3.47249	0.686187	0.5	1	0.7753
Streptococcus_infantarius	1.90817	-3.67602	-3.67602	1.90817	0.686187	0.28955	0.423892	0.7753
Streptococcus_pasteurianus	2.86129	0	0	2.86129	0.686187	0.5	1	0.7753
Clostridium_sp_CAG_242	3.8646	-0.117135	-5.52868	-1.54695	0.686187	0.47847	0.689272	0.585788
Clostridium_sp_CAG_632	7.15911	0	3.89895	11.0581	0.686187	0.5	0.79585	0.7753
Dorea_sp_CAG_317	3.53356	-2.47131	-2.47131	3.53356	0.686187	0.28955	0.689272	0.7753
Eisenbergiella_massiliensis	3.32385	0	0	3.32385	0.686187	0.5	1	0.7753
Clostridium_aldenense	1.51937	-2.97018	-2.97018	1.51937	0.686187	0.28955	0.689272	0.7753
Clostridium_symbiosum	0.925999	-0.744872	-5.62485	-3.95397	0.686187	0.267735	0.109738	0.33698
Anaerofilum_sp_An201	6.55387	0	0	6.55387	0.686187	0.5	1	0.7753
Anaerotruncus_sp_CAG_528	1.17206	-0.139319	-9.44733	-8.13595	0.686187	0.71045	0.423892	0.585788
Flavonifractor_sp_An100	2.0658	-4.20732	-4.20732	2.0658	0.686187	0.28955	0.689272	0.7753
Harryflintia_acetispora	3.17951	2.58715	0	0.592364	0.686187	0.71045	1	0.937947
Ruminococcus_champanellensis	4.33295	7.74925	-1.64491	-5.0612	0.686187	0.52153	0.689272	0.896764
Coprobacillus_cateniformis	1.62916	-8.51017	-8.51017	1.62916	0.686187	0.152469	0.423892	0.7753
Clostridium_innocuum	3.68407	1.7082	-1.80735	0.168514	0.686187	0.582642	0.423892	0.87627
Massiliomicrobiota_timonensis	0.34861	0	0	0.34861	0.686187	0.5	1	0.7753
Firmicutes_bacterium_CAG_534	4.04323	0	0	4.04323	0.686187	0.5	1	0.7753
Phascolarctobacterium_sp_CAG_266	9.10441	0	0	9.10441	0.686187	0.5	1	0.7753
Megamonas_funiformis	2.7737	1.13382	-7.56645	-5.92657	0.686187	0.52153	0.556529	0.896764
Mitsuokella_jalaludinii	1.05321	1.63649	4.53276	3.94947	0.686187	0.71045	0.79585	0.855858
Dialister_invisus	0.308563	7.58578	8.32828	1.05106	0.686187	0.71045	0.79585	0.937947
Megasphaera_micronuciformis	0.776806	8.58619	0	-7.80939	0.686187	0.923497	1	0.33698
Veillonella_tobetsuensis	0.804604	5.04184	-2.31667	-6.55391	0.686187	0.52153	0.689272	0.896764
Fusobacterium_periodonticum	0.572081	1.4901	0	-0.918022	0.686187	0.71045	1	0.896764
Neisseria_perflava	1.05658	0	0	1.05658	0.686187	0.5	1	0.7753
Pyramidobacter_piscolens	4.60842	0	0	4.60842	0.686187	0.5	1	0.7753
Bacteroides_faecis	-0.149954	0.876919	0.0486188	-0.978254	0.690975	0.851591	0.604846	0.697092
Bacteroides_finegoldii	1.72801	3.36394	1.1685	-0.467436	0.690975	0.847531	0.981235	0.979297
Ruminococcaceae_bacterium_D5	2.96307	0	3.78905	6.75212	0.690975	0.5	0.79585	0.568068
Firmicutes_bacterium_CAG_145	2.19878	6.33693	1.1375	-3.00065	0.690975	0.847531	0.79585	0.937947
Sutterella_parvirubra	0.384544	2.9684	1.28014	-1.30371	0.690975	0.28955	0.85075	0.937947
Alistipes_putredinis	0.228123	0.343246	-1.75366	-1.86879	0.703191	0.762234	0.323227	0.203534
Bacteroides_cellulosilyticus	-0.535524	0.834536	0.62606	-0.744	0.707122	0.808418	0.423892	0.568068
Ruminococcus_bromii	0.825681	0.0115376	2.13105	2.94519	0.714912	0.712967	0.654959	0.311515
Gordonibacter_pamelaeae	0.339229	0.195986	0.997437	1.14068	0.715635	0.418177	0.981235	0.350201
Lachnospira_pectinoschiza	0.177046	0.41935	-0.116597	-0.3589	0.745101	0.820524	0.437651	0.677996
Eubacterium_sp_CAG_251	-0.811203	-0.249046	1.38804	0.825882	0.749599	0.355513	0.906384	0.483522
Clostridium_lavalense	-0.680933	1.6103	1.02692	-1.26431	0.749599	0.923497	0.556529	0.855858
Lactococcus_raffinolactis	0.0230482	-3.31799	0.929493	4.27053	0.764373	0.152469	0.85075	0.391805
Ruminococcus_gnavus	-0.949853	4.25459	5.26878	0.064343	0.764373	0.961933	0.869226	0.79525
Bacteroides_dorei	-1.56492	-0.102346	0.171093	-1.29148	0.764831	0.560759	0.572424	0.451721
Faecalibacterium_prausnitzii	0.23278	0.283406	-0.0439122	-0.094538	0.764831	0.712469	0.981235	0.264487
Oscillibacter_sp_CAG_241	1.08871	0.385759	0.114493	0.817442	0.774371	0.192517	0.230322	0.153508
Prevotella_stercorea	0.31368	1.32868	2.54319	1.52819	0.776342	0.954759	0.981235	0.603761
Ruminococcus_lactaris	1.28899	1.8539	-0.486956	-1.05186	0.783914	0.989513	0.358992	0.550608
Bacteroides_vulgatus	-0.498805	-0.593556	-0.466153	-0.371403	0.801637	0.0234266	0.832355	0.815335
Coprococcus_catus	1.72462	-0.616588	-1.90836	0.432846	0.801637	0.179476	0.24912	0.835542
Agathobaculum_butyriciproducens	1.65075	0.660592	-0.448097	0.542057	0.801637	0.879439	1	0.621978
Escherichia_coli	2.37865	0.473023	-1.28706	0.618565	0.801637	0.694851	0.41039	0.516501
Coprobacter_fastidiosus	0.336433	0.286285	2.53512	2.58527	0.802735	0.52153	0.906384	0.716381
Acidaminococcus_intestini	1.53354	0.919668	1.62166	2.23553	0.802735	0.923497	0.79585	0.815335
Coprobacter_secundus	2.80987	0	3.94431	6.75417	0.81973	0.5	0.437651	0.568068
Prevotella_sp_885	1.82239	0.882194	-0.0159416	0.924259	0.81973	0.5	0.906384	0.855858
Clostridium_sp_CAG_510	3.0719	2.56102	8.77423	9.28511	0.81973	0.5	0.906384	0.855858
Anaeromassilibacillus_sp_An250	2.9802	-0.350887	-2.8795	0.451586	0.81973	0.47847	0.869226	0.855858
Pseudoflavonifractor_sp_An184	1.27501	0	0	1.27501	0.81973	0.5	1	0.568068
Ruminococcus_sp_CAG_403	4.92058	6.94528	2.64182	0.617111	0.81973	0.71045	0.604846	0.855858
Dielma_fastidiosa	1.69322	2.43976	-1.41323	-2.15978	0.81973	0.847531	0.588532	0.755497
Erysipelatoclostridium_ramosum	5.43318	1.97353	0	3.45965	0.81973	0.71045	1	0.815335
Acidaminococcus_fermentans	2.68284	0	9.87595	12.5588	0.81973	0.5	0.79585	0.568068
Phascolarctobacterium_faecium	-0.692251	-1.87941	-1.50702	-0.319859	0.81973	0.0741007	0.138401	0.7753
Phascolarctobacterium_succinatutens	9.80443	0	0	9.80443	0.81973	0.5	1	0.568068
Alistipes_inops	0.850266	10.423	10.0628	0.490101	0.820409	0.71045	0.437651	0.483522
Bifidobacterium_pseudocatenulatum	3.34959	2.60713	-0.157227	0.585236	0.823736	0.923497	0.510175	0.979297
Bacteroides_stercoris	0.983124	0.413902	-2.16985	-1.60063	0.823736	0.899277	0.906384	0.222598
Bacteroides_caccae	2.35444	-1.48274	-4.73229	-0.895112	0.828911	0.20726	0.0996787	0.451721
Haemophilus_parainfluenzae	1.00109	3.5838	-2.71872	-5.30144	0.835329	0.948653	0.67203	0.169024
Alistipes_indistinctus	2.82741	-0.677399	-1.47666	2.02815	0.844517	0.54062	0.24912	0.499867
Dorea_longicatena	0.555085	1.2751	-0.120976	-0.840997	0.849855	0.9537	0.62136	0.113433
Clostridium_sp_CAG_58	1.0727	-0.432536	-1.17201	0.333231	0.850452	0.0838494	0.62136	0.7753
Ruminococcus_bicirculans	1.51533	2.45122	0.205902	-0.729991	0.858251	0.341643	0.556529	0.697092
Intestinimonas_butyriciproducens	1.26815	4.7213	-1.50163	-4.95478	0.867374	0.826123	0.540852	0.7753
Lactobacillus_rogosae	-0.787662	0.419229	0.722929	-0.483963	0.871935	0.541546	0.943747	0.979297
Lawsonibacter_asaccharolyticus	1.44265	-1.14668	-1.10678	1.48256	0.877253	0.234853	0.724236	0.011831
Slackia_isoflavoniconvertens	2.51533	0.55087	0.692139	2.65659	0.877977	0.697212	0.41039	0.640429
Fusicatenibacter_saccharivorans	0.639464	1.28469	-1.33964	-1.98486	0.889551	0.560759	0.0949325	0.287352
Eggerthella_lenta	6.01193	-1.97566	-5.77604	2.21156	0.890586	0.173877	0.31184	0.979297
Bacteroides_faecis_CAG_32	1.43965	-0.237979	-5.61887	-3.94124	0.902582	0.316919	0.31184	0.585788
Bacteroides_intestinalis	2.38642	-0.461205	-4.88638	-2.03876	0.902582	0.173877	0.1958	0.735853
Paraprevotella_xylaniphila	2.13928	-1.83579	-6.13813	-2.16305	0.902582	0.47847	0.588532	0.937947
Parabacteroides_sp_CAG_409	2.57433	-1.37597	5.20165	9.15196	0.902582	0.28955	0.869226	0.585788
Hungatella_hathewayi	2.23061	-3.51851	-6.30511	-0.555983	0.902582	0.280222	0.230322	0.937947
Veillonella_infantium	2.22856	3.60247	-3.1089	-4.48281	0.902582	0.765147	0.230322	0.585788
Desulfovibrio_piger	1.72441	1.05572	1.70766	2.37635	0.902582	0.847531	0.689272	0.855858
Prevotella_sp_AM42_24	0.90022	0.90052	3.76424	3.76394	0.908211	0.561154	0.724236	0.7753
Ruminococcus_torques	1.27557	0.169194	0.839564	1.94594	0.916426	0.540594	0.31184	0.421138
Bifidobacterium_longum	1.72122	0.571629	0.750434	1.90003	0.938164	0.520456	0.465925	0.436275
Eubacterium_siraeum	-0.0678624	-5.09152	-0.928782	4.09487	0.945726	0.148409	0.906384	0.0457007
Allisonella_histaminiformans	1.39545	0.21853	-1.27342	-0.0965025	0.947742	0.5	0.495185	0.855858
Coprococcus_comes	0.808792	-1.8238	-2.89472	-0.262128	0.948722	0.419232	0.1958	0.451721
Bacteroides_plebeius	2.77515	4.60625	7.36161	5.53052	0.949223	0.561154	0.832355	0.937947
Prevotella_sp_CAG_5226	2.24005	3.13177	9.52686	8.63514	0.949223	0.71045	0.869226	0.311515
Pseudoflavonifractor_capillosus	7.55766	0	0	7.55766	0.949223	0.5	1	0.253538
Firmicutes_bacterium_CAG_95	7.96241	2.4173	-7.04045	-1.49535	0.949223	0.923497	0.869226	0.835542
Desulfovibrionaceae_bacterium	4.31886	0.75758	-2.60059	0.960686	0.949223	0.847531	0.588532	0.677996
Flavonifractor_plautii	0.635289	-1.53408	-1.73044	0.438932	0.954959	0.101311	0.151364	0.815335
Bacteroides_sp_CAG_144	1.96033	-1.88401	-2.38395	1.46039	0.966852	0.280222	0.869226	0.161125
Bilophila_wadsworthia	1.70759	-0.765158	-3.52231	-1.04956	0.968111	0.179476	0.172514	0.451721
Alistipes_shahii	1.42874	0.256846	-2.05856	-0.886661	0.972234	0.83356	0.104612	0.264487
Parabacteroides_distasonis	1.50801	-0.785157	-1.72092	0.572248	0.972234	0.39943	0.24912	0.815335
Anaerotruncus_colihominis	6.14364	-0.880204	-4.71998	2.30386	0.973904	0.316919	0.423892	0.350201
Bacteroides_xylanisolvens	0.835715	-0.789144	-4.53011	-2.90525	0.974177	0.305149	0.144771	0.735853
Bacteroides_ovatus	0.813279	-0.554288	-1.06419	0.303373	0.976005	0.41918	0.604846	0.550608
Butyricimonas_synergistica	3.19682	-0.541727	-4.32318	-0.584629	0.978638	0.110486	0.0164372	0.363747
Prevotella_sp_CAG_279	0.868164	0.62337	1.32516	1.56996	0.986518	0.961933	0.397147	0.421138
Odoribacter_splanchnicus	1.39699	0.366339	-1.15221	-0.12156	0.987079	0.82068	0.540852	0.483522
Bacteroides_thetaiotaomicron	1.27814	0.580922	-1.8086	-1.11138	0.987261	0.34174	0.0817723	0.391805
Barnesiella_intestinihominis	1.79722	0.304377	-1.58586	-0.0930171	0.988088	0.807483	0.465925	0.659105
Bacteroides_fragilis	1.70453	-1.01825	-4.22511	-1.50233	0.989191	0.479624	0.943747	0.451721
Butyricimonas_virosa	3.6363	-0.0354079	-3.64379	0.0279137	0.990774	0.305033	0.0175233	0.937947
Blautia_obeum	3.43596	2.3419	-2.61932	-1.52526	0.991486	0.880052	0.221311	0.835542
Ruthenibacterium_lactatiformans	1.2704	-0.216491	-1.18243	0.304466	0.992823	0.305149	0.120583	0.516501
Ruminococcus_obeum_CAG_39	4.67771	0.371652	-2.10546	2.2006	0.992876	0.52153	0.556529	0.113433
Holdemania_filiformis	5.63101	1.26177	-2.72649	1.64274	0.992876	0.52153	0.556529	0.125758
Parabacteroides_merdae	2.2063	-0.328335	-2.69952	-0.164889	0.996259	0.270277	0.180034	0.937947

## Sheet: B) Metabolites - Feces
	1,3,7-trimethylurate			1-(1-enyl-stearoyl)-2-oleoyl-GPE (P-18:0/18:1)			1-arachidonoyl-GPE (20:4n6)*			1-arachidonoyl-GPI* (20:4)*			1-carboxyethylisoleucine			1-linolenoyl-GPC (18:3)*			1-linoleoyl-2-arachidonoyl-GPC (18:2/20:4n6)*			1-linoleoyl-GPE (18:2)*			1-linoleoylglycerol (18:2)			1-myristoylglycerol (14:0)			1-oleoyl-GPI (18:1)			1-palmitoleoyl-GPC* (16:1)*			1-palmitoyl-2-arachidonoyl-GPE (16:0/20:4)*			1-palmitoyl-2-docosahexaenoyl-GPC (16:0/22:6)			1-palmitoyl-2-linoleoyl-GPE (16:0/18:2)			1-palmitoyl-2-oleoyl-GPE (16:0/18:1)			1-palmitoyl-2-palmitoleoyl-GPC (16:0/16:1)*
	Correlation	P-Value	P-Adj	Correlation	P-Value	P-Adj	Correlation	P-Value	P-Adj	Correlation	P-Value	P-Adj	Correlation	P-Value	P-Adj	Correlation	P-Value	P-Adj	Correlation	P-Value	P-Adj	Correlation	P-Value	P-Adj	Correlation	P-Value	P-Adj	Correlation	P-Value	P-Adj	Correlation	P-Value	P-Adj	Correlation	P-Value	P-Adj	Correlation	P-Value	P-Adj	Correlation	P-Value	P-Adj	Correlation	P-Value	P-Adj	Correlation	P-Value	P-Adj	Correlation
Collinsella_aerofaciens	-0.7	0.18812	0.856915	-0.714286	0.0713436	0.512618	-0.642857	0.119392	0.656658	0.75	0.0521814	0.26262	0.5	0.25317	0.907792	0	1	1	-0.142857	0.759945	0.911462	-0.357143	0.431611	0.825691	-0.0357143	0.939408	0.961255	0.6	0.284757	0.874831	0.107143	0.819151	0.958918	0.357143	0.431611	0.673273	0.25	0.588724	0.850886	0.285714	0.534509	0.904554	0.25	0.588724	0.795487	0.357143	0.431611	0.734266	0.178571
Bacteroides_caccae	-0.272727	0.417141	0.856915	0.0363636	0.915468	0.915468	-0.236364	0.484091	0.924678	0.463636	0.150901	0.419769	-0.9	0.000943062	0.0207474	-0.363636	0.271638	0.73618	-0.463636	0.150901	0.551162	-0.727273	0.011205	0.246509	-0.0818182	0.81099	0.961255	0.257143	0.622787	0.898562	0.245455	0.466922	0.958918	-0.318182	0.340298	0.673273	-0.363636	0.271638	0.670421	0.4	0.222868	0.754324	-0.581818	0.0604199	0.379782	-0.445455	0.169733	0.622353	-0.390909
Bacteroides_coprocola	0.542857	0.265703	0.856915	1	0	0	0.942857	0.00480466	0.105703	-0.314286	0.544093	0.822206	0.0857143	0.871743	0.980981	0.257143	0.622787	0.788465	0.828571	0.0415627	0.377893	-0.0857143	0.871743	0.979414	-0.714286	0.110787	0.812439				-0.942857	0.00480466	0.100605	0.542857	0.265703	0.649495	0.942857	0.00480466	0.105703	0.542857	0.265703	0.81092	0.428571	0.396501	0.763026	0.542857	0.265703	0.716837	0.771429
Bacteroides_dorei	-0.421053	0.072612	0.856915	-0.418182	0.0592258	0.512618	0.0584416	0.801328	0.952931	-0.103896	0.654027	0.822206	-0.545865	0.0127836	0.187493	-0.331169	0.142531	0.73618	-0.125974	0.586364	0.911462	-0.12987	0.574741	0.9555	0.358442	0.11059	0.812439	-0.236364	0.484091	0.898562	-0.458442	0.0366045	0.234998	-0.176623	0.443748	0.673273	-0.0337662	0.884472	0.924323	-0.132468	0.567049	0.907088	-0.107792	0.641876	0.795487	-0.24026	0.294152	0.716837	-0.214286
Bacteroides_eggerthii	0.657143	0.156175	0.856915	0.771429	0.0723965	0.512618	0.657143	0.156175	0.669976	0.257143	0.622787	0.822206	0.5	0.391002	0.907792	0.6	0.208	0.73618	0.885714	0.0188455	0.2764	0.542857	0.265703	0.809231	-0.485714	0.328723	0.961255				0.0857143	0.871743	0.958918	0.714286	0.110787	0.324976	0.657143	0.156175	0.507643	0.485714	0.328723	0.81092	0.657143	0.156175	0.6247	0.657143	0.156175	0.622353	0.714286
Bacteroides_faecis	0.3	0.432845	0.856915	0.575758	0.0815528	0.512618	0.442424	0.200423	0.678354	-0.2	0.579584	0.822206	0.3	0.432845	0.907792	0.527273	0.117308	0.73618	0.50303	0.138334	0.551162	0.163636	0.651477	0.9555	-0.0666667	0.854813	0.961255	-0.6	0.284757	0.874831	-0.127273	0.726057	0.958918	0.163636	0.651477	0.768454	0.478788	0.161523	0.507643	-0.781818	0.00754701	0.166034	0.321212	0.365468	0.763026	0.478788	0.161523	0.622353	0.430303
Bacteroides_fragilis	-0.272727	0.417141	0.856915	0.127273	0.709215	0.84339	0.0545455	0.873447	0.985427	-0.645455	0.0319628	0.26262	-0.0727273	0.831716	0.980981	0.427273	0.189944	0.73618	0.318182	0.340298	0.623879	-0.0272727	0.936558	0.979414	0.109091	0.749509	0.961255	0.0857143	0.871743	0.898562	-0.245455	0.466922	0.958918	0.609091	0.0466957	0.207078	0.218182	0.519248	0.787825	-0.0727273	0.831716	0.975626	0.254545	0.450037	0.763026	0.418182	0.20057	0.678853	0.618182
Bacteroides_ovatus	0.321429	0.482072	0.856915	0.309524	0.455645	0.826302	-0.52381	0.182721	0.669976	-0.238095	0.570156	0.822206	-0.285714	0.492726	0.907792	-0.547619	0.160026	0.73618	-0.428571	0.289403	0.623879	-0.119048	0.778886	0.979171	0.285714	0.492726	0.961255	-0.535714	0.215217	0.836957	0.0238095	0.955374	0.96024	-0.738095	0.0365528	0.207078	-0.47619	0.232936	0.670421	-0.357143	0.385121	0.847265	-0.595238	0.11953	0.6247	-0.666667	0.0709877	0.446208	-0.761905
Bacteroides_stercoris	-0.1	0.872889	1	-0.3	0.623838	0.826302	-0.1	0.872889	0.985427	-0.3	0.623838	0.822206	-1	0	0	-0.3	0.623838	0.788465	-0.3	0.623838	0.911462	-1	0	0	-0.2	0.74706	0.961255	0.5	0.391002	0.898562	-0.9	0.0373861	0.234998	0.8	0.104088	0.324976	0.4	0.504632	0.787825	1	0	0	-0.3	0.623838	0.795487	-0.1	0.872889	0.936758	1
Bacteroides_uniformis	-0.00364146	0.983436	1	-0.144465	0.373797	0.826302	-0.131332	0.419214	0.924678	-0.1197	0.461917	0.822206	0.0136422	0.937058	0.980981	0.0909944	0.576564	0.788465	0.0621013	0.703443	0.911462	0.0818011	0.615813	0.9555	0.0949343	0.560097	0.961255	0.0681818	0.757235	0.898562	0.0163227	0.920371	0.96024	-0.0307692	0.850504	0.870283	0.127017	0.434789	0.763446	-0.000375235	0.998167	1	0.130394	0.422573	0.763026	0.093621	0.565562	0.788465	0.0825516
Bacteroides_vulgatus	0.0635854	0.716693	0.988542	0.0791745	0.627231	0.826302	0.16454	0.310305	0.910229	-0.230394	0.152643	0.419769	0.0041184	0.980981	0.980981	0.226829	0.159271	0.73618	0.214259	0.18431	0.551162	0.0114447	0.944123	0.979414	-0.0317073	0.846	0.961255	0.161538	0.440453	0.898562	-0.026454	0.87128	0.958918	0.0709193	0.663665	0.768454	0.177111	0.274263	0.670421	-0.0626642	0.70088	0.907088	0.113508	0.485562	0.763026	0.1394	0.390957	0.716837	0.198874
Bacteroides_xylanisolvens	-0.47619	0.232936	0.856915	0.380952	0.351813	0.826302	0.214286	0.610344	0.924678	-0.047619	0.910849	0.932032	0.285714	0.534509	0.907792	0.357143	0.385121	0.73618	-0.142857	0.735765	0.911462	0.0952381	0.822505	0.979414	0.190476	0.651401	0.961255	0.7	0.18812	0.836957	0.309524	0.455645	0.958918	0.0952381	0.822505	0.861672	0.047619	0.910849	0.924323	-0.0238095	0.955374	1	0.238095	0.570156	0.795487	0.166667	0.693239	0.824392	0.452381
Barnesiella_intestinihominis	0	1	1	-0.117647	0.664341	0.826302	-0.0235294	0.931074	0.9896	0.420588	0.104768	0.374972	0.075	0.790511	0.980981	-0.211765	0.431083	0.73618	-0.0235294	0.931074	0.933773	0.229412	0.39272	0.809231	0.147059	0.586793	0.961255	0.257143	0.622787	0.898562	0.285294	0.284139	0.737018	-0.502941	0.0470631	0.207078	-0.2	0.457688	0.763446	-0.188235	0.485087	0.904554	0.00882353	0.974128	0.977304	-0.191176	0.478164	0.77923	-0.352941
Odoribacter_splanchnicus	-0.0166667	0.966055	1	-0.0424242	0.907364	0.915468	-0.163636	0.651477	0.924678	0.0424242	0.907364	0.932032	0.047619	0.910849	0.980981	-0.284848	0.425038	0.73618	-0.0545455	0.881036	0.933773	-0.224242	0.533401	0.938785	0.151515	0.676065	0.961255	0.771429	0.0723965	0.633469	-0.0424242	0.907364	0.96024	-0.284848	0.425038	0.673273	-0.10303	0.776998	0.924323	-0.224242	0.533401	0.904554	-0.224242	0.533401	0.782321	-0.187879	0.603218	0.788465	-0.248485
Prevotella_copri	-0.293201	0.0923931	0.856915	0.381801	0.0150556	0.331222	0.0581614	0.721479	0.952931	0.316698	0.0464766	0.26262	-0.0969636	0.557054	0.907792	0.138274	0.394831	0.73618	-0.186116	0.250202	0.611606	-0.13546	0.404615	0.809231	-0.0594747	0.71545	0.961255	0.1	0.641993	0.898562	0.505066	0.000887781	0.0390623	0.260788	0.104092	0.324976	0.35985	0.0225648	0.234998	0.107692	0.508333	0.904554	0.238462	0.138391	0.6247	0.360413	0.0223392	0.245731	0.415009
Prevotella_sp_CAG_279	0.404762	0.319889	0.856915	0.357576	0.310376	0.826302	0.684848	0.0288828	0.317711	-0.393939	0.259998	0.596634	0.636364	0.0479117	0.421623	0.393939	0.259998	0.73618	0.539394	0.107593	0.551162	0.418182	0.229113	0.809231	-0.139394	0.700932	0.961255	0.857143	0.0136973	0.239703	-0.781818	0.00754701	0.100605	0.745455	0.0133301	0.146632	0.890909	0.000542144	0.0238543	0.454545	0.186905	0.747619	0.842424	0.00222003	0.0488407	0.90303	0.000343612	0.0151189	0.806061
Prevotella_sp_CAG_520	0.0238095	0.955374	1	0.357143	0.385121	0.826302	0.52381	0.182721	0.669976	0.452381	0.260405	0.596634	-0.392857	0.383317	0.907792	0.428571	0.289403	0.73618	0.952381	0.0002604	0.0114576	-0.428571	0.289403	0.809231	0.571429	0.13896	0.873463	-0.2	0.704	0.898562	-0.5	0.207031	0.700721	0.714286	0.0465282	0.207078	0.666667	0.0709877	0.390432	0.404762	0.319889	0.81092	0.309524	0.455645	0.763026	0.571429	0.13896	0.622353	0.238095
Prevotella_stercorea	-0.285714	0.492726	0.856915	-0.369697	0.29305	0.826302	-0.260606	0.467089	0.924678	0.381818	0.276255	0.596634	-0.366667	0.33174	0.907792	-0.284848	0.425038	0.73618	0.030303	0.933773	0.933773	0.10303	0.776998	0.979171	-0.115152	0.75142	0.961255	-0.7	0.18812	0.836957	0.515152	0.127553	0.52495	-0.624242	0.0537178	0.214871	-0.357576	0.310376	0.682827	-0.139394	0.700932	0.907088	0.030303	0.933773	0.977304	-0.030303	0.933773	0.955489	-0.393939
Alistipes_finegoldii	-0.0424242	0.907364	1	0.151515	0.676065	0.826302	0.115152	0.75142	0.952931	-0.624242	0.0537178	0.26262	-0.0181818	0.96024	0.980981	0.139394	0.700932	0.856695	-0.442424	0.200423	0.551162	0.030303	0.933773	0.979414	-0.236364	0.510885	0.961255	-1	0	0	-0.0181818	0.96024	0.96024	0.29697	0.404702	0.673273	0.272727	0.445838	0.763446	-0.539394	0.107593	0.541626	0.224242	0.533401	0.782321	-0.0424242	0.907364	0.950572	0.139394
Alistipes_putredinis	0.162308	0.43825	0.856915	-0.0970443	0.616514	0.826302	-0.00541872	0.977744	1	0.127094	0.51119	0.822206	-0.172772	0.388811	0.907792	-0.14335	0.458178	0.73618	0.0699507	0.718422	0.911462	-0.020197	0.917177	0.979414	0.0463054	0.811477	0.961255	0.276471	0.299942	0.874831	-0.11133	0.565324	0.958918	0.1	0.605767	0.761184	0.270443	0.155922	0.507643	0.352709	0.0605632	0.541626	0.221182	0.248886	0.746826	0.169458	0.37951	0.716837	0.149754
Alistipes_shahii	0.535714	0.215217	0.856915	0.321429	0.482072	0.826302	0.75	0.0521814	0.445982	-0.214286	0.644512	0.822206	0.0357143	0.939408	0.980981	0.857143	0.0136973	0.200894	0.464286	0.293934	0.623879	0.678571	0.0937503	0.687502	-0.0357143	0.939408	0.961255				-0.178571	0.701658	0.958918	0.964286	0.000454149	0.00999128	0.5	0.25317	0.670421	-0.464286	0.293934	0.81092	0.214286	0.644512	0.795487	0.428571	0.337368	0.716837	0.785714
Parabacteroides_distasonis	0.0155844	0.946544	1	0.202597	0.378452	0.826302	-0.274026	0.229352	0.720822	-0.112987	0.62581	0.822206	0.106767	0.654142	0.980981	0.263636	0.248202	0.73618	-0.0350649	0.880059	0.933773	-0.0883117	0.703456	0.967252	0.00779221	0.973258	0.973258	0.190909	0.573913	0.898562	0.34026	0.131238	0.52495	-0.0675325	0.771162	0.835877	0.0220779	0.924323	0.924323	-0.201299	0.381581	0.847265	0.0558442	0.809999	0.937894	0.12987	0.574741	0.788465	0.15974
Parabacteroides_merdae	0.260606	0.467089	0.856915	0.3	0.370083	0.826302	0.563636	0.0709517	0.445982	0.481818	0.133434	0.419363	-0.612121	0.0599721	0.439796	0.190909	0.573913	0.788465	0.281818	0.401145	0.706015	0	1	1	0.0363636	0.915468	0.961255	0.380952	0.351813	0.898562	0.0727273	0.831716	0.958918	0.554545	0.0766523	0.281059	0.490909	0.125204	0.507643	0.490909	0.125204	0.550899	0.245455	0.466922	0.763026	0.372727	0.258926	0.716837	0.509091
Eubacterium_eligens	-0.201504	0.394261	0.856915	-0.182383	0.416583	0.826302	-0.137211	0.542591	0.924678	-0.581028	0.0045724	0.0670619	0.0616541	0.796239	0.980981	0.0175042	0.938373	0.972176	0.0220215	0.92251	0.933773	0.21965	0.326013	0.809231	0.0400903	0.859403	0.961255	0.139394	0.700932	0.898562	-0.500847	0.0175836	0.154736	-0.288538	0.192825	0.499075	-0.113495	0.615037	0.850886	-0.378882	0.0820544	0.541626	0.166573	0.458761	0.763026	-0.206098	0.357472	0.716837	-0.173348
Eubacterium_sp_CAG_180	0.7	0.18812	0.856915	0.0857143	0.871743	0.915468	-0.142857	0.787172	0.952931	-0.142857	0.787172	0.888092	-0.885714	0.0188455	0.2073	-0.942857	0.00480466	0.105703	-0.771429	0.0723965	0.530908	-0.6	0.208	0.809231	0.771429	0.0723965	0.812439	0.0857143	0.871743	0.898562	-0.771429	0.0723965	0.398181	-0.257143	0.622787	0.761184	-0.657143	0.156175	0.507643	0.6	0.208	0.754324	-0.657143	0.156175	0.6247	-0.657143	0.156175	0.622353	-0.485714
Butyrivibrio_crossotus	-0.321429	0.482072	0.856915	0.261905	0.530923	0.826302	0.380952	0.351813	0.924678	0.047619	0.910849	0.932032	-0.333333	0.419753	0.907792	0.0952381	0.822505	0.927955	0.52381	0.182721	0.551162	0.380952	0.351813	0.809231	0.0952381	0.822505	0.961255	-0.1	0.872889	0.898562	-0.238095	0.570156	0.958918	0.119048	0.778886	0.835877	0.595238	0.11953	0.507643	-0.166667	0.693239	0.907088	0.52381	0.182721	0.669976	0.357143	0.385121	0.716837	-0.0714286
Coprococcus_eutactus	-0.05	0.898353	1	-0.188811	0.556737	0.826302	-0.545455	0.0666119	0.445982	-0.496503	0.100603	0.374972	-0.209091	0.537221	0.907792	-0.293706	0.354148	0.73618	-0.0559441	0.862898	0.933773	-0.398601	0.199335	0.809231	-0.398601	0.199335	0.961255	-0.690476	0.0579903	0.633469	-0.482517	0.112109	0.52495	-0.72028	0.00823977	0.12085	-0.615385	0.0331699	0.234998	0.132867	0.680598	0.907088	-0.615385	0.0331699	0.311243	-0.608392	0.035806	0.274165	-0.412587
Fusicatenibacter_saccharivorans	0.0238095	0.955374	1	-0.0952381	0.822505	0.915468	0.190476	0.651401	0.924678	-0.333333	0.419753	0.819572	0.0357143	0.939408	0.980981	-0.309524	0.455645	0.73618	0.904762	0.00200828	0.0441821	-0.142857	0.735765	0.979171	-0.690476	0.0579903	0.812439	-0.5	0.207031	0.836957	-0.190476	0.651401	0.958918	-0.404762	0.319889	0.673273	-0.738095	0.0365528	0.234998	-0.190476	0.651401	0.907088	-0.809524	0.0149027	0.218572	-0.809524	0.0149027	0.233846	-0.5
Eubacterium_rectale	0.132258	0.478172	0.856915	-0.259893	0.137707	0.75739	-0.0123759	0.944618	0.9896	-0.128189	0.469989	0.822206	0.0417781	0.817436	0.980981	-0.0111536	0.950081	0.972176	0.21589	0.220093	0.569651	0.315814	0.0688355	0.605753	0.13919	0.432403	0.961255	-0.135375	0.537975	0.898562	-0.0713522	0.68842	0.958918	-0.239419	0.172645	0.474773	-0.0884645	0.618826	0.850886	-0.404125	0.0177688	0.260608	0.181971	0.303007	0.763026	-0.0792972	0.655752	0.801474	-0.0111536
Lachnospira_pectinoschiza	0.124675	0.590261	0.939344	-0.288538	0.192825	0.826302	-0.47939	0.0239751	0.317711	-0.177866	0.428412	0.819572	-0.224561	0.355346	0.907792	-0.227555	0.308456	0.73618	-0.216262	0.333717	0.623879	-0.20384	0.362881	0.809231	0.0615471	0.785554	0.961255	-0.0979021	0.762122	0.898562	-0.176736	0.431398	0.958918	-0.465839	0.0288871	0.207078	-0.0705816	0.754948	0.924323	-0.0321852	0.886933	0.975626	0.102202	0.650853	0.795487	0.0400903	0.859403	0.936758	-0.0367024
Roseburia_faecis	0.074297	0.65754	0.939344	0.11039	0.480996	0.826302	-0.140139	0.370088	0.924678	-0.45379	0.00224041	0.049289	0.105401	0.511919	0.907792	0.173513	0.265822	0.73618	0.310178	0.0429423	0.377893	0.0739958	0.637232	0.9555	-0.051042	0.74514	0.961255	-0.284615	0.167914	0.836957	-0.181214	0.244852	0.737018	0.0504379	0.748057	0.835877	0.0154032	0.921905	0.924323	-0.00558744	0.971633	1	0.138629	0.375319	0.763026	0.0830565	0.596455	0.788465	0.154334
Roseburia_intestinalis	-0.120588	0.656425	0.939344	-0.118679	0.639049	0.826302	-0.116615	0.644932	0.924678	-0.508772	0.0310685	0.26262	-0.0196078	0.940458	0.980981	-0.0216718	0.93198	0.972176	-0.147575	0.55897	0.910913	0.106295	0.67464	0.957553	-0.0485036	0.84843	0.961255	0.032967	0.914856	0.914856	-0.356037	0.147026	0.539094	0.147575	0.55897	0.723372	-0.104231	0.680638	0.907518	-0.0402477	0.874015	0.975626	0.00722394	0.977304	0.977304	0.0113519	0.964342	0.964342	0.205366
Roseburia_inulinivorans	-0.291209	0.334386	0.856915	0.0735294	0.786679	0.910892	0.179412	0.50614	0.924678	0.288235	0.278984	0.596634	-0.0642857	0.819948	0.980981	0.147059	0.586793	0.788465	0.0735294	0.786679	0.911462	0.517647	0.0400018	0.530426	0.0411765	0.879654	0.961255	0.116667	0.765008	0.898562	0.302941	0.254067	0.737018	-0.220588	0.411666	0.673273	-0.0323529	0.90532	0.924323	-0.467647	0.0677609	0.541626	0.202941	0.450961	0.763026	0.0617647	0.820242	0.936758	-0.0794118
Oscillibacter_sp_57_20	0.210256	0.302561	0.856915	0.0384872	0.839979	0.915468	-0.139933	0.460807	0.924678	-0.334816	0.0705216	0.310295	0.140394	0.467594	0.907792	-0.308565	0.0971094	0.73618	0.0602892	0.751643	0.911462	-0.0389321	0.838153	0.979414	-0.145273	0.443702	0.961255	-0.0561404	0.819431	0.898562	0.0602892	0.751643	0.958918	-0.131034	0.490072	0.695586	0.139933	0.460807	0.763446	-0.151947	0.422812	0.885891	0.214683	0.2546	0.746826	0.148387	0.433885	0.734266	0.00111235
Oscillibacter_sp_CAG_241	-0.0857143	0.871743	1	-0.6	0.208	0.826302	0.142857	0.787172	0.952931	-0.142857	0.787172	0.888092	0.0857143	0.871743	0.980981	0.0857143	0.871743	0.958918	0.485714	0.328723	0.623879	0.714286	0.110787	0.696377	0.371429	0.468478	0.961255				-0.142857	0.787172	0.958918	-0.314286	0.544093	0.723372	0.371429	0.468478	0.763446	-0.257143	0.622787	0.907088	0.828571	0.0415627	0.311243	0.542857	0.265703	0.716837	0.428571
Faecalibacterium_prausnitzii	0.0875032	0.517475	0.862459	-0.0160526	0.898206	0.915468	0.0101242	0.935696	0.9896	-0.481265	4.30152e-05	0.00189267	0.0947596	0.4638	0.907792	0.0440664	0.725343	0.86257	0.160589	0.197718	0.551162	0.244129	0.0482206	0.530426	-0.0239432	0.848662	0.961255	0.116534	0.485963	0.898562	-0.318526	0.00914595	0.100605	0.101138	0.419078	0.673273	-0.12769	0.306909	0.682827	-0.0213965	0.864598	0.975626	0.0505375	0.686962	0.816927	-0.108653	0.385172	0.716837	-0.0470306
Dialister_sp_CAG_357	-0.257143	0.622787	0.939344	0.428571	0.396501	0.826302	0.314286	0.544093	0.924678	0.714286	0.110787	0.374972	-0.6	0.284757	0.907792	0.371429	0.468478	0.73618	-0.314286	0.544093	0.910913	-0.0285714	0.957155	0.979414	1	0	0	0.3	0.623838	0.898562	-0.142857	0.787172	0.958918	0.428571	0.396501	0.673273	0.371429	0.468478	0.763446	0.0857143	0.871743	0.975626	0.371429	0.468478	0.763026	0.257143	0.622787	0.788465	0.371429
Parasutterella_excrementihominis	0.383333	0.308495	0.856915	0.224242	0.533401	0.826302	-0.187879	0.603218	0.924678	-0.0424242	0.907364	0.932032	-0.047619	0.910849	0.980981	0.175758	0.627188	0.788465	0.454545	0.186905	0.551162	0.260606	0.467089	0.85633	0.224242	0.533401	0.961255	0.2	0.74706	0.898562	-0.0909091	0.802772	0.958918	0.248485	0.488776	0.695586	-0.0424242	0.907364	0.924323	-0.224242	0.533401	0.904554	0.442424	0.200423	0.678354	0.175758	0.627188	0.788465	0.163636
Escherichia_coli	-0.119048	0.778886	1	-0.366667	0.33174	0.826302	-0.5	0.170471	0.669976	0.133333	0.732368	0.888092	-0.3	0.432845	0.907792	-0.333333	0.380713	0.73618	-0.383333	0.308495	0.623879	-0.4	0.286105	0.809231	0.133333	0.732368	0.961255				0.133333	0.732368	0.958918	-0.7	0.0357696	0.207078	-0.716667	0.029818	0.234998	-0.366667	0.33174	0.81092	-0.683333	0.0424423	0.311243	-0.766667	0.015944	0.233846	-0.766667
Proteobacteria_bacterium_CAG_139	1	0	0	0.4	0.504632	0.826302	0.3	0.623838	0.924678	-0.9	0.0373861	0.26262	0.6	0.284757	0.907792	0.7	0.18812	0.73618	0.3	0.623838	0.911462	0.5	0.391002	0.809231	-0.6	0.284757	0.961255				0.3	0.623838	0.958918	0.1	0.872889	0.872889	-0.2	0.74706	0.924323	0.1	0.872889	0.975626	-0.1	0.872889	0.960177	0.5	0.391002	0.716837	0.9
Bacteroides_cellulosilyticus				0.6	0.284757	0.826302	1	0	0	-0.2	0.74706	0.888092	0.7	0.18812	0.907792	1	0	0	0.7	0.18812	0.551162	0.5	0.391002	0.809231	0.4	0.504632	0.961255				-0.6	0.284757	0.737018	1	0	0	0.9	0.0373861	0.234998	-0.8	0.104088	0.541626	1	0	0	0.9	0.0373861	0.274165	1
Bacteroides_thetaiotaomicron				0.257143	0.622787	0.826302	0.142857	0.787172	0.952931	-0.0285714	0.957155	0.957155	-0.7	0.18812	0.907792	0.314286	0.544093	0.788465	-0.142857	0.787172	0.911462	-0.542857	0.265703	0.809231	0.714286	0.110787	0.812439				-0.142857	0.787172	0.958918	0.314286	0.544093	0.723372	0.0857143	0.871743	0.924323	0.714286	0.110787	0.541626	-0.0285714	0.957155	0.977304	0.0857143	0.871743	0.936758	0.428571
Prevotella_sp_885				0.9	0.0373861	0.512618	0.5	0.391002	0.924678	0.6	0.284757	0.596634	-0.1	0.872889	0.980981	0.2	0.74706	0.865017	-0.2	0.74706	0.911462	-0.3	0.623838	0.9555	-0.2	0.74706	0.961255				0.3	0.623838	0.958918	0.5	0.391002	0.673273	-0.1	0.872889	0.924323	0.3	0.623838	0.907088	-0.6	0.284757	0.763026	-0.4	0.504632	0.788465	0.4
Prevotella_sp_CAG_5226				-0.3	0.623838	0.826302	0	1	1	0.3	0.623838	0.822206	0.6	0.284757	0.907792	0.8	0.104088	0.73618	0.7	0.18812	0.551162	0.7	0.18812	0.809231	-0.1	0.872889	0.961255	0.1	0.872889	0.898562	0.2	0.74706	0.958918	0.6	0.284757	0.659437	-0.5	0.391002	0.763446	0	1	1	0.1	0.872889	0.960177	-0.3	0.623838	0.788465	0.1
[truncated: 479 more columns]

## Sheet: C) Proteins - Feces
	IL8		VEGFA		CD8A		CDCP1		IL7		OPG		LAP TGF-beta-1		uPA		IL6		IL-17C		MCP-1		IL-17A		CXCL11		TRAIL		CXCL9		CST5		OSM		CXCL1		CCL4		CD6		SCF		IL18		SLAMF1		TGF-alpha		MCP-4
	Correlation	P-Value	Correlation	P-Value	Correlation	P-Value	Correlation	P-Value	Correlation	P-Value	Correlation	P-Value	Correlation	P-Value	Correlation	P-Value	Correlation	P-Value	Correlation	P-Value	Correlation	P-Value	Correlation	P-Value	Correlation	P-Value	Correlation	P-Value	Correlation	P-Value	Correlation	P-Value	Correlation	P-Value	Correlation	P-Value	Correlation	P-Value	Correlation	P-Value	Correlation	P-Value	Correlation	P-Value	Correlation	P-Value	Correlation	P-Value	Correlation
Collinsella_aerofaciens	0.107143	0.819151	0.25	0.588724	0.25	0.588724	0.285714	0.534509	-0.0714286	0.879048	0.321429	0.482072	-0.178571	0.701658	-0.178571	0.701658	0.542857	0.265703	0.5	0.25317	0.321429	0.482072	0.25	0.588724	0.214286	0.644512	0.428571	0.337368	0.607143	0.148231	-0.285714	0.534509	0.357143	0.431611	-0.0357143	0.939408	0.607143	0.148231	0.142857	0.759945	-0.5	0.25317	0.25	0.588724	-0.0714286	0.879048	0.5	0.25317	-0.214286
Bacteroides_caccae	-0.0545455	0.881036	0.2	0.579584	-0.248485	0.488776	-0.139394	0.700932	-0.50303	0.138334	0.260606	0.467089	-0.224242	0.533401	-0.139394	0.700932	-0.115152	0.75142	-0.187879	0.603218	0.272727	0.445838	-0.187879	0.603218	-0.00606061	0.986743	0.490909	0.149656	-0.236364	0.510885	-0.030303	0.933773	-0.115152	0.75142	-0.478788	0.161523	0.478788	0.161523	-0.345455	0.328227	0.00606061	0.986743	0.321212	0.365468	-0.442424	0.200423	-0.115152	0.75142	0.139394
Bacteroides_cellulosilyticus	-0.8	0.104088	-0.9	0.0373861	0.2	0.74706	-0.1	0.872889	-0.4	0.504632	-0.7	0.18812	-0.9	0.0373861	-0.2	0.74706	0	1	-0.5	0.391002	-0.6	0.284757	0.3	0.623838	-0.7	0.18812	-0.8	0.104088	-0.8	0.104088	0.1	0.872889	-0.2	0.74706	0	1	-0.8	0.104088	-0.1	0.872889	-0.8	0.104088	0	1	-0.3	0.623838	0.1	0.872889	-0.9
Bacteroides_coprocola	0.885714	0.0188455	-0.542857	0.265703	0.142857	0.787172	0.428571	0.396501	0.885714	0.0188455	0.257143	0.622787	-0.142857	0.787172	0.485714	0.328723	-0.257143	0.622787	0.771429	0.0723965	-0.0285714	0.957155	0.657143	0.156175	0.542857	0.265703	-0.6	0.208	0.828571	0.0415627	0.6	0.208	-0.485714	0.328723	0.485714	0.328723	0.314286	0.544093	-0.0285714	0.957155	0.714286	0.110787	-0.428571	0.396501	0.542857	0.265703	0.0285714	0.957155	0.142857
Bacteroides_dorei	-0.291729	0.212026	-0.445113	0.0492253	0.430075	0.058396	-0.275188	0.240283	-0.321805	0.166474	-0.209023	0.376472	-0.330827	0.154236	-0.341353	0.140765	-0.287218	0.219504	-0.106767	0.654142	-0.517293	0.0195005	-0.240351	0.321602	-0.335338	0.148357	-0.305263	0.190609	0.0120301	0.959853	0.203008	0.390666	-0.231579	0.325899	-0.359398	0.119633	-0.479699	0.0323261	0.276692	0.237619	0.619549	0.00357585	-0.497744	0.0255326	0.0195489	0.934803	-0.419549	0.0655483	-0.300752
Bacteroides_eggerthii	0.6	0.208	0.257143	0.622787	0.257143	0.622787	0.657143	0.156175	0.885714	0.0188455	0.6	0.208	0.657143	0.156175	-0.0857143	0.871743	0.6	0.208	0.657143	0.156175	0.2	0.704	0.428571	0.396501	0.542857	0.265703	-0.428571	0.396501	0.485714	0.328723	0.485714	0.328723	-0.657143	0.156175	0.828571	0.0415627	0.257143	0.622787	-0.428571	0.396501	0.257143	0.622787	-0.371429	0.468478	0.542857	0.265703	0.542857	0.265703	0.657143
Bacteroides_faecis	-0.612121	0.0599721	-0.709091	0.0216659	0.587879	0.0738777	-0.733333	0.0158006	-0.115152	0.75142	-0.660606	0.0375884	-0.50303	0.138334	-0.309091	0.384841	-0.116667	0.765008	-0.260606	0.467089	-0.830303	0.00294023	-0.284848	0.425038	-0.0909091	0.802772	-0.163636	0.651477	-0.563636	0.089724	0.236364	0.510885	-0.442424	0.200423	-0.321212	0.365468	-0.69697	0.0250967	-0.127273	0.726057	-0.454545	0.186905	-0.248485	0.488776	-0.224242	0.533401	-0.212121	0.556306	-0.757576
Bacteroides_fragilis	-0.672727	0.0330412	-0.612121	0.0599721	0.745455	0.0133301	-0.709091	0.0216659	0.418182	0.229113	-0.442424	0.200423	-0.50303	0.138334	-0.430303	0.214492	-0.115152	0.75142	-0.684848	0.0288828	-0.721212	0.0185732	-0.7	0.0357696	-0.684848	0.0288828	-0.636364	0.0479117	-0.587879	0.0738777	-0.806061	0.00486206	-0.381818	0.276255	0.0181818	0.96024	-0.90303	0.000343612	-0.709091	0.0216659	-0.406061	0.244282	-0.321212	0.365468	-0.490909	0.149656	-0.454545	0.186905	-0.321212
Bacteroides_ovatus	0.261905	0.530923	0.238095	0.570156	0.285714	0.492726	-0.47619	0.232936	0.238095	0.570156	0.619048	0.101733	0.47619	0.232936	0.357143	0.385121	-0.738095	0.0365528	-0.261905	0.530923	-0.452381	0.260405	-0.657143	0.156175	0.404762	0.319889	-0.642857	0.0855589	-0.261905	0.530923	0.785714	0.0208151	-0.285714	0.492726	0.142857	0.735765	-0.595238	0.11953	0.309524	0.455645	0.261905	0.530923	0.0952381	0.822505	0.214286	0.610344	0.214286	0.610344	0.428571
Bacteroides_stercoris	-0.3	0.623838	0.1	0.872889	0.2	0.74706	-0.8	0.104088	0	1	0.7	0.18812	0	1	0.1	0.872889	1	0	-0.5	0.391002	0.3	0.623838			0.1	0.872889	0	1	0.7	0.18812	0.5	0.391002	0.8	0.104088	-0.4	0.504632	-0.7	0.18812	-0.2	0.74706	1	0	0.1	0.872889	-0.9	0.0373861	0.8	0.104088	0.3
Bacteroides_thetaiotaomicron	0.257143	0.622787	0.257143	0.622787	0.714286	0.110787	-0.485714	0.328723	0.485714	0.328723	-0.0857143	0.871743	0.257143	0.622787	0.314286	0.544093	0.0857143	0.871743	0.314286	0.544093	-0.257143	0.622787	-0.371429	0.468478	-0.6	0.208	0.257143	0.622787	-0.542857	0.265703	-0.828571	0.0415627	0.371429	0.468478	0.314286	0.544093	-0.314286	0.544093	0.257143	0.622787	-0.142857	0.787172	-0.371429	0.468478	-0.485714	0.328723	0.0285714	0.957155	0.0285714
Bacteroides_uniformis	0.00645585	0.969315	0.164898	0.322499	-0.0110515	0.947495	0.113251	0.498414	0.14936	0.37079	-0.00733122	0.965157	0.145858	0.382237	0.0167414	0.920534	0.0919867	0.588177	-0.074297	0.65754	-0.0338111	0.840291	0.331017	0.0486099	0.07561	0.651868	-0.109531	0.512718	0.0983696	0.556826	-0.0130211	0.938155	0.4669	0.00312561	0.225298	0.173831	0.110406	0.509334	0.195536	0.239397	-0.192253	0.247532	0.128132	0.443294	0.12288	0.462357	0.302768	0.0646491	0.0585403
Bacteroides_vulgatus	0.0431174	0.794379	0.0410931	0.803839	-0.195344	0.233357	-0.106073	0.520425	0.207287	0.205442	-0.204453	0.211845	-0.0475709	0.773671	-0.0295547	0.85825	-0.276507	0.0928583	-0.229352	0.160168	-0.0105263	0.949289	-0.187767	0.265763	-0.142308	0.387474	-0.241903	0.137897	0.11336	0.492006	-0.138259	0.401257	0.233401	0.152717	0.207895	0.204088	-0.00668016	0.967806	-0.255466	0.116497	-0.20749	0.20499	-0.126721	0.442054	-0.24251	0.136881	-0.0919028	0.57791	-0.15587
Bacteroides_xylanisolvens	-0.761905	0.0280049	-0.714286	0.0465282	0.52381	0.182721	-0.380952	0.351813	-0.166667	0.693239	-0.047619	0.910849	-0.809524	0.0149027	0.0238095	0.955374	-0.0238095	0.955374	-0.119048	0.778886	-0.690476	0.0579903	-0.690476	0.0579903	-0.333333	0.419753	0.0714286	0.866526	0	1	-0.428571	0.289403	-0.785714	0.0208151	-0.952381	0.0002604	-0.880952	0.00385032	0.238095	0.570156	-0.142857	0.735765	-0.619048	0.101733	0.214286	0.610344	-0.452381	0.260405	-0.761905
Barnesiella_intestinihominis	-0.0769231	0.793806	0.125275	0.669582	0.125275	0.669582	-0.0505495	0.863742	-0.0813187	0.782275	0.0769231	0.793806	0.217582	0.454919	-0.00659341	0.982153	-0.23956	0.40943	0.327473	0.253071	-0.0461538	0.875503	0.0373626	0.899093	0.213187	0.464303	0.226374	0.436435	0.257143	0.374812	0.16044	0.583753	-0.16044	0.583753	-0.0769231	0.793806	0.0461538	0.875503	0.626374	0.0165419	0.257143	0.374812	-0.353846	0.21454	0.687912	0.00654004	-0.0021978	0.994051	0.283516
Odoribacter_splanchnicus	0.175758	0.627188	-0.139394	0.700932	-0.406061	0.244282	-0.660606	0.0375884	0.0666667	0.854813	-0.127273	0.726057	-0.2	0.579584	0.0787879	0.828717	-0.212121	0.556306	0.212121	0.556306	-0.139394	0.700932	0.5	0.207031	0.212121	0.556306	0.551515	0.0984012	-0.321212	0.365468	-0.369697	0.29305	0.284848	0.425038	0.175758	0.627188	0.163636	0.651477	-0.369697	0.29305	-0.575758	0.0815528	0.6	0.066688	0.0545455	0.881036	-0.29697	0.404702	-0.212121
Prevotella_copri	-0.374696	0.018764	-0.199798	0.222662	-0.142105	0.388157	0.319231	0.047602	-0.224494	0.169454	-0.153239	0.351669	-0.13502	0.412484	-0.312146	0.0530428	-0.116802	0.478869	-0.339069	0.0347214	-0.306883	0.0573983	-0.29112	0.0849596	-0.170445	0.299543	-0.221255	0.175855	-0.258704	0.111778	0.266194	0.101421	-0.155466	0.34463	0.00688259	0.966831	-0.102429	0.534933	-0.131377	0.425325	-0.309717	0.055019	-0.00890688	0.957083	-0.151215	0.358143	-0.217004	0.184517	-0.0228745
Prevotella_sp_885	-0.1	0.872889	0.2	0.74706	0.3	0.623838	0	1	0.2	0.74706	-0.1	0.872889	0.2	0.74706	-0.3	0.623838	0.4	0.504632	-0.3	0.623838	-0.1	0.872889			0.1	0.872889	-0.6	0.284757	-0.5	0.391002	0.2	0.74706	0.3	0.623838	0.9	0.0373861	-0.6	0.284757	-0.1	0.872889	-0.7	0.18812	-0.1	0.872889	-0.2	0.74706	0	1	0.5
Prevotella_sp_CAG_279	-0.236364	0.510885	-0.284848	0.425038	0.309091	0.384841	0.672727	0.0330412	0.187879	0.603218	-0.0181818	0.96024	-0.0424242	0.907364	0.842424	0.00222003	0.345455	0.328227	0.490909	0.149656	0.0545455	0.881036	0.551515	0.0984012	-0.260606	0.467089	-0.430303	0.214492	0.151515	0.676065	0.478788	0.161523	-0.0181818	0.96024	0.0424242	0.907364	-0.163636	0.651477	0.430303	0.214492	0.212121	0.556306	0.139394	0.700932	-0.00606061	0.986743	0.321212	0.365468	0.151515
Prevotella_sp_CAG_520	-0.107786	0.79946	-0.047619	0.910849	0.595238	0.11953	0.047619	0.910849	0.690476	0.0579903	0.52381	0.182721	0.119048	0.778886	0.166667	0.693239	0.047619	0.910849	0	1	0.380952	0.351813	0.535714	0.215217	0.52381	0.182721	0.785714	0.0208151	-0.0238095	0.955374	0.0238095	0.955374	-0.571429	0.13896	0.595238	0.11953	-0.166667	0.693239	0.142857	0.735765	-0.0238095	0.955374	0.785714	0.0208151	0.119048	0.778886	0.0238095	0.955374	0.738095
Prevotella_sp_CAG_5226	-0.2	0.74706	-0.9	0.0373861	-0.8	0.104088	-0.6	0.284757	-0.9	0.0373861	-0.7	0.18812	-1	0	-0.4	0.504632	-0.9	0.0373861	0.7	0.18812	0	1	0	1	-0.9	0.0373861	0.2	0.74706	-0.1	0.872889	-0.3	0.623838	-0.2	0.74706	-0.1	0.872889	0.1	0.872889	-0.4	0.504632	-0.3	0.623838	-0.9	0.0373861	-0.2	0.74706	-0.5	0.391002	-0.9
Prevotella_stercorea	0.551515	0.0984012	-0.030303	0.933773	-0.793939	0.00609992	0.284848	0.425038	-0.175758	0.627188	0.030303	0.933773	0.29697	0.404702	-0.0181818	0.96024	0.0181818	0.96024	-0.418182	0.229113	0.115152	0.75142	0.5	0.170471	-0.10303	0.776998	0.175758	0.627188	0.0787879	0.828717	0.272727	0.445838	-0.030303	0.933773	0.175758	0.627188	0.587879	0.0738777	0.321212	0.365468	-0.50303	0.138334	-0.381818	0.276255	0.575758	0.0815528	-0.563636	0.089724	-0.0666667
Alistipes_finegoldii	0.05	0.898353	0.116667	0.765008	0.366667	0.33174	0.316667	0.406397	0.0833333	0.831214	-0.316667	0.406397	-0.05	0.898353	-0.35	0.35582	0.116667	0.765008	-0.316667	0.406397	-0.05	0.898353	-0.183333	0.63682	0.0833333	0.831214	0.116667	0.765008	-0.1	0.797972	0.3	0.432845	-0.3	0.432845	0.25	0.51649	-0.0666667	0.86469	-0.05	0.898353	0.183333	0.63682	0.333333	0.380713	0.35	0.35582	0.116667	0.765008	0.05
Alistipes_putredinis	0.010989	0.956616	0.220391	0.269313	0.29243	0.138824	0.288156	0.144957	0.172772	0.388811	-0.0335775	0.867949	-0.0665446	0.741566	0.18315	0.3605	0.14735	0.472556	-0.210012	0.293074	-0.0549451	0.785469	0.134359	0.512865	0.269841	0.173451	0.0225885	0.910955	0.255189	0.198914	-0.032967	0.870329	0.264347	0.182717	0.177045	0.377003	0.0592186	0.769212	0.563492	0.00220846	0.180708	0.36705	0.0543346	0.787799	0.0555556	0.783141	0.204518	0.306172	0.208181
Alistipes_shahii	-0.642857	0.119392	-0.392857	0.383317	0.25	0.588724	-0.214286	0.644512	-0.107143	0.819151	-0.5	0.25317	-0.285714	0.534509	-0.607143	0.148231	0	1	-0.642857	0.119392	-0.214286	0.644512	0.357143	0.431611	-0.642857	0.119392	0.178571	0.701658	-0.5	0.25317	-0.285714	0.534509	-0.107143	0.819151	0.107143	0.819151	-0.25	0.588724	0.142857	0.759945	-0.142857	0.759945	-0.142857	0.759945	0.464286	0.293934	0.285714	0.534509	-0.5
Parabacteroides_distasonis	-0.44026	0.0457881	-0.268831	0.238656	0.1	0.666264	-0.11039	0.633823	-0.196104	0.394242	-0.106494	0.645917	-0.222078	0.333281	-0.297403	0.19044	-0.0571429	0.805661	-0.338961	0.132811	-0.405195	0.0684236	-0.478195	0.0329504	-0.412987	0.0627844	-0.414286	0.0618799	-0.112987	0.62581	-0.012987	0.955444	-0.0649351	0.779751	-0.250649	0.273124	-0.483117	0.0265185	-0.0298701	0.897731	-0.323377	0.152742	-0.361039	0.107844	-0.114286	0.621818	-0.424675	0.054996	-0.51039
Parabacteroides_merdae	-0.190909	0.573913	0.345455	0.298089	0.0454545	0.894427	0.109091	0.749509	-0.181818	0.592615	0.409091	0.211545	0.0545455	0.873447	0.272727	0.417141	-0.1	0.769875	-0.227273	0.501536	-0.518182	0.102492	-0.454545	0.186905	-0.327273	0.325895	-0.190909	0.573913	-0.0545455	0.873447	0.481818	0.133434	-0.209091	0.537221	-0.136364	0.689309	0.2	0.555445	-0.0181818	0.957685	-0.00909091	0.978837	0.127273	0.709215	-0.772727	0.00529949	-0.0818182	0.81099	0.272727
Eubacterium_eligens	-0.00779221	0.973258	0.0779221	0.737075	-0.0428571	0.853657	-0.0792208	0.732846	-0.0623377	0.788364	-0.00909091	0.968803	0.0519481	0.823046	-0.0363636	0.87565	0.0902256	0.705213	0.0311688	0.893308	-0.087013	0.707631	0.174407	0.488839	0.00519481	0.98217	0.222078	0.333281	0.107792	0.641876	-0.0727273	0.754064	-0.012987	0.955444	0.0025974	0.991085	-0.216883	0.345	0.0922078	0.690981	-0.0532468	0.818692	0.253247	0.268018	0.24026	0.294152	-0.0597403	0.797001	-0.18961
Eubacterium_sp_CAG_180	-0.257143	0.622787	-0.2	0.704	0.371429	0.468478	-0.371429	0.468478	-0.2	0.704	0.485714	0.328723	0.371429	0.468478	0.771429	0.0723965	-0.0857143	0.871743	-0.542857	0.265703	0.142857	0.787172	-0.714286	0.110787	-0.428571	0.396501	0.257143	0.622787	-0.0857143	0.871743	-0.142857	0.787172	-0.828571	0.0415627	-0.828571	0.0415627	-0.428571	0.396501	-0.485714	0.328723	0.6	0.208	0.0285714	0.957155	-0.828571	0.0415627	-0.0857143	0.871743	0.714286
Butyrivibrio_crossotus	0.321429	0.482072	-0.678571	0.0937503	-0.25	0.588724	-0.464286	0.293934	-0.428571	0.337368	-0.821429	0.0234488	-0.75	0.0521814	-0.75	0.0521814	-0.178571	0.701658	-0.178571	0.701658	-0.642857	0.119392	-1	0	0.142857	0.759945	0	1	-0.464286	0.293934	0.5	0.25317	-0.571429	0.180202	-0.214286	0.644512	-0.428571	0.337368	-0.928571	0.00251947	0	1	-0.892857	0.00680719	-0.642857	0.119392	-0.785714	0.0362385	-0.464286
Coprococcus_eutactus	0.188811	0.556737	-0.195804	0.541936	-0.314685	0.319139	-0.307692	0.330589	-0.013986	0.96559	0.195804	0.541936	0.629371	0.0283197	0.125874	0.696683	-0.00699301	0.982792	0.496503	0.100603	-0.377622	0.226206	0.321678	0.30791	-0.167832	0.602099	0.048951	0.879919	-0.482517	0.112109	0.00699301	0.982792	0.27972	0.378569	0.041958	0.896986	-0.244755	0.443262	0.034965	0.914093	-0.034965	0.914093	-0.34965	0.265239	-0.181818	0.571701	-0.517483	0.0848688	0.272727
Fusicatenibacter_saccharivorans	0.0714286	0.866526	-0.428571	0.289403	0.190476	0.651401	-0.690476	0.0579903	0.428571	0.289403	-0.47619	0.232936	0.285714	0.492726	-0.190476	0.651401	-0.642857	0.0855589	-0.238095	0.570156	0	1	-0.0714286	0.866526	0.0714286	0.866526	-0.428571	0.289403	-0.547619	0.160026	-0.142857	0.735765	-0.52381	0.182721	0.261905	0.530923	-0.190476	0.651401	-0.666667	0.0709877	0.285714	0.492726	-0.214286	0.610344	0.190476	0.651401	-0.309524	0.455645	0.380952
Eubacterium_rectale	0.0621658	0.731088	-0.029746	0.869475	-0.154746	0.389862	-0.00635027	0.972021	0.113636	0.528913	0.0227273	0.900096	0.154746	0.389862	0.136698	0.448114	0.0366569	0.842122	0.00635027	0.972021	0.25635	0.149859	0.12881	0.497533	0.292781	0.0982279	0.0127005	0.944075	0.153743	0.392978	-0.0471257	0.794538	0.124666	0.489414	-0.0711898	0.693813	-0.319519	0.0698984	0.102273	0.571158	0.107286	0.552333	-0.291778	0.0994384	0.268717	0.130507	0.0825535	0.647866	-0.143382
Lachnospira_pectinoschiza	-0.179221	0.436965	0.167532	0.467916	-0.406494	0.0674582	-0.0194805	0.933206	-0.0688312	0.766878	0.012987	0.955444	0.145455	0.529283	0.0467532	0.840511	0.488722	0.028772	0.175325	0.44716	-0.012987	0.955444	-0.114286	0.621818	0.0584416	0.801328	-0.431169	0.0510014	0.0948052	0.682707	-0.65974	0.00113824	-0.0103896	0.964349	-0.436364	0.0479694	-0.0779221	0.737075	-0.0324675	0.888889	0.17013	0.460943	-0.125974	0.586364	-0.37013	0.0986265	0.0376623	0.871244	0.0753247
Roseburia_faecis	0.147233	0.35213	0.214164	0.173223	0.106231	0.503126	-0.0914837	0.56448	0.482376	0.0012161	0.0687951	0.665086	0.284661	0.0676778	0.147881	0.34999	0.109582	0.495223	0.0297383	0.851699	0.144154	0.362402	-0.0135628	0.934689	0.128596	0.417008	0.130703	0.409352	0.159387	0.313339	-0.190827	0.226071	0.306701	0.0482039	0.404424	0.00789753	-0.0546957	0.730824	0.132809	0.401777	-0.0623126	0.695039	-0.0433514	0.785162	0.182238	0.24805	0.0193663	0.903111	0.213192
Roseburia_intestinalis	-0.301471	0.239624	-0.115196	0.65975	0.0661765	0.800774	-0.252451	0.328294	0.215686	0.405741	-0.0171569	0.947891	0.0808824	0.757633	-0.139706	0.592801	0.114706	0.672291	-0.406863	0.105064	0.0318627	0.903377	-0.344118	0.191856	-0.0220588	0.93303	-0.0514706	0.844467	0.00980392	0.970211	-0.159314	0.541362	0.0465686	0.859133	-0.164216	0.528823	-0.328431	0.198069	-0.289216	0.260203	0.254902	0.32346	-0.147059	0.573277	0.259804	0.313917	-0.0196078	0.940458	0.0147059
Roseburia_inulinivorans	-0.139286	0.620546	-0.246429	0.375951	0.0428571	0.87946	-0.128571	0.647916	-0.0964286	0.732453	-0.2	0.474814	-0.0678571	0.810109	-0.0857143	0.761334	0.156044	0.594235	0.025	0.929529	-0.271429	0.327789	-0.05	0.859541	-0.0607143	0.829812	-0.482143	0.0687495	-0.171429	0.541272	-0.1	0.722897	-0.117857	0.675712	-0.175	0.532748	-0.0892857	0.751673	-0.05	0.859541	0.253571	0.361816	-0.325	0.237225	0.0607143	0.829812	0.139286	0.620546	-0.0214286
Oscillibacter_sp_57_20	0.296059	0.118904	-0.0522167	0.787922	0.100985	0.602202	-0.0275862	0.887042	-0.00689655	0.971676	0.0044335	0.98179	-0.0650246	0.737534	0.165025	0.392285	0.226601	0.237182	0.0665025	0.731784	0.0246305	0.89908	-0.31685	0.107333	0.138916	0.47234	-0.0640394	0.741376	0.238916	0.211965	0.121182	0.531187	0.15665	0.417074	-0.0275862	0.887042	-0.218227	0.255427	0.0546798	0.77816	-0.0605911	0.754868	-0.035468	0.855068	-0.0295567	0.87903	-0.0118227	0.951464	-0.00591133
Oscillibacter_sp_CAG_241	-0.257143	0.622787	-0.257143	0.622787	-0.0857143	0.871743	-0.0857143	0.871743	-0.371429	0.468478	-0.371429	0.468478	0.0857143	0.871743	0.0857143	0.871743	0.6	0.208	0.371429	0.468478	-0.0285714	0.957155	-0.314286	0.544093	0.142857	0.787172	-0.2	0.704	-0.371429	0.468478	-0.371429	0.468478	0.0285714	0.957155	-0.0285714	0.957155	-0.371429	0.468478	-0.2	0.704	0.142857	0.787172	-0.257143	0.622787	-0.0285714	0.957155	-0.314286	0.544093	0.314286
Faecalibacterium_prausnitzii	0.01772	0.889469	0.127518	0.315308	0.351557	0.00439174	-0.222619	0.0770421	0.287271	0.0213566	0.0154304	0.903677	0.0903846	0.47753	0.118498	0.35103	-0.0763729	0.551896	0.210623	0.0948067	0.05087	0.689748	0.0557569	0.674895	0.0482143	0.705184	-0.00494505	0.969065	-0.12207	0.336598	-0.130403	0.304394	0.0702381	0.581283	0.14913	0.239548	-0.223626	0.0756799	0.0582418	0.647571	-0.0826465	0.516175	0.0451923	0.722894	0.105174	0.408177	0.17381	0.169581	-0.00128205
Dialister_sp_CAG_357	-0.942857	0.00480466	-0.257143	0.622787	0.6	0.208	-0.657143	0.156175	0.371429	0.468478	0.314286	0.544093	0.0857143	0.871743	-0.0857143	0.871743	-0.885714	0.0188455	0.371429	0.468478	-0.542857	0.265703	-0.0285714	0.957155	0.0857143	0.871743	0.542857	0.265703	-0.942857	0.00480466	-0.485714	0.328723	-0.828571	0.0415627	0.371429	0.468478	0.2	0.704	-0.542857	0.265703	0.542857	0.265703	0.257143	0.622787	-0.371429	0.468478	-0.428571	0.396501	-0.371429
Parasutterella_excrementihominis	-0.224242	0.533401	0.224242	0.533401	0.539394	0.107593	0.430303	0.214492	0.0909091	0.802772	0.139394	0.700932	-0.0909091	0.802772	-0.187879	0.603218	0.236364	0.510885	0.0666667	0.854813	-0.309091	0.384841	-0.216667	0.575515	0.212121	0.556306	-0.00606061	0.986743	0.00606061	0.986743	-0.6	0.066688	0.030303	0.933773	-0.030303	0.933773	-0.672727	0.0330412	0.187879	0.603218	-0.260606	0.467089	0.0909091	0.802772	0.0787879	0.828717	0.212121	0.556306	-0.260606
Escherichia_coli	-0.483333	0.18747	-0.566667	0.111633	-0.733333	0.0245542	-0.45	0.224216	-0.7	0.0357696	-0.683333	0.0424423	-0.866667	0.0024954	-0.3	0.432845	-0.45	0.224216	-0.433333	0.243952	-0.133333	0.732368	-0.333333	0.380713	-0.466667	0.205386	-0.25	0.51649	-0.4	0.286105	0.45	0.224216	-0.15	0.700094	-0.8	0.00962792	-0.4	0.286105	-0.25	0.51649	0.216667	0.575515	-0.3	0.432845	-0.3	0.432845	-0.383333	0.308495	-0.566667
Proteobacteria_bacterium_CAG_139	-0.1	0.872889	0.4	0.504632	-0.1	0.872889	-0.3	0.623838	-0.1	0.872889	0.4	0.504632	0.3	0.623838	0.3	0.623838	0.9	0.0373861	-0.7	0.18812	0.4	0.504632			-0.3	0.623838	-0.1	0.872889	0	1	0.7	0.18812	0	1	-0.4	0.504632	0	1	0	1	-0.3	0.623838	-0.7	0.18812	0.3	0.623838	-0.3	0.623838	0.1
[truncated: 89 more columns]

## Sheet: D) Clinical - Feces
	Weight		Body mass index		heartRate		bp_systolic		bp_diastolic		Waist Circumference		Hip Circumference		Trunk - Fat Mass		Trunk - Fat Free Mass		Trunk - Total Body Water		Left Arm - Fat Mass		Left Arm - Fat Free Mass		Left Arm - Total Body Water		Right Arm - Fat Mass		Right Arm - Fat Free Mass		Right Arm - Total Body Water		Left Leg - Fat Mass		Left Leg - Fat Free Mass		Left Leg - Total Body Water		Right Leg - Fat Mass		Right Leg - Fat Free Mass		Right Leg - Total Body Water		Sodium		Potassium		Creatinine
	Correlation	P-Value	Correlation	P-Value	Correlation	P-Value	Correlation	P-Value	Correlation	P-Value	Correlation	P-Value	Correlation	P-Value	Correlation	P-Value	Correlation	P-Value	Correlation	P-Value	Correlation	P-Value	Correlation	P-Value	Correlation	P-Value	Correlation	P-Value	Correlation	P-Value	Correlation	P-Value	Correlation	P-Value	Correlation	P-Value	Correlation	P-Value	Correlation	P-Value	Correlation	P-Value	Correlation	P-Value	Correlation	P-Value	Correlation	P-Value	Correlation
Microbe
Collinsella_aerofaciens	0.107143	0.819151	-0.607143	0.148231	-0.142857	0.759945	0.316228	0.48959	0.632456	0.127464	0.0900937	0.847672	-0.5766	0.175382	-0.558581	0.192453	0.678571	0.0937503	0.464286	0.293934	-0.667124	0.101618	0.756787	0.0489051	0.464286	0.293934	-0.472805	0.283962	0.270281	0.557731	0.464286	0.293934	-0.607143	0.148231	0.205832	0.657923	0.464286	0.293934	-0.607143	0.148231	0.378394	0.402602	0.464286	0.293934	0.518875	0.232754	-0.741249	0.0565771	0.357143
Bacteroides_caccae	-0.0273349	0.936414	-0.30524	0.361366	0.192224	0.571227	-0.788581	0.0039233	-0.533002	0.0913622	0.0465242	0.891955	-0.349448	0.292162	-0.0636364	0.852539	0.1	0.769875	0.118182	0.729285	-0.396356	0.227505	0.1	0.769875	0.118182	0.729285	-0.391801	0.23338	0.164385	0.6291	0.118182	0.729285	-0.390909	0.23454	0.159454	0.639562	0.118182	0.729285	-0.445455	0.169733	0.159454	0.639562	0.118182	0.729285	-0.130357	0.702442	0.629927	0.0377818	0.473805
Bacteroides_cellulosilyticus	0.695725	0.124789	0.771429	0.0723965	0.637748	0.173071	0.845154	0.0341094	0.654654	0.158302	-0.0910765	0.863763	0.714286	0.110787	0.828571	0.0415627	-0.142857	0.787172	-0.142857	0.787172	0.840668	0.0360576	-0.142857	0.787172	-0.142857	0.787172	0.882735	0.0198204	-0.142857	0.787172	-0.142857	0.787172	0.898645	0.0148886	-0.142857	0.787172	-0.142857	0.787172	0.840668	0.0360576	-0.142857	0.787172	-0.142857	0.787172	0.706188	0.116807	0.758971	0.0801412	-0.524631
Bacteroides_coprocola	0.571429	0.180202	0.75	0.0521814	-0.518875	0.232754	0.828862	0.0211735	0.790569	0.0343166	0.535714	0.215217	0.414431	0.355269	-0.481812	0.273587	0.428571	0.337368	0.0714286	0.879048	0.709208	0.0743312	0.715868	0.0704262	0.0714286	0.879048	0.709208	0.0743312	0.692345	0.0847243	0.0714286	0.879048	0.709208	0.0743312	-0.428571	0.337368	0.0714286	0.879048	0.709208	0.0743312	-0.342356	0.452251	0.0714286	0.879048	0.407687	0.363942	-0.522544	0.228878	0.436436
Bacteroides_dorei	-0.311864	0.15768	-0.428692	0.0465152	-0.511734	0.0149132	-0.00731392	0.97423	0.262447	0.238017	0.0951036	0.67376	-0.257572	0.247167	-0.267156	0.229392	-0.139469	0.535903	-0.123199	0.584921	-0.451742	0.0348112	-0.105889	0.639072	-0.123199	0.584921	-0.423062	0.0497916	-0.0939181	0.677613	-0.123199	0.584921	-0.409952	0.0581104	-0.0973956	0.666332	-0.123199	0.584921	-0.458757	0.031754	-0.102347	0.65039	-0.123199	0.584921	0.139552	0.535657	-0.0493482	0.827363	-0.114657
Bacteroides_eggerthii	-0.20292	0.699798	0.485714	0.328723	0.26482	0.612055	0.463817	0.354164	0.802377	0.054723	0.257143	0.622787	0.0579771	0.913132	-0.0579771	0.913132	-0.885714	0.0188455	-0.885714	0.0188455	0.434828	0.388865	-0.927634	0.00766584	-0.885714	0.0188455	0.434828	0.388865	-0.811679	0.0498576	-0.885714	0.0188455	0.434828	0.388865	-0.885714	0.0188455	-0.885714	0.0188455	0.434828	0.388865	-0.927634	0.00766584	-0.885714	0.0188455	0.617914	0.191094	-0.0857143	0.871743	-0.58849
Bacteroides_faecis	0.36586	0.298477	0.29697	0.404702	0.458735	0.182361	0.481564	0.158757	0.0603023	0.868567	0.473902	0.166461	0.328269	0.354418	0.333333	0.346594	0.0729487	0.841271	0.030303	0.933773	0.457326	0.183882	0.061739	0.86546	0.030303	0.933773	0.457326	0.183882	0.0552189	0.879576	0.030303	0.933773	0.395139	0.258419	0.018293	0.959997	0.030303	0.933773	0.395139	0.258419	0.128051	0.724436	0.030303	0.933773	0.585323	0.0754555	0.163636	0.651477	-0.38906
Bacteroides_fragilis	0.760822	0.00654508	0.214124	0.52724	0.0865606	0.800221	0.283687	0.397894	0.107026	0.754123	0.830808	0.00153625	0.589918	0.0560903	0.551254	0.0787893	0.464694	0.149849	0.436364	0.179665	0.566874	0.0689921	0.480561	0.134599	0.436364	0.179665	0.620731	0.0415552	0.572823	0.0654876	0.436364	0.179665	0.479457	0.135626	0.823043	0.00185779	0.436364	0.179665	0.407332	0.213708	0.781661	0.0044866	0.436364	0.179665	0.176833	0.602967	-0.369304	0.263672	-0.80638
Bacteroides_ovatus	-0.380952	0.351813	-0.52381	0.182721	-0.52381	0.182721	-0.0782461	0.853886	-0.394405	0.333601	-0.203596	0.628675	-0.38557	0.345511	-0.309524	0.455645	-0.190476	0.651401	-0.28743	0.490015	-0.38324	0.348684	-0.215622	0.608065	-0.28743	0.490015	-0.38324	0.348684	0.0958101	0.821452	-0.28743	0.490015	-0.428571	0.289403	-0.143715	0.734221	-0.28743	0.490015	-0.414758	0.306912	-0.190476	0.651401	-0.28743	0.490015	0.339066	0.411296	0.180736	0.668427	0.47619
Bacteroides_stercoris	0.1	0.872889	0.2	0.74706	0.666886	0.218894	0.288675	0.637618	0.707107	0.18169	0	1	0.153897	0.804829	0.2	0.74706	-0.3	0.623838	0.0512989	0.934713	0.153897	0.804829	-0.359092	0.552815	0.0512989	0.934713	0.153897	0.804829	0.0512989	0.934713	0.0512989	0.934713	0.2	0.74706	0.0512989	0.934713	0.0512989	0.934713	0.447214	0.450185	0.1	0.872889	0.0512989	0.934713	-0.67082	0.21517	0	1	0
Bacteroides_thetaiotaomicron	-0.6	0.208	-0.428571	0.396501	0.828571	0.0415627	0	1	0	1	-0.898645	0.0148886	-0.492805	0.320633	-0.371429	0.468478	-0.714286	0.110787	-0.714286	0.110787	-0.542857	0.265703	-0.666737	0.14809	-0.714286	0.110787	-0.529641	0.279826	-0.714286	0.110787	-0.714286	0.110787	-0.212512	0.686031	-0.666737	0.14809	-0.714286	0.110787	-0.0857143	0.871743	-0.714286	0.110787	-0.714286	0.110787	0.529641	0.279826	-0.60876	0.19966	-0.428571
Bacteroides_uniformis	-0.0770203	0.632201	0.201115	0.207355	0.210279	0.186964	0.167936	0.29393	0.204296	0.200108	-0.156699	0.327878	0.0847127	0.598472	0.183815	0.249968	-0.115177	0.473327	-0.0754553	0.639157	0.123575	0.441446	-0.119057	0.45845	-0.0754553	0.639157	0.133346	0.405891	-0.113263	0.48076	-0.0754553	0.639157	0.112313	0.484472	-0.110176	0.492874	-0.0754553	0.639157	0.109939	0.49381	-0.0863876	0.591233	-0.0754553	0.639157	-0.154285	0.335479	-0.0388109	0.80962	0.0787834
Bacteroides_vulgatus	0.266487	0.0921457	0.185558	0.245427	-0.0681979	0.671807	-0.0954471	0.552768	-0.14324	0.371624	0.0771057	0.631822	0.0252491	0.875483	0.21087	0.185699	0.165781	0.300259	0.2023	0.204635	0.0930845	0.562685	0.169819	0.288471	0.2023	0.204635	0.100975	0.529891	0.216866	0.173214	0.2023	0.204635	0.0869376	0.588865	0.240548	0.12978	0.2023	0.204635	0.0463799	0.773387	0.250523	0.114145	0.2023	0.204635	-0.18964	0.235011	-0.177906	0.265782	0.132589
Bacteroides_xylanisolvens	-0.428571	0.289403	0.0714286	0.866526	-0.347312	0.399264	-0.217094	0.605557	-0.251976	0.547162	0.277129	0.506375	-0.428571	0.289403	0.047619	0.910849	-0.19162	0.64941	-0.333333	0.419753	0.0952381	0.822505	-0.0602453	0.887313	-0.333333	0.419753	0.0479051	0.910315	-0.219578	0.601334	-0.333333	0.419753	0.299407	0.471261	-0.157602	0.709353	-0.333333	0.419753	0.0479051	0.910315	-0.108442	0.79826	-0.333333	0.419753	-0.0500626	0.906289	-0.361472	0.378964	-0.404762
Barnesiella_intestinihominis	-0.413243	0.0992032	-0.0380135	0.884832	-0.173755	0.504808	-0.433566	0.0820954	-0.188639	0.4684	-0.31216	0.222539	-0.30031	0.241527	-0.148375	0.569811	-0.230392	0.373665	-0.370325	0.143411	-0.0345904	0.895147	-0.240639	0.352175	-0.370325	0.143411	-0.0716515	0.784642	-0.312425	0.222125	-0.370325	0.143411	-0.0245098	0.925608	-0.379374	0.133132	-0.370325	0.143411	0.0306749	0.906964	-0.330672	0.194844	-0.370325	0.143411	-0.466284	0.0592082	-0.296802	0.24734	-0.0835898
Odoribacter_splanchnicus	-0.0181818	0.96024	-0.260606	0.467089	0.347567	0.325078	-0.346771	0.326263	-0.284268	0.426024	-0.0674897	0.853037	0.00646508	0.985858	-0.127273	0.726057	0.0545455	0.881036	0.0909091	0.802772	-0.243907	0.497078	0.0545455	0.881036	0.0909091	0.802772	-0.243907	0.497078	0.12766	0.72525	0.0909091	0.802772	-0.224242	0.533401	0.145897	0.687557	0.0909091	0.802772	-0.212121	0.556306	0.145897	0.687557	0.0909091	0.802772	-0.0590053	0.871374	0.189028	0.600962	0.490909
Prevotella_copri	0.366468	0.0200283	0.245858	0.126211	-0.067381	0.679525	0.367498	0.0196558	0.158485	0.32869	0.42884	0.005762	0.303948	0.0565512	0.2905	0.0689938	0.358758	0.0230081	0.377351	0.0163774	0.131495	0.418634	0.382837	0.014761	0.377351	0.0163774	0.144051	0.375184	0.380165	0.0155306	0.377351	0.0163774	0.0505093	0.756928	0.406497	0.00924514	0.377351	0.0163774	0.0146417	0.928549	0.420144	0.00695192	0.377351	0.0163774	0.18331	0.257542	0.0337038	0.836431	0.0405577
Prevotella_sp_885	-0.6	0.284757	-0.6	0.284757	-0.1	0.872889	-0.447214	0.450185	-0.737865	0.154619	-0.615587	0.268998	-0.205196	0.740582	-0.6	0.284757	-0.6	0.284757	-0.6	0.284757	-0.46169	0.433766	-0.6	0.284757	-0.6	0.284757	-0.46169	0.433766	-0.6	0.284757	-0.6	0.284757	-0.666886	0.218894	-0.6	0.284757	-0.6	0.284757	-0.3	0.623838	-0.6	0.284757	-0.6	0.284757	0.2	0.74706	0	1	-0.2
Prevotella_sp_CAG_279	0.455929	0.185397	0.541036	0.106318	0.0487814	0.893544	0.537129	0.109368	0.562821	0.0902916	0.612121	0.0599721	0.689312	0.0274461	0.443771	0.198893	0.030303	0.933773	0.0425534	0.907083	0.500086	0.141034	0.0975628	0.788601	0.0425534	0.907083	0.445406	0.197046	0.0182372	0.960119	0.0425534	0.907083	0.34147	0.334208	0.0545455	0.881036	0.0425534	0.907083	0.328269	0.354418	0.0851068	0.815172	0.0425534	0.907083	0.0696887	0.848294	0.0972649	0.789235	0.0426837
Prevotella_sp_CAG_520	0.261905	0.530923	-0.0718576	0.86573	-0.047619	0.910849	-0.545545	0.161938	-0.394405	0.333601	-0.143715	0.734221	0.145479	0.731052	0.190476	0.651401	0.299407	0.471261	0.285714	0.492726	0.13254	0.754383	0.0731925	0.863253	0.285714	0.492726	0.0969857	0.819289	0.184136	0.66247	0.285714	0.492726	-0.251502	0.547943	0.275454	0.509054	0.285714	0.492726	-0.238095	0.570156	0.261905	0.530923	0.285714	0.492726	0.325325	0.431688	0.574861	0.136058	-0.119048
Prevotella_sp_CAG_5226	0.1	0.872889	-0.102598	0.869598	0.4	0.504632	0.288675	0.637618	0.707107	0.18169	0.3	0.623838	-0.102598	0.869598	0.1	0.872889	0	1	0	1	-0.158114	0.799525	0.205196	0.740582	0	1	-0.158114	0.799525	0.205196	0.740582	0	1	-0.1	0.872889	0	1	0	1	-0.1	0.872889	0	1	0	1	-0.666886	0.218894	-0.102598	0.869598	-0.3
Prevotella_stercorea	0.0181818	0.96024	-0.406061	0.244282	-0.626143	0.0527782	-0.174078	0.630536	-0.522233	0.121503	0.0181818	0.96024	-0.0864346	0.812331	0.127273	0.726057	-0.321212	0.365468	-0.133739	0.712622	0.00615457	0.986537	-0.245417	0.494332	-0.133739	0.712622	0.122329	0.736373	-0.221565	0.538428	-0.133739	0.712622	0.134149	0.711774	0.0487814	0.893544	-0.133739	0.712622	0.345455	0.328227	-0.2	0.579584	-0.133739	0.712622	-0.551213	0.098624	-0.237083	0.509561	-0.0731721
Alistipes_finegoldii	0.279637	0.433926	0.0364743	0.920318	-0.0851068	0.815172	0.013159	0.97122	-0.0710669	0.845324	0.246183	0.492943	0.0975628	0.788601	-0.0545455	0.881036	0.357576	0.310376	0.170214	0.638259	-0.151976	0.675124	0.38906	0.266478	0.170214	0.638259	-0.121581	0.737938	0.391454	0.263288	0.170214	0.638259	-0.109423	0.763483	0.449284	0.192705	0.170214	0.638259	-0.0909091	0.802772	0.348639	0.323487	0.170214	0.638259	0.259304	0.469399	0.267478	0.454986	-0.0909091
Alistipes_putredinis	-0.177137	0.357964	0.119897	0.535585	-0.045909	0.813062	-0.16102	0.404032	0.0844465	0.663175	-0.281864	0.138515	-0.164835	0.392837	-0.172478	0.37095	-0.179332	0.351941	-0.203745	0.289096	0.0158675	0.934889	-0.153353	0.427068	-0.203745	0.289096	0.064758	0.738573	-0.210033	0.274145	-0.203745	0.289096	0.0845766	0.662686	-0.348408	0.0639939	-0.203745	0.289096	0.0931723	0.630711	-0.346625	0.0654598	-0.203745	0.289096	-0.138664	0.473153	-0.0969588	0.616826	-0.152329
Alistipes_shahii	0.0360375	0.938861	0.428571	0.337368	0.540562	0.210289	-0.133631	0.775162	0.408248	0.363217	0.111187	0.812407	0.5	0.25317	0.607143	0.148231	-0.5	0.25317	-0.5	0.25317	0.535714	0.215217	-0.5	0.25317	-0.5	0.25317	0.558581	0.192453	-0.5	0.25317	-0.5	0.25317	0.571429	0.180202	-0.5	0.25317	-0.5	0.25317	0.535714	0.215217	-0.5	0.25317	-0.5	0.25317	-0.0917779	0.844848	0.509175	0.243146	-0.540562
Parabacteroides_distasonis	-0.296296	0.192174	-0.238389	0.298042	0.0299872	0.897332	-0.220954	0.335797	-0.222643	0.33202	0.0150379	0.948416	-0.456178	0.0376622	-0.237972	0.298914	-0.150698	0.514376	-0.162443	0.481732	-0.179389	0.436529	-0.128634	0.578418	-0.162443	0.481732	-0.210809	0.359006	-0.127646	0.581363	-0.162443	0.481732	-0.0793497	0.732426	-0.073616	0.751149	-0.162443	0.481732	-0.193758	0.400034	-0.0579997	0.802802	-0.162443	0.481732	0.0575115	0.80443	-0.0976773	0.673598	-0.270305
Parabacteroides_merdae	-0.350798	0.290174	-0.706152	0.0151537	0.0136675	0.968186	-0.391293	0.23404	-0.0597614	0.861441	0.146795	0.666684	-0.220704	0.514307	-0.154545	0.650034	-0.154545	0.650034	-0.14123	0.678724	-0.390909	0.23454	-0.236903	0.483065	-0.14123	0.678724	-0.418418	0.200289	-0.182233	0.591757	-0.14123	0.678724	-0.173518	0.609888	-0.14123	0.678724	-0.14123	0.678724	-0.181818	0.592615	-0.14123	0.678724	-0.14123	0.678724	0.719414	0.0125743	0.415529	0.203736	0.100228
Eubacterium_eligens	0.170008	0.449412	-0.167469	0.456313	-0.18331	0.414176	-0.355881	0.104051	-0.453177	0.034168	0.169759	0.450088	-0.110482	0.624515	-0.0542373	0.810546	0.232072	0.298688	0.224167	0.315909	-0.0657414	0.771304	0.14492	0.519921	0.224167	0.315909	-0.100369	0.656739	0.164167	0.465366	0.224167	0.315909	-0.21883	0.327868	0.387191	0.0750321	0.224167	0.315909	-0.220966	0.323048	0.350213	0.110079	0.224167	0.315909	-0.480421	0.0236308	-0.183991	0.412414	-0.122103
Eubacterium_sp_CAG_180	-0.142857	0.787172	0.6	0.208	-0.0285714	0.957155	-0.617213	0.191744	-0.654654	0.158302	0.0857143	0.871743	0.550782	0.257369	0.6	0.208	-0.828571	0.0415627	-0.828571	0.0415627	0.695725	0.124789	-0.828571	0.0415627	-0.828571	0.0415627	0.550782	0.257369	-0.828571	0.0415627	-0.828571	0.0415627	0.463817	0.354164	-0.463817	0.354164	-0.828571	0.0415627	0.550782	0.257369	-0.542857	0.265703	-0.828571	0.0415627	-0.117698	0.824268	0.0869657	0.86988	-0.550782
Eubacterium_sp_CAG_251	0.5	0.391002	0.5	0.391002	0.6	0.284757	0.105409	0.866038	0.707107	0.18169	0.1	0.872889	0.6	0.284757	0.5	0.391002	0.3	0.623838	0.5	0.391002	0.3	0.623838	0.410391	0.492536	0.5	0.391002	0.3	0.623838	0.410391	0.492536	0.5	0.391002	0.5	0.391002	-0.1	0.872889	0.5	0.391002	0.5	0.391002	-0.1	0.872889	0.5	0.391002	-0.1	0.872889	-0.564288	0.321723	0.6
Eubacterium_sp_CAG_38	0.8	0.104088	0.9	0.0373861	0.7	0.18812	0.288675	0.637618	0	1	0.3	0.623838	0.974679	0.00481823	0.8	0.104088	0.5	0.391002	0.5	0.391002	0.5	0.391002	0.5	0.391002	0.5	0.391002	0.5	0.391002	0.5	0.391002	0.5	0.391002	0.5	0.391002	0.5	0.391002	0.5	0.391002	0.5	0.391002	0.5	0.391002	0.5	0.391002	-0.0527046	0.932925	-0.359092	0.552815	0.1
Butyrivibrio_crossotus	-0.443122	0.271502	0.170783	0.685955	0.0238095	0.955374	0.3849	0.346422	0.481125	0.227437	-0.146385	0.729424	0.0359288	0.932691	0.0714286	0.866526	-0.619048	0.101733	-0.595238	0.11953	-0.215622	0.608065	-0.38557	0.345511	-0.595238	0.11953	-0.09759	0.818177	-0.443122	0.271502	-0.595238	0.11953	0.120491	0.776257	-0.536745	0.170189	-0.595238	0.11953	0.0238095	0.955374	-0.595238	0.11953	-0.595238	0.11953	0.710895	0.0480685	-0.38557	0.345511	-0.538932
Coprococcus_eutactus	-0.711034	0.00952876	-0.297724	0.347291	-0.049297	0.879075	-0.190327	0.553515	-0.267104	0.401322	-0.633819	0.0268907	-0.272587	0.39135	-0.234488	0.463206	-0.06655	0.837188	-0.06655	0.837188	-0.199682	0.5338	-0.0701759	0.828431	-0.06655	0.837188	-0.221479	0.489064	-0.0562398	0.862179	-0.06655	0.837188	-0.0736847	0.819973	-0.0249602	0.938625	-0.06655	0.837188	0.017544	0.956843	-0.0529121	0.870271	-0.06655	0.837188	-0.0928785	0.774041	0.498261	0.0992148	0.213661
Fusicatenibacter_saccharivorans	0.214286	0.610344	0.526956	0.179629	-0.571429	0.13896	0.125988	0.76626	-0.412393	0.309959	0.0598813	0.887991	0.120491	0.776257	0.309524	0.455645	-0.166667	0.693239	0.047619	0.910849	0.552407	0.155658	-0.240981	0.565348	0.047619	0.910849	0.609938	0.10835	-0.107786	0.79946	0.047619	0.910849	0.0963925	0.82038	0.19518	0.643226	0.047619	0.910849	0.674748	0.0664016	0.19518	0.643226	0.047619	0.910849	-0.555937	0.152481	-0.0370625	0.930571	-0.0952381
Eubacterium_rectale	-0.0200199	0.910522	0.152365	0.389657	0.0950633	0.592795	-0.0977056	0.582508	0.125011	0.48116	-0.116432	0.511984	-0.0337037	0.849915	0.211524	0.229791	-0.217298	0.217025	-0.194529	0.270272	0.250901	0.15235	-0.299404	0.0853927	-0.194529	0.270272	0.212083	0.228533	-0.215364	0.221246	-0.194529	0.270272	0.209617	0.234116	-0.127676	0.471785	-0.194529	0.270272	0.189937	0.281962	-0.153529	0.386003	-0.194529	0.270272	-0.216746	0.218224	-0.223503	0.203859	-0.201727
Lachnospira_pectinoschiza	-0.253672	0.254648	-0.0965829	0.668962	0.285069	0.19847	0.189806	0.397535	0.214935	0.336765	-0.235665	0.291056	0.0520953	0.817904	0.0508331	0.822247	-0.254166	0.253694	-0.219147	0.32715	0.168225	0.454252	-0.31433	0.154248	-0.219147	0.32715	0.174406	0.437593	-0.421065	0.0509954	-0.219147	0.32715	0.246328	0.269127	-0.340788	0.120659	-0.219147	0.32715	0.3013	0.172994	-0.3257	0.139093	-0.219147	0.32715	-0.00694042	0.975546	-0.0541801	0.810742	-0.0621821
Roseburia_faecis	0.0686478	0.661817	0.248669	0.107846	0.0193698	0.901882	0.0752065	0.631718	0.0234867	0.881163	0.0179444	0.90907	0.0311105	0.843012	0.0154137	0.921852	-0.05445	0.72875	-0.126803	0.417779	0.13956	0.372089	-0.0359468	0.818988	-0.126803	0.417779	0.150919	0.33403	-0.0409446	0.794332	-0.126803	0.417779	0.070255	0.65439	-0.0175319	0.911152	-0.126803	0.417779	0.0716256	0.648083	-0.00506502	0.974285	-0.126803	0.417779	-0.39126	0.00947564	-0.0817781	0.602139	-0.0920938
Roseburia_intestinalis	-0.0856553	0.73541	0.264326	0.289176	-0.247929	0.321218	0.078017	0.758307	0.340733	0.166466	0.157761	0.531836	0.233041	0.352043	0.155992	0.536505	-0.127001	0.615543	-0.160041	0.525845	0.226855	0.365333	-0.108111	0.669378	-0.160041	0.525845	0.20565	0.412976	-0.160623	0.524321	-0.160041	0.525845	0.211777	0.398882	-0.162527	0.519351	-0.160041	0.525845	0.215909	0.389525	-0.10461	0.679537	-0.160041	0.525845	-0.33213	0.178127	-0.238302	0.340964	-0.0941057
Roseburia_inulinivorans	-0.235294	0.363295	-0.0735745	0.778995	0.102155	0.696436	0.150919	0.563139	0.119742	0.647127	-0.111671	0.669598	-0.109472	0.675768	-0.0331085	0.899617	-0.227941	0.378911	-0.237891	0.357868	-0.0443355	0.86583	-0.197047	0.448427	-0.237891	0.357868	-0.023356	0.929101	-0.247074	0.339045	-0.237891	0.357868	0.0797547	0.760919	-0.23356	0.366945	-0.237891	0.357868	0.0784795	0.764639	-0.221404	0.393099	-0.237891	0.357868	0.251271	0.330636	-0.450799	0.0693578	-0.16319
Oscillibacter_sp_57_20	-0.0224844	0.90612	0.208922	0.267874	-0.0744027	0.695985	0.130546	0.491706	0.168053	0.374708	0.0851692	0.654526	0.147587	0.436395	0.130958	0.490329	-0.232977	0.215352	-0.192723	0.307568	0.255469	0.173028	-0.181535	0.337022	-0.192723	0.307568	0.269314	0.150105	-0.15107	0.425525	-0.192723	0.307568	0.321532	0.0831635	-0.186275	0.324341	-0.192723	0.307568	0.294301	0.114416	-0.17434	0.356838	-0.192723	0.307568	-0.188311	0.318985	-0.233007	0.215292	-0.0839644
Oscillibacter_sp_CAG_241	-0.441367	0.380939	0.428571	0.396501	0.318874	0.537901	0.130931	0.804726	0	1	0.318874	0.537901	0.579771	0.227784	0.492805	0.320633	-0.542857	0.265703	-0.542857	0.265703	0.492805	0.320633	-0.782691	0.0657038	-0.542857	0.265703	0.428571	0.396501	-0.706188	0.116807	-0.542857	0.265703	0.485714	0.328723	-0.542857	0.265703	-0.542857	0.265703	0.485714	0.328723	-0.542857	0.265703	-0.542857	0.265703	0.0882735	0.867934	-0.428571	0.396501	-0.6
Faecalibacterium_prausnitzii	-0.100316	0.419256	0.0789566	0.525352	-0.00425856	0.972716	-0.0239474	0.847463	0.0231304	0.852608	-0.00723697	0.953651	0.028923	0.816275	-0.00339311	0.978259	-0.233854	0.0568249	-0.276295	0.0236194	0.159492	0.197327	-0.267137	0.0288635	-0.276295	0.0236194	0.156957	0.204638	-0.232201	0.05865	-0.276295	0.0236194	0.110219	0.374586	-0.149973	0.225763	-0.276295	0.0236194	0.108275	0.38312	-0.153634	0.214506	-0.276295	0.0236194	-0.281579	0.0209784	0.0548351	0.659409	-0.283162
Ruminococcus_bicirculans	0.1	0.872889	0	1	-0.3	0.623838	-0.57735	0.308068	0	1	0.410391	0.492536	-0.4	0.504632	-0.2	0.74706	0.3	0.623838	0.6	0.284757	-0.3	0.623838	0.46169	0.433766	0.6	0.284757	-0.3	0.623838	0.46169	0.433766	0.6	0.284757	-0.3	0.623838	0.666886	0.218894	0.6	0.284757	-0.3	0.623838	0.666886	0.218894	0.6	0.284757	-0.447214	0.450185	-0.7	0.18812	0.1
Dialister_sp_CAG_357	0.376851	0.461483	-0.840668	0.0360576	0.318874	0.537901	-0.394665	0.438739	-0.414039	0.41443	0.371429	0.468478	0.40584	0.424663	0.371429	0.468478	0.428571	0.396501	0.617914	0.191094	-0.40584	0.424663	0.428571	0.396501	0.617914	0.191094	-0.555492	0.252466	0.5161	0.294584	0.617914	0.191094	-0.529641	0.279826	0.811679	0.0498576	0.617914	0.191094	-0.6	0.208	0.753702	0.0835233	0.617914	0.191094	0.882735	0.0198204	0.257143	0.622787	0.314286
Parasutterella_excrementihominis	-0.547115	0.101678	-0.413376	0.235062	0.454545	0.186905	-0.275241	0.441487	-0.0379869	0.917024	-0.515152	0.127553	-0.437692	0.20585	-0.6	0.066688	-0.575758	0.0815528	-0.487814	0.152634	-0.310981	0.381787	-0.575758	0.0815528	-0.487814	0.152634	-0.264339	0.460497	-0.529293	0.115652	-0.487814	0.152634	0.0426837	0.906799	-0.413376	0.235062	-0.487814	0.152634	0.0243162	0.94684	-0.425534	0.220179	-0.487814	0.152634	0.123478	0.733973	-0.218846	0.543551	-0.50303
Escherichia_coli	-0.7	0.0357696	-0.761513	0.0171171	-0.203419	0.599623	-0.345797	0.362022	-0.689454	0.0399059	-0.610884	0.0805418	-0.786618	0.0119092	-0.35	0.35582	-0.326363	0.39136	-0.0418414	0.914886	-0.740593	0.0224672	-0.309626	0.417478	-0.0418414	0.914886	-0.655485	0.0552845	-0.317994	0.404323	-0.0418414	0.914886	-0.686198	0.0412425	-0.201688	0.602799	-0.0418414	0.914886	-0.594147	0.0915834	-0.175734	0.651084	-0.0418414	0.914886	0.31194	0.413822	0.333333	0.380713	-0.0666667
Proteobacteria_bacterium_CAG_139	-0.9	0.0373861	0.153897	0.804829	-0.1	0.872889	-0.288675	0.637618	-0.288675	0.637618	-0.564288	0.321723	-0.820783	0.088587	-0.7	0.18812	-0.5	0.391002	-0.3	0.623838	0.153897	0.804829	-0.410391	0.492536	-0.3	0.623838	-0.447214	0.450185	-0.579751	0.305575	-0.3	0.623838	0.527046	0.361455	-0.67082	0.21517	-0.3	0.623838	0.205196	0.740582	-0.67082	0.21517	-0.3	0.623838	-0.447214	0.450185	-0.820783	0.088587	-0.3
[truncated: 33 more columns]
