# Supplementary material for: Combined metabolic activators therapy ameliorates liver fat in nonalcoholic fatty liver disease patients
Source: Mol Syst Biol. 2021 Oct 25;17(10):e10459. doi: 10.15252/msb.202110459 (PMC8724764; doi:10.15252/msb.202110459)
Supplement: Supplementary file 20 — Dataset EV18 [file MSB-17-e10459-s013.xlsx]

## Sheet: Dataset EV18_Legend
Dataset EV18.
Statistical analysis of metagenomics data from saliva samples. A) The differences between the abundances of species in oral microbiome between Day 70 vs Day 0 in the CMA/placebo groups as well as between the CMA and placebo groups on Day 0/Day 70 are presented. Statistical significance calculated based on paired Wilcoxon signed-rank test (for group comparisons) and Wilcoxon rank-sum test (for tim…

## Sheet: A) Wilcoxon (Saliva)
Microbe	Log2FoldChange (CMA_Day70 vs CMA_Day0)	Log2FoldChange (Placebo_Day70 vs Placebo_Day0)	Log2FoldChange (CMA_Day0 vs Placebo_Day0)	Log2FoldChange (CMA_Day70 vs Placebo_Day70)	P value (CMA_Day70 vs CMA_Day0)	P value (Placebo_Day70 vs Placebo_Day0)	P value (CMA_Day0 vs Placebo_Day0)	P value (CMA_Day70 vs Placebo_Day70)
Cardiobacterium_hominis	-2.49097	-1.11164	1.78614	0.406808	0.00920413	0.029199	0.100207	0.459873
Prevotella_maculosa	-1.3222	-0.494995	0.936617	0.109413	0.0246623	0.11669	0.686047	0.476661
Corynebacterium_matruchotii	-1.32848	-0.739834	1.48554	0.89689	0.0309419	0.0125309	0.14561	0.763341
Actinobaculum_sp_oral_taxon_183	-4.77993	0.840902	1.03893	-4.58191	0.0373957	0.389187	0.246545	0.250291
Streptococcus_cristatus	-1.30518	-0.0549385	0.350561	-0.899685	0.053878	0.264053	0.726092	0.324424
Streptococcus_sanguinis	-1.04145	0.115528	1.83403	0.67706	0.0598612	0.610283	0.0164665	0.742557
Actinomyces_johnsonii	-2.20663	-6.64834	0.243196	4.6849	0.0692042	0.273247	0.186678	0.763341
Porphyromonas_somerae	-0.601455	-0.272709	0.13571	-0.193037	0.0774299	0.389717	0.686047	0.869546
Propionibacterium_acidifaciens	-0.96779	0	9.86187	8.89408	0.081853	0.5	0.225253	0.366372
Oscillibacter_sp_57_20	-7.02354	0.298948	-0.232168	-7.55466	0.081853	0.273247	0.646864	0.443421
Selenomonas_noxia	-1.79021	-2.12683	1.26692	1.60354	0.0840834	0.116976	0.646864	0.912814
Lautropia_mirabilis	-0.439384	-0.0369417	1.31075	0.908305	0.0840834	0.103789	0.055705	0.139378
Neisseria_cinerea	-2.64073	0.811656	1.94099	-1.5114	0.0947438	0.307633	0.726092	0.701561
Desulfobulbus_oralis	-4.15103	1.14443	4.50911	-0.786345	0.0947438	0.273247	0.571451	0.641694
Treponema_lecithinolyticum	-1.22225	1.66551	3.39231	0.50455	0.0947438	0.259087	0.26921	0.681376
Actinomyces_sp_oral_taxon_181	-2.79683	-2.25741	2.54294	2.00352	0.0985523	0.0914466	0.31872	0.0456962
Eikenella_corrodens	-1.96327	-0.583187	1.71911	0.339026	0.0985523	0.472091	0.225253	0.58407
Cardiobacterium_valvarum	-1.37132	-1.00751	2.28751	1.9237	0.0985523	0.0173951	0.0219857	0.443421
Streptococcus_australis	-0.642212	0.412088	1.44037	0.386067	0.114897	0.312032	0.535381	0.956342
Oribacterium_sinus	-0.614999	-0.17519	0.208002	-0.231807	0.114897	0.527909	0.978501	0.641694
Kingella_denitrificans	-3.16044	-4.27394	0.272976	1.38647	0.123405	0.029199	0.466854	0.721959
Haemophilus_sp_HMSC71H05	1.11996	-1.54805	-1.66951	0.998495	0.123405	0.0173951	0.686047	0.51122
Streptococcus_salivarius	-2.2332	-0.824314	0.27861	-1.13027	0.130818	0.264053	0.403492	0.381074
Actinomyces_naeslundii	-1.99051	-1.63386	1.3392	0.982545	0.142525	0.00864514	0.535381	0.22844
Campylobacter_gracilis	-2.22808	0.888268	3.17755	0.0612076	0.150865	0.160493	0.571451	0.89114
Atopobium_parvulum	-0.844823	-1.57515	-0.618603	0.111728	0.153159	0.00713309	0.26921	0.565412
Pseudopropionibacterium_propionicum	0.732149	-2.54279	1.49083	4.76577	0.153278	0.0293537	0.345582	0.273561
Prevotella_multiformis	-1.33799	-0.637576	-1.01437	-1.71479	0.157146	0.0658141	0.466854	0.324424
Prevotella_marshii	-4.80626	-0.208209	0.548871	-4.04918	0.160019	0.273247	0.914159	0.60301
Prevotella_saccharolytica	-6.12138	-4.17724	-0.419156	-2.3633	0.160019	0.470813	0.850376	0.701561
Streptococcus_anginosus_group	-1.53665	-5.51237	0.0580241	4.03374	0.160019	0.273247	0.686047	0.763341
Streptococcus_sp_F0442	0.720788	-1.14936	-0.11225	1.75789	0.160019	0.388377	0.957017	0.443421
Eubacterium_eligens	-4.61852	2.81376	0.185556	-7.24672	0.160019	0.86398	0.978501	0.250291
Lachnospira_pectinoschiza	-6.03122	7.7665	6.03122	-7.7665	0.160019	0.86398	0.627626	0.250291
Escherichia_coli	-7.57654	4.25407	5.02947	-6.80114	0.160019	0.273247	0.726092	0.701561
Corynebacterium_durum	-1.57763	-0.471557	1.81874	0.712665	0.163553	0.312032	0.186678	0.565412
Prevotella_dentalis	-1.04213	-0.739401	1.81052	1.50778	0.163553	0.443628	0.978501	0.912814
Streptococcus_parasanguinis	-0.892612	-1.25305	0.000862276	0.361303	0.164032	0.0211576	0.726092	0.701561
Prevotella_stercorea	-3.36517	3.85473	3.43418	-3.78572	0.172859	0.920315	0.31872	0.298269
Actinomyces_sp_oral_taxon_414	-4.55165	0	6.99222	2.44057	0.180154	0.5	0.466854	0.763341
Rothia_mucilaginosa	-0.996092	-0.901401	0.94208	0.847389	0.186972	0.046446	0.153215	0.298269
Roseburia_faecis	-0.526029	2.02294	0.992897	-1.55608	0.186972	0.868691	0.26921	0.352028
Oribacterium_asaccharolyticum	0.126029	0.30869	-0.131679	-0.314339	0.196795	0.311819	0.535381	0.701561
Neisseria_elongata	-1.42232	-0.128941	1.72672	0.433341	0.199152	0.636857	0.293264	0.701561
Campylobacter_concisus	-0.116601	-0.388908	-0.562737	-0.290429	0.199152	0.24192	0.434506	0.298269
Streptococcus_sp_A12	3.55518	0.265698	-1.20735	2.08213	0.222636	0.362982	0.235729	0.784296
Prevotella_salivae	0.128833	-0.400103	-1.09421	-0.565275	0.224902	0.337212	0.084582	0.742557
Prevotella_sp_CAG_520	0.517425	7.70145	6.37912	-0.8049	0.232138	0.934186	0.331975	0.528978
Neisseria_sicca	-0.156385	0.391001	-1.21766	-1.76505	0.238453	0.337212	0.055705	0.0327569
Bacteroides_dorei	-3.60715	4.01227	4.1477	-3.47173	0.248673	0.929503	0.726092	0.188887
Oribacterium_sp_oral_taxon_078	-4.49032	-3.61275	2.70248	1.82491	0.248673	0.273247	0.7669	0.547045
Tannerella_sp_oral_taxon_808	-1.60574	0.747141	0.263898	-2.08898	0.250308	0.359805	0.746407	0.273561
Capnocytophaga_gingivalis	0.0828313	1.21404	1.34572	0.214515	0.252335	0.960156	0.169327	0.701561
Treponema_socranskii	-2.47845	-0.471792	0.752142	-1.25452	0.26583	0.5	0.978501	0.250291
Alloprevotella_tannerae	-0.304753	-0.533069	0.197744	0.42606	0.266847	0.662788	0.434506	0.411548
Campylobacter_showae	-0.343692	-0.498901	0.637533	0.792742	0.266847	0.472091	0.26921	0.476661
Abiotrophia_sp_HMSC24B09	0.652679	-1.08325	0.0736969	1.80963	0.279705	0.040029	0.373843	0.298269
Neisseria_sp_oral_taxon_014	0.182939	-0.62058	1.89047	2.69399	0.279705	0.103789	0.535381	0.411548
Alloprevotella_rava	-0.341865	-1.20892	-0.641096	0.225954	0.281562	0.0707411	0.7669	0.826666
Actinomyces_sp_ICM47	-0.303043	-1.18394	-0.630724	0.250172	0.281659	0.046446	0.26921	0.956342
Eubacterium_rectale	-0.12894	2.31523	1.34185	-1.10232	0.281659	0.735694	0.589909	0.742557
Actinomyces_sp_oral_taxon_448	-1.73759	-0.437691	5.53128	4.23138	0.288734	0.307633	0.686047	0.826666
Scardovia_wiggsiae	-3.34977	2.05375	3.36659	-2.03694	0.288734	0.529187	0.726092	0.912814
Prevotella_sp_AM42_24	-1.61546	2.80943	1.04408	-3.3808	0.288734	0.740913	0.914159	0.352028
Lachnoanaerobaculum_umeaense	-4.6274	3.29108	7.13045	-0.788026	0.288734	0.529187	0.726092	0.641694
Eikenella_sp_NML130454	-1.2924	-3.43785	0.163152	2.3086	0.288734	0.0658141	0.571451	0.956342
Kingella_oralis	-1.03386	-0.834292	3.71638	3.51681	0.295938	0.13602	0.124524	0.443421
Olsenella_uli	-3.304	-2.79817	0.50583	3.20343e-16	0.29649	0.13602	0.535381	1
Bacteroides_fragilis	-6.35869	1.07094	0.262531	-7.1671	0.29649	0.273247	0.978501	0.443421
Bacteroides_intestinalis	-6.59509	3.87238	6.59509	-3.87238	0.29649	0.726753	0.808365	0.701561
Bacteroides_ovatus	-5.36663	6.29245	5.36663	-6.29245	0.29649	0.726753	0.808365	0.443421
Prevotella_sp_oral_taxon_820	-1.16804	2.93588	-0.529934	-4.63385	0.29649	0.726753	0.850376	0.701561
Alistipes_finegoldii	-8.83666	4.32468	4.39261	-8.76873	0.29649	0.529187	0.535381	0.443421
Alistipes_shahii	-4.23717	0.905898	0.612677	-4.53039	0.29649	0.726753	0.850376	0.443421
Streptococcus_sp_HMSC070B10	-5.04208	1.37105	1.64519	-4.76794	0.29649	0.5	0.850376	0.701561
Streptococcus_sp_SK643	-4.81159	1.38716	-2.22048	-8.41923	0.29649	0.726753	0.808365	0.701561
Clostridium_sp_CAG_253	-3.95693	0	3.95693	3.20343e-16	0.29649	0.5	0.808365	1
Shuttleworthia_satelles	-5.13943	0	5.13943	3.20343e-16	0.29649	0.5	0.808365	1
Stomatobaculum_longum	-0.282538	-2.46194	0.0917135	2.27112	0.29649	0.040029	0.517786	0.869546
Firmicutes_bacterium_CAG_110	-0.607417	0.44803	-2.88087	-3.93632	0.29649	0.273247	0.808365	0.701561
Mitsuokella_multacida	-7.03614	5.06726	7.03614	-5.06726	0.29649	0.726753	0.808365	0.701561
Dialister_invisus	-0.59251	1.58959	0.451254	-1.73084	0.29649	0.929259	0.978501	0.112376
Veillonella_denticariosi	-1.90099	0	5.23829	3.3373	0.29649	0.5	0.808365	0.763341
Veillonella_sp_T11011_6	0.121428	0.781012	0.489504	-0.170081	0.29649	0.735694	0.646864	0.641694
Fusobacterium_hwasookii	-3.88351	5.97457	3.88351	-5.97457	0.29649	0.5	0.808365	0.701561
Leptotrichia_sp_oral_taxon_225	-3.82183	-1.72007	-1.05646	-3.15822	0.29649	0.640195	0.808365	0.443421
Leptotrichia_sp_oral_taxon_498	-3.64657	4.66179	1.04567	-7.26269	0.29649	0.529187	0.850376	0.701561
Kingella_kingae	-4.62059	0	4.62059	3.20343e-16	0.29649	0.5	0.627626	1
Pseudomonas_fluorescens_group	-2.8314	0	2.8314	3.20343e-16	0.29649	0.5	0.808365	1
Faecalibacterium_prausnitzii	-0.500085	0.783908	0.490207	-0.793787	0.296856	0.24192	0.331975	0.324424
Veillonella_tobetsuensis	0.97142	0.0735659	-0.489106	0.408749	0.310683	0.264306	0.500496	0.763341
Porphyromonas_catoniae	-2.50814	-1.23978	0.576883	-0.69148	0.312332	0.00713309	0.345582	0.188887
Actinomyces_sp_oral_taxon_897	-2.90019	0	5.1416	2.2414	0.321238	0.5	0.466854	0.763341
Catonella_morbi	-0.213034	4.20258	3.84918	-0.566443	0.321238	0.529187	0.935565	0.826666
Centipeda_periodontii	-1.56473	0	4.98427	3.41954	0.321238	0.5	0.627626	0.763341
Haemophilus_pittmaniae	-1.1392	0	7.32521	6.18601	0.321238	0.5	0.225253	0.547045
Alistipes_putredinis	-1.12282	-1.38053	-2.43503	-2.17732	0.328003	0.116976	0.403492	0.298269
Fretibacterium_fastidiosum	-1.73082	0.0164327	2.74493	0.997687	0.328003	0.220324	0.935565	0.869546
Tannerella_forsythia	-0.115998	0.394973	0.400179	-0.110792	0.328321	0.88331	0.608637	0.826666
Veillonella_infantium	0.433602	0.037222	-0.445173	-0.0487936	0.328321	0.337212	0.26921	0.826666
Neisseria_flavescens	-0.29107	0.527526	0.242365	-0.57623	0.328321	0.799593	0.935565	0.188887
Haemophilus_paraphrohaemolyticus	0.35775	0.636391	0.896956	0.618316	0.34193	0.5	0.957017	0.826666
Treponema_maltophilum	-1.5827	-0.806206	1.62391	0.84742	0.355173	0.692367	0.808365	0.661416
Actinomyces_massiliensis	-0.461566	-5.19683	3.55827	8.29354	0.375731	0.0658141	0.466854	0.366372
Capnocytophaga_sp_oral_taxon_332	-1.26495	-0.558134	0.00757985	-0.699237	0.375731	0.307633	0.957017	0.978163
Granulicatella_adiacens	1.7726	1.44462	0.510251	0.838234	0.375731	0.779676	0.726092	0.411548
Streptococcus_sp_HMSC067H01	-0.321517	-0.349233	0.724202	0.751918	0.375731	0.128353	0.726092	0.84805
Anaeroglobus_geminatus	-0.518704	-2.88367	2.17549	4.54046	0.375731	0.0326579	0.686047	0.784296
Simonsiella_muelleri	-1.58967	3.2644	9.36352	4.50945	0.375731	0.5	0.225253	0.547045
Haemophilus_parahaemolyticus	-0.718519	2.88405	1.64942	-1.95315	0.375731	0.939179	0.978501	0.112376
Rothia_aeria	-0.319343	-0.631575	0.711907	1.02414	0.377829	0.146811	0.466854	0.22844
Prevotella_sp_oral_taxon_473	-1.08202	-0.0217227	-0.699958	-1.76026	0.377829	0.444046	0.177845	0.956342
Selenomonas_flueggei	-0.650226	-1.65977	-1.30982	-0.300273	0.394326	0.0173951	0.215114	0.826666
Prevotella_baroniae	-0.337618	0.342525	1.7548	1.07466	0.394634	0.692367	0.87155	0.622222
Actinomyces_oris	-1.03927	-0.492978	1.13181	0.585518	0.394838	0.312032	0.500496	0.826666
Porphyromonas_sp_oral_taxon_278	-0.223954	-0.935392	-0.497927	0.213512	0.394838	0.102671	0.7669	0.784296
Actinomyces_graevenitzii	-1.91003	-1.59028	1.87734	1.5576	0.412049	0.024975	0.935565	0.547045
Actinomyces_sp_S6_Spd3	-0.643485	-2.24898	-0.875149	0.730342	0.412049	0.00713309	0.978501	0.324424
Prevotella_oulorum	-0.0517428	-1.33476	-0.253033	1.02998	0.412049	0.0343518	0.646864	0.622222
Eubacterium_sulci	0.263495	-0.263893	-0.870595	-0.343207	0.412049	0.264306	0.138297	0.565412
Lachnospiraceae_bacterium_oral_taxon_096	-0.708459	-2.5407	2.08602	3.91826	0.427416	0.259087	0.746407	0.784296
Selenomonas_sp_oral_taxon_126	-3.98998	-0.963038	2.62252	-0.404426	0.427416	0.726753	0.726092	0.869546
Selenomonas_sp_oral_taxon_892	-3.70355	-3.98793	3.17787	3.46224	0.427416	0.5	0.726092	0.547045
Actinomyces_odontolyticus	-1.48901	-0.737404	1.9333	1.18169	0.429432	0.024975	0.345582	0.125311
Tannerella_sp_oral_taxon_HOT_286	-0.472377	-1.25756	0.0404756	0.825657	0.429432	0.046446	0.535381	0.742557
Aggregatibacter_segnis	-1.90891	-0.226937	0.828344	-0.853629	0.429432	0.287702	0.589909	0.58407
Actinomyces_sp_HPA0247	-3.56561	-5.12366	2.52839	4.08644	0.446423	0.0173951	0.571451	0.22844
Actinomyces_sp_HMSC035G02	-1.39779	-1.41625	1.37599	1.39445	0.446926	0.017846	0.686047	0.324424
Selenomonas_sp_FOBRC6	-0.251104	1.44746	3.78733	2.08877	0.463556	0.726753	0.434506	0.826666
Rothia_dentocariosa	-0.987262	-0.0932183	1.21372	0.319674	0.464576	0.389717	0.118051	0.324424
Veillonella_atypica	0.243082	0.228889	-0.496285	-0.482092	0.464576	0.662788	0.434506	0.381074
Actinomyces_viscosus	-5.1313	0	8.40183	3.27053	0.481117	0.5	0.466854	0.763341
Bacteroides_eggerthii	-2.69186	5.72271	6.34967	-2.06491	0.481117	0.726753	0.466854	0.411548
Prevotella_sp_CAG_279	-1.60236	7.48162	2.59202	-6.49196	0.481117	0.967342	0.808365	0.0798019
Roseburia_intestinalis	-1.74996	-1.34917	-1.80862	-2.20941	0.481117	0.273247	0.850376	0.784296
Roseburia_inulinivorans	-5.48786	-1.35188	-1.82494	-5.96093	0.481117	0.13602	0.666342	0.60301
Mitsuokella_sp_oral_taxon_131	-0.773917	0	5.98226	5.20834	0.481117	0.5	0.627626	0.763341
Prevotella_denticola	0.113227	-0.511508	0.273619	0.898354	0.482271	0.103789	0.627626	0.84805
Prevotella_scopos	1.07569	1.23334	-0.117635	-0.275284	0.482271	0.527909	0.205307	0.427311
Selenomonas_sputigena	-0.304073	-1.15933	1.19014	2.0454	0.482271	0.070497	0.627626	0.742557
Megasphaera_micronuciformis	-0.193723	-0.593109	-0.494101	-0.0947145	0.482271	0.146811	0.535381	0.869546
Methanobrevibacter_smithii	3.20343e-16	0	0	3.20343e-16	0.5	0.5	1	1
Actinomyces_meyeri	-4.27667	-3.51377	0.7629	3.20343e-16	0.5	0.273247	0.850376	1
Actinomyces_sp_oral_taxon_170	0.0280261	-0.856148	0.0622066	0.946381	0.5	0.0658141	0.686047	0.89114
Aeriscardovia_aeriphila	3.20343e-16	0	0	3.20343e-16	0.5	0.5	1	1
Alloscardovia_omnicolens	-6.87029	-6.65201	0.218284	3.20343e-16	0.5	0.273247	0.978501	1
Bifidobacterium_adolescentis	-1.8122	8.33835	1.8122	-8.33835	0.5	0.5	0.808365	0.701561
Bifidobacterium_angulatum	3.20343e-16	0	0	3.20343e-16	0.5	0.5	1	1
Bifidobacterium_animalis	3.20343e-16	0	0	3.20343e-16	0.5	0.5	1	1
Bifidobacterium_bifidum	3.20343e-16	0	0	3.20343e-16	0.5	0.5	1	1
Bifidobacterium_catenulatum	3.20343e-16	0	0	3.20343e-16	0.5	0.5	1	1
Bifidobacterium_dentium	-4.48581	0	4.48581	3.20343e-16	0.5	0.5	0.627626	1
Bifidobacterium_longum	3.20343e-16	0	0	3.20343e-16	0.5	0.5	1	1
Bifidobacterium_pseudocatenulatum	3.20343e-16	3.22847	0	-3.22847	0.5	0.5	1	0.701561
Parascardovia_denticolens	3.20343e-16	0	0	3.20343e-16	0.5	0.5	1	1
Corynebacterium_argentoratense	3.20343e-16	0	0	3.20343e-16	0.5	0.5	1	1
Micrococcus_aloeverae	3.20343e-16	0	0	3.20343e-16	0.5	0.5	1	1
Micrococcus_luteus	3.20343e-16	7.37638	0	-7.37638	0.5	0.5	1	0.701561
Cutibacterium_granulosum	3.20343e-16	0	0	3.20343e-16	0.5	0.5	1	1
Atopobium_minutum	3.20343e-16	0	0	3.20343e-16	0.5	0.5	1	1
Olsenella_scatoligenes	3.20343e-16	0	0	3.20343e-16	0.5	0.5	1	1
Collinsella_intestinalis	3.20343e-16	0	0	3.20343e-16	0.5	0.5	1	1
Collinsella_stercoris	3.20343e-16	0	0	3.20343e-16	0.5	0.5	1	1
[Collinsella]_massiliensis	3.20343e-16	0	0	3.20343e-16	0.5	0.5	1	1
Adlercreutzia_equolifaciens	3.20343e-16	0	0	3.20343e-16	0.5	0.5	1	1
Asaccharobacter_celatus	3.20343e-16	0	0	3.20343e-16	0.5	0.5	1	1
Eggerthella_lenta	3.20343e-16	0	0	3.20343e-16	0.5	0.5	1	1
Enterorhabdus_caecimuris	3.20343e-16	0	0	3.20343e-16	0.5	0.5	1	1
Gordonibacter_pamelaeae	3.20343e-16	0	0	3.20343e-16	0.5	0.5	1	1
Slackia_isoflavoniconvertens	3.20343e-16	2.17396	-2.98793	-5.16189	0.5	0.273247	0.646864	0.701561
Bacteroidetes_bacterium_oral_taxon_272	3.20343e-16	0	0	3.20343e-16	0.5	0.5	1	1
Bacteroides_caccae	3.20343e-16	-3.15408	-6.01297	-2.85889	0.5	0.273247	0.646864	0.701561
Bacteroides_cellulosilyticus	3.20343e-16	5.68165	0	-5.68165	0.5	0.5	1	0.701561
Bacteroides_clarus	3.20343e-16	0	0	3.20343e-16	0.5	0.5	1	1
Bacteroides_coprocola	3.20343e-16	4.77706	0	-4.77706	0.5	0.5	1	0.701561
Bacteroides_coprophilus	3.20343e-16	0	0	3.20343e-16	0.5	0.5	1	1
Bacteroides_faecichinchillae	3.20343e-16	0	0	3.20343e-16	0.5	0.5	1	1
Bacteroides_faecis	3.20343e-16	4.73187	0	-4.73187	0.5	0.5	1	0.701561
Bacteroides_faecis_CAG_32	3.20343e-16	0	0	3.20343e-16	0.5	0.5	1	1
Bacteroides_finegoldii	3.20343e-16	-3.5863	-3.5863	3.20343e-16	0.5	0.273247	0.646864	1
Bacteroides_galacturonicus	3.20343e-16	0	0	3.20343e-16	0.5	0.5	1	1
Bacteroides_massiliensis	3.20343e-16	-5.95601	-5.95601	3.20343e-16	0.5	0.273247	0.646864	1
Bacteroides_nordii	3.20343e-16	0	0	3.20343e-16	0.5	0.5	1	1
Bacteroides_plebeius	-5.41676	0	5.41676	3.20343e-16	0.5	0.5	0.466854	1
Bacteroides_salyersiae	3.20343e-16	-5.27798	-5.27798	3.20343e-16	0.5	0.273247	0.646864	1
Bacteroides_sp_CAG_144	3.20343e-16	0	0	3.20343e-16	0.5	0.5	1	1
Bacteroides_sp_CAG_443	3.20343e-16	0	0	3.20343e-16	0.5	0.5	1	1
Bacteroides_sp_CAG_462	3.20343e-16	0	0	3.20343e-16	0.5	0.5	1	1
Bacteroides_sp_CAG_530	3.20343e-16	0	0	3.20343e-16	0.5	0.5	1	1
Bacteroides_sp_CAG_598	3.20343e-16	0	0	3.20343e-16	0.5	0.5	1	1
Bacteroides_sp_CAG_633	3.20343e-16	0	0	3.20343e-16	0.5	0.5	1	1
Bacteroides_stercoris	3.20343e-16	-0.54041	-6.09639	-5.55598	0.5	0.273247	0.646864	0.443421
Bacteroides_thetaiotaomicron	3.20343e-16	-0.743168	-4.19902	-3.45585	0.5	0.273247	0.646864	0.701561
Bacteroides_xylanisolvens	3.20343e-16	4.58016	-1.96758	-6.54774	0.5	0.726753	0.646864	0.443421
Barnesiella_intestinihominis	3.20343e-16	0.217432	-6.76318	-6.98061	0.5	0.273247	0.646864	0.443421
Coprobacter_fastidiosus	3.20343e-16	0	0	3.20343e-16	0.5	0.5	1	1
Coprobacter_secundus	3.20343e-16	0	0	3.20343e-16	0.5	0.5	1	1
Butyricimonas_synergistica	3.20343e-16	-3.73456	-3.73456	3.20343e-16	0.5	0.273247	0.646864	1
Butyricimonas_virosa	3.20343e-16	0	0	3.20343e-16	0.5	0.5	1	1
Odoribacter_splanchnicus	3.20343e-16	-3.27814	-7.43342	-4.15528	0.5	0.273247	0.646864	0.701561
Porphyromonas_asaccharolytica	3.20343e-16	0	0	3.20343e-16	0.5	0.5	1	1
Porphyromonas_canoris	3.20343e-16	0	0	3.20343e-16	0.5	0.5	1	1
Porphyromonas_uenonis	3.20343e-16	0	0	3.20343e-16	0.5	0.5	1	1
Sanguibacteroides_justesenii	3.20343e-16	0	0	3.20343e-16	0.5	0.5	1	1
Paraprevotella_clara	3.20343e-16	0	0	3.20343e-16	0.5	0.5	1	1
Paraprevotella_xylaniphila	3.20343e-16	0	0	3.20343e-16	0.5	0.5	1	1
Prevotella_bivia	3.20343e-16	0	0	3.20343e-16	0.5	0.5	1	1
Prevotella_buccalis	3.20343e-16	0	0	3.20343e-16	0.5	0.5	1	1
Prevotella_corporis	3.20343e-16	0	0	3.20343e-16	0.5	0.5	1	1
Prevotella_disiens	3.20343e-16	0	0	3.20343e-16	0.5	0.5	1	1
Prevotella_multisaccharivorax	3.20343e-16	0	0	3.20343e-16	0.5	0.5	1	1
Prevotella_sp_885	3.20343e-16	1.91213	0	-1.91213	0.5	0.5	1	0.701561
Prevotella_sp_CAG_1092	3.20343e-16	0	0	3.20343e-16	0.5	0.5	1	1
Prevotella_timonensis	3.20343e-16	0	0	3.20343e-16	0.5	0.5	1	1
Alistipes_indistinctus	3.20343e-16	-4.76553	-4.76553	3.20343e-16	0.5	0.273247	0.646864	1
Alistipes_inops	3.20343e-16	2.60666	0	-2.60666	0.5	0.5	1	0.701561
Alistipes_onderdonkii	3.20343e-16	0	0	3.20343e-16	0.5	0.5	1	1
Alistipes_sp_An31A	3.20343e-16	0	0	3.20343e-16	0.5	0.5	1	1
Alistipes_timonensis	3.20343e-16	0	0	3.20343e-16	0.5	0.5	1	1
Parabacteroides_goldsteinii	3.20343e-16	0	0	3.20343e-16	0.5	0.5	1	1
Parabacteroides_gordonii	3.20343e-16	0	0	3.20343e-16	0.5	0.5	1	1
Parabacteroides_johnsonii	3.20343e-16	0	0	3.20343e-16	0.5	0.5	1	1
Parabacteroides_merdae	3.20343e-16	-0.105679	-6.17059	-6.06491	0.5	0.273247	0.646864	0.443421
Parabacteroides_sp_CAG_409	3.20343e-16	0	0	3.20343e-16	0.5	0.5	1	1
Capnocytophaga_sp_oral_taxon_338	3.20343e-16	0	0	3.20343e-16	0.5	0.5	1	1
Capnocytophaga_sp_oral_taxon_878	0.936806	1.22987	0	-0.293061	0.5	0.5	1	0.912814
Anaerolineaceae_bacterium_oral_taxon_439	3.20343e-16	0	0	3.20343e-16	0.5	0.5	1	1
Deinococcus_swuensis	3.20343e-16	0	0	3.20343e-16	0.5	0.5	1	1
Bacillus_aerius	3.20343e-16	0	0	3.20343e-16	0.5	0.5	1	1
Gemella_bergeri	3.20343e-16	2.30079	0	-2.30079	0.5	0.726753	1	0.701561
Abiotrophia_defectiva	2.07798	-1.14462	-0.580631	2.64197	0.5	0.181069	0.627626	0.411548
Enterococcus_durans	3.20343e-16	0	0	3.20343e-16	0.5	0.5	1	1
Enterococcus_faecalis	3.20343e-16	0	0	3.20343e-16	0.5	0.5	1	1
Enterococcus_faecium	3.20343e-16	0	0	3.20343e-16	0.5	0.5	1	1
Lactobacillus_brevis	3.20343e-16	0	0	3.20343e-16	0.5	0.5	1	1
Lactobacillus_curvatus	3.20343e-16	0	0	3.20343e-16	0.5	0.5	1	1
Lactobacillus_delbrueckii	3.20343e-16	2.19592	0	-2.19592	0.5	0.5	1	0.701561
Lactobacillus_fermentum	3.20343e-16	0	0	3.20343e-16	0.5	0.5	1	1
Lactobacillus_gasseri	3.20343e-16	0	0	3.20343e-16	0.5	0.5	1	1
Lactobacillus_gastricus	3.20343e-16	0	0	3.20343e-16	0.5	0.5	1	1
Lactobacillus_helveticus	3.20343e-16	0	0	3.20343e-16	0.5	0.5	1	1
Lactobacillus_kefiranofaciens	3.20343e-16	0	0	3.20343e-16	0.5	0.5	1	1
Lactobacillus_kefiri	3.20343e-16	0	0	3.20343e-16	0.5	0.5	1	1
Lactobacillus_mucosae	3.20343e-16	0	0	3.20343e-16	0.5	0.5	1	1
Lactobacillus_oris	3.20343e-16	0	0	3.20343e-16	0.5	0.5	1	1
Lactobacillus_paragasseri	3.20343e-16	0	0	3.20343e-16	0.5	0.5	1	1
Lactobacillus_paralimentarius	3.20343e-16	0	0	3.20343e-16	0.5	0.5	1	1
Lactobacillus_plantarum	3.20343e-16	0	0	3.20343e-16	0.5	0.5	1	1
Lactobacillus_rogosae	3.20343e-16	0	0	3.20343e-16	0.5	0.5	1	1
Lactobacillus_ruminis	3.20343e-16	0	0	3.20343e-16	0.5	0.5	1	1
Lactobacillus_sakei	3.20343e-16	0	0	3.20343e-16	0.5	0.5	1	1
Lactobacillus_zymae	3.20343e-16	0	0	3.20343e-16	0.5	0.5	1	1
Pediococcus_acidilactici	3.20343e-16	0	0	3.20343e-16	0.5	0.5	1	1
Pediococcus_sp	3.20343e-16	0	0	3.20343e-16	0.5	0.5	1	1
Leuconostoc_gelidum	3.20343e-16	0	0	3.20343e-16	0.5	0.5	1	1
Leuconostoc_mesenteroides	3.20343e-16	0	0	3.20343e-16	0.5	0.5	1	1
Weissella_cibaria	3.20343e-16	0	0	3.20343e-16	0.5	0.5	1	1
Weissella_confusa	3.20343e-16	0	0	3.20343e-16	0.5	0.5	1	1
Lactococcus_lactis	3.20343e-16	0	0	3.20343e-16	0.5	0.5	1	1
Lactococcus_petauri	3.20343e-16	0	0	3.20343e-16	0.5	0.5	1	1
Lactococcus_piscium	3.20343e-16	0	0	3.20343e-16	0.5	0.5	1	1
Lactococcus_raffinolactis	3.20343e-16	0	0	3.20343e-16	0.5	0.5	1	1
Streptococcus_agalactiae	3.20343e-16	0	0	3.20343e-16	0.5	0.5	1	1
Streptococcus_infantarius	3.20343e-16	0	0	3.20343e-16	0.5	0.5	1	1
Streptococcus_lutetiensis	3.20343e-16	0	0	3.20343e-16	0.5	0.5	1	1
Streptococcus_macedonicus	3.20343e-16	0	0	3.20343e-16	0.5	0.5	1	1
Streptococcus_parauberis	3.20343e-16	0	0	3.20343e-16	0.5	0.5	1	1
Streptococcus_pasteurianus	3.20343e-16	0	0	3.20343e-16	0.5	0.5	1	1
Streptococcus_peroris	3.66757	4	0	-0.332432	0.5	0.726753	1	0.912814
Streptococcus_salivarius_CAG_79	3.20343e-16	-2.77493	-2.77493	3.20343e-16	0.5	0.273247	0.646864	1
Streptococcus_sinensis	3.20343e-16	0	0	3.20343e-16	0.5	0.5	1	1
Streptococcus_sp_HPH0090	-3.97161	-4.07134	-0.099732	3.20343e-16	0.5	0.273247	0.850376	1
Streptococcus_sp_NLAE_zl_C503	-3.32701	-6.83219	-3.50518	3.20343e-16	0.5	0.13602	0.466854	1
Streptococcus_sp_oral_taxon_056	3.20343e-16	-6.00125	-6.00125	3.20343e-16	0.5	0.273247	0.646864	1
Streptococcus_sp_oral_taxon_058	-0.576466	-6.15718	-1.68278	3.89793	0.5	0.273247	0.978501	0.547045
Streptococcus_viridans	-3.57146	0	3.57146	3.20343e-16	0.5	0.5	0.808365	1
Christensenella_minuta	3.20343e-16	0	0	3.20343e-16	0.5	0.5	1	1
Butyricicoccus_pullicaecorum	3.20343e-16	0	0	3.20343e-16	0.5	0.5	1	1
Clostridium_bolteae_CAG_59	3.20343e-16	0	0	3.20343e-16	0.5	0.5	1	1
Clostridium_celatum	3.20343e-16	0	0	3.20343e-16	0.5	0.5	1	1
Clostridium_disporicum	3.20343e-16	0	0	3.20343e-16	0.5	0.5	1	1
Clostridium_paraputrificum	3.20343e-16	0	0	3.20343e-16	0.5	0.5	1	1
Clostridium_perfringens	3.20343e-16	0	0	3.20343e-16	0.5	0.5	1	1
Clostridium_sp_CAG_167	3.20343e-16	0	0	3.20343e-16	0.5	0.5	1	1
Clostridium_sp_CAG_242	3.20343e-16	0	0	3.20343e-16	0.5	0.5	1	1
Clostridium_sp_CAG_299	3.20343e-16	0	0	3.20343e-16	0.5	0.5	1	1
Clostridium_sp_CAG_413	3.20343e-16	0	0	3.20343e-16	0.5	0.5	1	1
Clostridium_sp_CAG_510	3.20343e-16	5.95229	0	-5.95229	0.5	0.5	1	0.701561
Clostridium_sp_CAG_58	3.20343e-16	0	0	3.20343e-16	0.5	0.5	1	1
Clostridium_sp_CAG_590	3.20343e-16	0	0	3.20343e-16	0.5	0.5	1	1
Clostridium_sp_CAG_632	3.20343e-16	0	0	3.20343e-16	0.5	0.5	1	1
Hungatella_hathewayi	3.20343e-16	0	0	3.20343e-16	0.5	0.5	1	1
Mogibacterium_timidum	4.41713	0	0	4.41713	0.5	0.5	1	0.763341
Bacteroides_pectinophilus	3.20343e-16	0	0	3.20343e-16	0.5	0.5	1	1
Clostridiales_bacterium_1_7_47FAA	3.20343e-16	0	0	3.20343e-16	0.5	0.5	1	1
Intestinimonas_butyriciproducens	3.20343e-16	0	0	3.20343e-16	0.5	0.5	1	1
Lawsonibacter_asaccharolyticus	3.20343e-16	0	0	3.20343e-16	0.5	0.5	1	1
Monoglobus_pectinilyticus	3.20343e-16	0	0	3.20343e-16	0.5	0.5	1	1
Eubacterium_dolichum_CAG_375	3.20343e-16	0	0	3.20343e-16	0.5	0.5	1	1
Eubacterium_hallii	3.20343e-16	0	0	3.20343e-16	0.5	0.5	1	1
Eubacterium_ramulus	3.20343e-16	0	0	3.20343e-16	0.5	0.5	1	1
Eubacterium_sp_CAG_180	3.20343e-16	1.71049	0	-1.71049	0.5	0.5	1	0.701561
Eubacterium_sp_CAG_251	3.20343e-16	0	0	3.20343e-16	0.5	0.5	1	1
Eubacterium_sp_CAG_274	3.20343e-16	0	0	3.20343e-16	0.5	0.5	1	1
Eubacterium_sp_CAG_38	3.20343e-16	-2.36923	-2.36923	3.20343e-16	0.5	0.273247	0.646864	1
Eubacterium_sp_CAG_786	3.20343e-16	0	0	3.20343e-16	0.5	0.5	1	1
Eubacterium_sp_OM08_24	3.20343e-16	0	0	3.20343e-16	0.5	0.5	1	1
Eubacterium_ventriosum	3.20343e-16	0	0	3.20343e-16	0.5	0.5	1	1
Anaerostipes_hadrus	3.20343e-16	4.77131	0	-4.77131	0.5	0.5	1	0.701561
Anaerotignum_lactatifermentans	3.20343e-16	0	0	3.20343e-16	0.5	0.5	1	1
Blautia_obeum	3.20343e-16	0	0	3.20343e-16	0.5	0.5	1	1
Blautia_sp_CAG_257	3.20343e-16	0	0	3.20343e-16	0.5	0.5	1	1
Blautia_wexlerae	3.20343e-16	5.8802	0	-5.8802	0.5	0.5	1	0.701561
Ruminococcus_gnavus	3.20343e-16	0	0	3.20343e-16	0.5	0.5	1	1
Ruminococcus_torques	3.20343e-16	5.7125	0	-5.7125	0.5	0.5	1	0.701561
Butyrivibrio_crossotus	3.20343e-16	3.64909	0	-3.64909	0.5	0.5	1	0.701561
Butyrivibrio_sp_CAG_318	3.20343e-16	0	0	3.20343e-16	0.5	0.5	1	1
Coprococcus_catus	3.20343e-16	0	0	3.20343e-16	0.5	0.5	1	1
Coprococcus_comes	3.20343e-16	4.74024	0	-4.74024	0.5	0.5	1	0.701561
Dorea_formicigenerans	3.20343e-16	0	0	3.20343e-16	0.5	0.5	1	1
Dorea_longicatena	3.20343e-16	1.94641	-3.87447	-5.82088	0.5	0.273247	0.646864	0.701561
Dorea_sp_CAG_317	3.20343e-16	0	0	3.20343e-16	0.5	0.5	1	1
Eisenbergiella_massiliensis	3.20343e-16	0	0	3.20343e-16	0.5	0.5	1	1
Eisenbergiella_tayi	3.20343e-16	0	0	3.20343e-16	0.5	0.5	1	1
Fusicatenibacter_saccharivorans	-2.74922	1.51403	-2.87137	-7.13461	0.5	0.273247	0.808365	0.443421
Clostridium_aldenense	3.20343e-16	0	0	3.20343e-16	0.5	0.5	1	1
Clostridium_asparagiforme	3.20343e-16	0	0	3.20343e-16	0.5	0.5	1	1
Clostridium_bolteae	3.20343e-16	0	0	3.20343e-16	0.5	0.5	1	1
Clostridium_citroniae	3.20343e-16	0	0	3.20343e-16	0.5	0.5	1	1
Clostridium_clostridioforme	3.20343e-16	0	0	3.20343e-16	0.5	0.5	1	1
Clostridium_lavalense	3.20343e-16	0	0	3.20343e-16	0.5	0.5	1	1
Clostridium_saccharolyticum	3.20343e-16	0	0	3.20343e-16	0.5	0.5	1	1
Clostridium_symbiosum	3.20343e-16	0	0	3.20343e-16	0.5	0.5	1	1
Roseburia_hominis	3.20343e-16	-5.38121	-5.38121	3.20343e-16	0.5	0.273247	0.646864	1
Roseburia_sp_CAG_182	3.20343e-16	0	0	3.20343e-16	0.5	0.5	1	1
Roseburia_sp_CAG_303	3.20343e-16	0	0	3.20343e-16	0.5	0.5	1	1
Roseburia_sp_CAG_309	3.20343e-16	0	0	3.20343e-16	0.5	0.5	1	1
Roseburia_sp_CAG_471	3.20343e-16	0	0	3.20343e-16	0.5	0.5	1	1
Sellimonas_intestinalis	3.20343e-16	0	0	3.20343e-16	0.5	0.5	1	1
Oscillibacter_sp_CAG_241	3.20343e-16	4.29077	0	-4.29077	0.5	0.5	1	0.701561
Oscillibacter_sp_PC13	3.20343e-16	0	0	3.20343e-16	0.5	0.5	1	1
Intestinibacter_bartlettii	3.20343e-16	0	0	3.20343e-16	0.5	0.5	1	1
Eubacterium_yurii	3.20343e-16	0	0	3.20343e-16	0.5	0.5	1	1
Peptoanaerobacter_stomatis	3.20343e-16	0	0	3.20343e-16	0.5	0.5	1	1
Romboutsia_ilealis	3.20343e-16	0	0	3.20343e-16	0.5	0.5	1	1
Agathobaculum_butyriciproducens	3.20343e-16	0	0	3.20343e-16	0.5	0.5	1	1
Anaerofilum_sp_An201	3.20343e-16	0	0	3.20343e-16	0.5	0.5	1	1
Anaeromassilibacillus_sp_An250	3.20343e-16	0	0	3.20343e-16	0.5	0.5	1	1
Anaerotruncus_colihominis	3.20343e-16	0	0	3.20343e-16	0.5	0.5	1	1
Anaerotruncus_sp_CAG_528	3.20343e-16	0	0	3.20343e-16	0.5	0.5	1	1
Flavonifractor_plautii	3.20343e-16	-4.66739	-4.66739	3.20343e-16	0.5	0.273247	0.646864	1
Flavonifractor_sp_An100	3.20343e-16	0	0	3.20343e-16	0.5	0.5	1	1
Gemmiger_formicilis	3.20343e-16	0.584023	-3.44036	-4.02438	0.5	0.273247	0.646864	0.701561
Harryflintia_acetispora	3.20343e-16	0	0	3.20343e-16	0.5	0.5	1	1
Pseudoflavonifractor_capillosus	3.20343e-16	0	0	3.20343e-16	0.5	0.5	1	1
Pseudoflavonifractor_sp_An184	3.20343e-16	0	0	3.20343e-16	0.5	0.5	1	1
Clostridium_leptum	3.20343e-16	0	0	3.20343e-16	0.5	0.5	1	1
Eubacterium_siraeum	3.20343e-16	0	0	3.20343e-16	0.5	0.5	1	1
Ruminococcaceae_bacterium_D16	3.20343e-16	0	0	3.20343e-16	0.5	0.5	1	1
Ruminococcaceae_bacterium_D5	3.20343e-16	0	0	3.20343e-16	0.5	0.5	1	1
Ruminococcus_bicirculans	3.20343e-16	2.08283	0	-2.08283	0.5	0.5	1	0.701561
Ruminococcus_bromii	3.20343e-16	6.82701	0	-6.82701	0.5	0.5	1	0.701561
Ruminococcus_callidus	3.20343e-16	0	0	3.20343e-16	0.5	0.5	1	1
Ruminococcus_champanellensis	3.20343e-16	0	0	3.20343e-16	0.5	0.5	1	1
Ruminococcus_lactaris	3.20343e-16	1.48543	0	-1.48543	0.5	0.5	1	0.701561
Ruminococcus_obeum_CAG_39	3.20343e-16	0	0	3.20343e-16	0.5	0.5	1	1
Ruminococcus_sp_CAG_330	3.20343e-16	-4.1601	-4.1601	3.20343e-16	0.5	0.273247	0.646864	1
Ruminococcus_sp_CAG_403	3.20343e-16	0	0	3.20343e-16	0.5	0.5	1	1
Ruminococcus_sp_CAG_488	3.20343e-16	0	0	3.20343e-16	0.5	0.5	1	1
Ruminococcus_sp_CAG_563	3.20343e-16	0	0	3.20343e-16	0.5	0.5	1	1
Ruthenibacterium_lactatiformans	3.20343e-16	-3.36613	-3.36613	3.20343e-16	0.5	0.273247	0.646864	1
Absiella_dolichum	3.20343e-16	0	0	3.20343e-16	0.5	0.5	1	1
Catenibacterium_mitsuokai	3.20343e-16	0	0	3.20343e-16	0.5	0.5	1	1
Coprobacillus_cateniformis	3.20343e-16	0	0	3.20343e-16	0.5	0.5	1	1
Dielma_fastidiosa	3.20343e-16	0	0	3.20343e-16	0.5	0.5	1	1
Eggerthia_catenaformis	3.20343e-16	0	0	3.20343e-16	0.5	0.5	1	1
Clostridium_innocuum	3.20343e-16	0	0	3.20343e-16	0.5	0.5	1	1
Clostridium_spiroforme	3.20343e-16	0	0	3.20343e-16	0.5	0.5	1	1
Erysipelatoclostridium_ramosum	3.20343e-16	0	0	3.20343e-16	0.5	0.5	1	1
Holdemanella_biformis	3.20343e-16	0	0	3.20343e-16	0.5	0.5	1	1
Holdemania_filiformis	3.20343e-16	0	0	3.20343e-16	0.5	0.5	1	1
Massiliomicrobiota_timonensis	3.20343e-16	0	0	3.20343e-16	0.5	0.5	1	1
Turicibacter_sanguinis	3.20343e-16	0	0	3.20343e-16	0.5	0.5	1	1
Firmicutes_bacterium_CAG_145	3.20343e-16	0	0	3.20343e-16	0.5	0.5	1	1
Firmicutes_bacterium_CAG_170	3.20343e-16	0	0	3.20343e-16	0.5	0.5	1	1
Firmicutes_bacterium_CAG_238	3.20343e-16	0	0	3.20343e-16	0.5	0.5	1	1
Firmicutes_bacterium_CAG_534	3.20343e-16	0	0	3.20343e-16	0.5	0.5	1	1
Firmicutes_bacterium_CAG_791	3.20343e-16	0	0	3.20343e-16	0.5	0.5	1	1
Firmicutes_bacterium_CAG_83	3.20343e-16	-2.59561	-2.59561	3.20343e-16	0.5	0.273247	0.646864	1
Firmicutes_bacterium_CAG_94	3.20343e-16	0	0	3.20343e-16	0.5	0.5	1	1
Firmicutes_bacterium_CAG_95	3.20343e-16	0	0	3.20343e-16	0.5	0.5	1	1
Acidaminococcus_fermentans	3.20343e-16	0	0	3.20343e-16	0.5	0.5	1	1
Acidaminococcus_intestini	3.20343e-16	0	0	3.20343e-16	0.5	0.5	1	1
Phascolarctobacterium_faecium	3.20343e-16	0	0	3.20343e-16	0.5	0.5	1	1
Phascolarctobacterium_sp_CAG_266	3.20343e-16	0	0	3.20343e-16	0.5	0.5	1	1
Phascolarctobacterium_succinatutens	3.20343e-16	0	0	3.20343e-16	0.5	0.5	1	1
Megamonas_funiformis	3.20343e-16	0	0	3.20343e-16	0.5	0.5	1	1
Megamonas_funiformis_CAG_377	3.20343e-16	0	0	3.20343e-16	0.5	0.5	1	1
Megamonas_hypermegale	3.20343e-16	0	0	3.20343e-16	0.5	0.5	1	1
Mitsuokella_jalaludinii	3.20343e-16	0	0	3.20343e-16	0.5	0.5	1	1
Allisonella_histaminiformans	3.20343e-16	0	0	3.20343e-16	0.5	0.5	1	1
Dialister_micraerophilus	3.20343e-16	0	0	3.20343e-16	0.5	0.5	1	1
Dialister_sp_CAG_357	3.20343e-16	0	0	3.20343e-16	0.5	0.5	1	1
Dialister_succinatiphilus	3.20343e-16	0	0	3.20343e-16	0.5	0.5	1	1
Megasphaera_elsdenii	3.20343e-16	0	0	3.20343e-16	0.5	0.5	1	1
Megasphaera_sp_DISK_18	3.20343e-16	0	0	3.20343e-16	0.5	0.5	1	1
Bacteroides_coagulans	3.20343e-16	0	0	3.20343e-16	0.5	0.5	1	1
Fusobacterium_naviforme	3.20343e-16	0	0	3.20343e-16	0.5	0.5	1	1
Fusobacterium_sp_oral_taxon_370	3.20343e-16	4.24931	0	-4.24931	0.5	0.5	1	0.701561
Leptotrichia_sp_oral_taxon_879	3.20343e-16	-2.89837	-4.99045	-2.09208	0.5	0.470813	0.646864	0.701561
Victivallis_vadensis	3.20343e-16	0	0	3.20343e-16	0.5	0.5	1	1
Paracoccus_mutanolyticus	3.20343e-16	0	0	3.20343e-16	0.5	0.5	1	1
Paracoccus_yeei	3.20343e-16	0	0	3.20343e-16	0.5	0.5	1	1
Alcaligenes_faecalis	-2.93046	0	2.93046	3.20343e-16	0.5	0.5	0.808365	1
Comamonas_kerstersii	3.20343e-16	0	0	3.20343e-16	0.5	0.5	1	1
Oxalobacter_formigenes	3.20343e-16	0	0	3.20343e-16	0.5	0.5	1	1
Parasutterella_excrementihominis	3.20343e-16	4.3633	0	-4.3633	0.5	0.5	1	0.701561
Sutterella_parvirubra	3.20343e-16	0	0	3.20343e-16	0.5	0.5	1	1
Turicimonas_muris	3.20343e-16	0	0	3.20343e-16	0.5	0.5	1	1
Neisseria_mucosa	-0.00141457	0.735429	-0.472766	-1.20961	0.5	0.444319	0.205307	0.0708276
Bilophila_wadsworthia	3.20343e-16	0	0	3.20343e-16	0.5	0.5	1	1
Desulfovibrionaceae_bacterium	3.20343e-16	0	0	3.20343e-16	0.5	0.5	1	1
Desulfovibrio_piger	3.20343e-16	0	0	3.20343e-16	0.5	0.5	1	1
Campylobacter_hominis	3.20343e-16	0	0	3.20343e-16	0.5	0.5	1	1
Aeromonas_media	3.20343e-16	0	0	3.20343e-16	0.5	0.5	1	1
Enterobacter_cloacae_complex	3.20343e-16	0	0	3.20343e-16	0.5	0.5	1	1
Klebsiella_pneumoniae	3.20343e-16	0	0	3.20343e-16	0.5	0.5	1	1
Klebsiella_quasipneumoniae	3.20343e-16	0	0	3.20343e-16	0.5	0.5	1	1
Klebsiella_variicola	3.20343e-16	0	0	3.20343e-16	0.5	0.5	1	1
Serratia_liquefaciens	3.20343e-16	4.12928	0	-4.12928	0.5	0.5	1	0.701561
Haemophilus_sp_C1	3.20343e-16	0	0	3.20343e-16	0.5	0.5	1	1
Acinetobacter_johnsonii	3.20343e-16	0	0	3.20343e-16	0.5	0.5	1	1
Acinetobacter_lwoffii	3.20343e-16	1.79229	0	-1.79229	0.5	0.5	1	0.701561
Moraxella_osloensis	3.20343e-16	0	0	3.20343e-16	0.5	0.5	1	1
Pseudomonas_fragi	3.20343e-16	0	0	3.20343e-16	0.5	0.5	1	1
Pseudomonas_soli	3.20343e-16	1.3061	0	-1.3061	0.5	0.5	1	0.701561
Proteobacteria_bacterium_CAG_139	3.20343e-16	0	0	3.20343e-16	0.5	0.5	1	1
Pyramidobacter_piscolens	3.20343e-16	0	0	3.20343e-16	0.5	0.5	1	1
Akkermansia_muciniphila	3.20343e-16	0	0	3.20343e-16	0.5	0.5	1	1
Saccharomyces_cerevisiae	3.20343e-16	0	0	3.20343e-16	0.5	0.5	1	1
Malassezia_restricta	3.20343e-16	4.99754	0	-4.99754	0.5	0.5	1	0.701561
Blastocystis_sp_subtype_1	3.20343e-16	0	0	3.20343e-16	0.5	0.5	1	1
Bacteroides_uniformis	-0.338341	-0.0920991	-1.14205	-1.38829	0.517729	0.24192	0.345582	0.055356
Prevotella_sp_oral_taxon_306	0.0498312	1.00793	0.0328373	-0.925265	0.517729	0.991355	0.850376	0.476661
Fusobacterium_periodonticum	0.624287	1.81726	0.836895	-0.356076	0.517729	0.992867	0.726092	0.311165
Prevotella_micans	-0.141333	-1.8982	-0.48198	1.27489	0.517907	0.0658141	0.746407	0.701561
Parabacteroides_distasonis	1.57171	0.813438	-2.96072	-2.20245	0.518883	0.273247	0.808365	0.784296
Capnocytophaga_sp_oral_taxon_863	1.59018	2.32129	-1.22853	-1.95964	0.518883	0.86398	0.850376	0.641694
Streptococcus_sp_M334	6.40281	-6.40618	-3.2881	9.5209	0.518883	0.13602	0.500496	0.763341
Selenomonas_artemidis	1.8425	0	5.06508	6.90758	0.518883	0.5	0.466854	0.763341
Veillonella_rodentium	0.778102	-4.58162	-0.742489	4.61723	0.518883	0.13602	0.666342	0.763341
Ottowia_sp_oral_taxon_894	1.49725	-1.10346	0.610269	3.21098	0.518883	0.388377	0.892816	0.701561
Neisseria_bacilliformis	0.0374583	-1.28845	1.17829	2.50419	0.518883	0.273247	0.808365	0.784296
Neisseria_gonorrhoeae	-1.39871	0	3.7792	2.38049	0.518883	0.5	0.466854	0.547045
Mogibacterium_diversum	-0.072963	-1.14066	-1.41633	-0.348635	0.535494	0.0917153	0.293264	0.912814
Leptotrichia_hofstadii	1.27217	-1.10113	-2.62689	-0.253591	0.536444	0.472057	0.225253	0.742557
Aggregatibacter_sp_oral_taxon_458	0.129171	0.363674	0.730625	0.496122	0.553074	0.389717	0.500496	0.701561
Actinomyces_sp_oral_taxon_180	-0.165355	-1.32833	6.86347	8.02644	0.553577	0.273247	0.0895551	0.366372
Atopobium_rimae	-1.73786	-2.15067	0.17272	0.585537	0.553984	0.0293537	0.466854	0.84805
Cutibacterium_acnes	-0.454346	3.18646	1.66339	-1.97742	0.570707	0.336455	0.373843	0.411548
Haemophilus_sputorum	-0.26976	1.41061	2.5095	0.829133	0.570916	0.897329	0.808365	0.443421
Leptotrichia_sp_oral_taxon_215	1.8824	1.53993	0.377245	0.719722	0.588818	0.688181	0.686047	0.784296
Prevotella_pallens	0.977663	0.606574	-0.688837	-0.317747	0.605162	0.799593	0.055705	0.58407
Prevotella_sp_oral_taxon_299	0.895886	0.133875	-1.4483	-0.686285	0.605366	0.472091	0.161119	0.784296
Neisseria_subflava	-0.845917	0.800362	0.242438	-1.40384	0.605366	0.5	0.892816	0.622222
Lachnoanaerobaculum_saburreum	-0.359871	0.127238	-1.37628	-1.86339	0.605674	0.527909	0.205307	0.912814
Prevotella_buccae	0.100429	-1.5554	-1.12659	0.529238	0.63921	0.0103531	0.466854	0.89114
Actinomyces_hongkongensis	-0.824538	0	6.00899	5.18445	0.644827	0.5	0.627626	0.547045
Slackia_exigua	-1.75039	-4.21819	-0.146984	2.32081	0.644827	0.259087	0.466854	0.784296
Selenomonas_sp_oral_taxon_138	-0.823101	-1.77961	2.66742	3.62393	0.644827	0.5	0.535381	0.547045
Prevotella_shahii	1.12597	0.227978	0.0391741	0.937163	0.655531	0.5	0.571451	0.826666
Capnocytophaga_leadbetteri	0.926652	0.731832	1.18588	1.3807	0.655531	0.919285	0.666342	0.565412
Streptococcus_pseudopneumoniae	3.30984	-0.360905	-0.89908	2.77167	0.65807	0.470813	0.978501	0.396134
Streptococcus_sp_HMSC034E03	0.537734	-0.00470803	-1.3605	-0.818054	0.65807	0.663545	0.373843	0.58407
Prevotella_fusca	0.0451868	-0.360417	0.300552	0.706156	0.678762	0.13602	0.571451	0.869546
Solobacterium_moorei	0.297374	0.639102	-0.550267	-0.891996	0.687583	0.687968	0.483516	0.273561
Eubacterium_infirmum	0.66565	0.493857	-0.454393	-0.282599	0.689317	0.102671	0.094761	0.622222
Prevotella_loescheii	-0.0288491	-0.625388	-2.35461	-1.75807	0.690649	0.0707411	0.029049	0.701561
Veillonella_dispar	0.327418	0.313194	-0.316262	-0.302038	0.703144	0.75808	0.466854	0.956342
Actinomyces_cardiffensis	4.14518	0	0.485427	4.63061	0.70351	0.5	0.808365	0.763341
Collinsella_aerofaciens	-2.06782	3.19373	0.60869	-4.65285	0.70351	0.470813	0.746407	0.60301
Prevotella_enoeca	3.01155	-0.604215	-6.49594	-2.88018	0.70351	0.273247	0.359538	0.60301
Prevotella_sp_CAG_5226	3.35956	2.66985	0	0.68971	0.70351	0.5	1	0.956342
Prevotella_sp_CAG_873	1.74991	5.64883	1.56789	-2.33103	0.70351	0.726753	0.808365	0.641694
Prevotella_sp_oral_taxon_376	2.14917	-2.85102	-5.32233	-0.322139	0.70351	0.273247	0.646864	0.912814
Capnocytophaga_haemolytica	8.39201	0	0	8.39201	0.70351	0.5	1	0.763341
Streptococcus_thermophilus	5.08443	0	0	5.08443	0.70351	0.5	1	0.763341
Eubacterium_nodatum	4.6909	5.20661	0	-0.515719	0.70351	0.5	1	0.912814
Oribacterium_parvum	1.24171	-0.57609	-0.89621	0.921592	0.70351	0.0917153	0.084582	0.89114
Bulleidia_extructa	2.95553	2.53023	-4.71943	-4.29413	0.70351	0.740913	0.359538	0.179839
Leptotrichia_buccalis	4.05	-3.64938	-5.69457	2.00482	0.70351	0.640195	0.646864	0.681376
Neisseria_perflava	1.05156	6.88841	10.8138	4.977	0.70351	0.726753	0.627626	0.934553
Desulfomicrobium_orale	7.26953	-0.110237	-8.22137	-0.841608	0.70351	0.529187	0.169327	0.411548
Aggregatibacter_actinomycetemcomitans	4.62059	-3.6617	-3.6617	4.62059	0.70351	0.273247	0.646864	0.763341
Haemophilus_influenzae	4.04439	0	0	4.04439	0.70351	0.5	1	0.763341
Treponema_sp_OMZ_838	-1.43746	0.85948	-1.33271	-3.62965	0.70351	0.529187	0.666342	0.179839
Prevotella_oralis	-1.34446	-1.97179	0.348138	0.975466	0.711266	0.307633	0.808365	0.912814
Streptococcus_vestibularis	3.08568	-1.93247	-0.855313	4.16283	0.711266	0.470813	0.978501	0.784296
Prevotella_histicola	0.0748652	-1.44964	-1.95966	-0.435154	0.718341	0.0807147	0.0753063	0.179839
Prevotella_veroralis	1.00292	1.22315	0.481763	0.26153	0.718341	0.959971	0.434506	0.100518
Haemophilus_quentini	1.38054	1.55225	0.971702	0.799992	0.721795	0.713241	0.608637	0.565412
Bacteroides_vulgatus	0.372079	-0.7266	-2.00687	-0.908195	0.733153	0.287702	0.359538	0.171117
Gemella_sanguinis	0.390844	0.770933	0.604154	0.224066	0.733153	0.896211	0.850376	0.381074
Treponema_denticola	0.547557	0.758831	-0.975927	-1.1872	0.747665	0.967342	0.892816	0.411548
Coprococcus_eutactus	-0.163441	-2.92174	-0.668175	2.09013	0.749692	0.13602	0.666342	0.366372
Prevotella_pleuritidis	0.0497409	0.780642	0.212995	-0.517905	0.767862	0.967342	0.646864	0.476661
Leptotrichia_sp_oral_taxon_212	1.56983	0.596302	-0.947915	0.0256145	0.767862	0.637018	0.293264	0.912814
Bacteroidetes_oral_taxon_274	0.892254	1.8063	1.10445	0.190405	0.775098	0.946552	0.373843	0.80541
Veillonella_rogosae	2.05949	-0.120921	-1.44557	0.734842	0.777364	0.220324	0.0461322	0.784296
Streptococcus_gordonii	-1.8991	0.401386	0.607781	-1.69271	0.789354	0.713241	0.808365	0.51122
Campylobacter_rectus	0.691577	0.548199	-0.146716	-0.00333841	0.800848	0.839507	0.646864	0.784296
Aggregatibacter_aphrophilus	0.796135	-1.30753	1.35241	3.45607	0.803205	0.160493	0.466854	0.366372
Prevotella_copri	0.638008	0.567476	-0.369367	-0.298836	0.813028	0.555681	0.571451	0.547045
Capnocytophaga_granulosa	4.3415	2.07136	-0.652948	1.6172	0.819846	0.800754	0.589909	0.89114
Porphyromonas_gingivalis	0.340472	-0.206969	-1.18912	-0.641683	0.827141	0.388377	0.746407	0.58407
Actinomyces_georgiae	1.11628	0	5.19075	6.30704	0.839981	0.5	0.627626	0.547045
Streptococcus_milleri	7.94465	-2.90169	-7.85715	2.98918	0.839981	0.0658141	0.169327	0.784296
Streptococcus_sp_HMSC071D03	2.42274	2.74961	-0.733239	-1.06011	0.839981	0.529187	0.850376	0.826666
Selenomonas_infelix	-1.13477	1.06413	5.68979	3.4909	0.839981	0.726753	0.627626	0.784296
Selenomonas_sp_oral_taxon_920	-0.148721	0	4.54153	4.39281	0.839981	0.5	0.808365	0.547045
Neisseria_macacae	1.43112	-0.898124	-4.38482	-2.05558	0.839981	0.070497	0.017718	0.273561
Neisseria_sp_HMSC064E01	4.93681	2.50872	-2.09686	0.331226	0.839981	0.273247	0.646864	0.84805
Prevotella_melaninogenica	0.778567	0.201945	-0.446091	0.130532	0.856998	0.662788	0.246545	0.784296
Prevotella_oris	0.0704643	0.0183788	0.338921	0.391007	0.856998	0.75808	0.608637	0.742557
Treponema_vincentii	1.13736	-1.27566	-1.98366	0.429372	0.870997	0.388377	0.0895551	0.89114
Haemophilus_parainfluenzae	0.914934	0.175041	-0.316512	0.423381	0.876127	0.389717	0.500496	0.298269
Peptostreptococcus_stomatis	1.60398	4.10931	1.60205	-0.903281	0.8773	0.529187	0.935565	0.51122
Haemophilus_haemolyticus	1.04249	-0.665044	-0.665134	1.0424	0.884988	0.555954	0.892816	0.15463
Capnocytophaga_sputigena	2.65387	-0.543491	-0.761172	2.43619	0.885103	0.264306	0.850376	0.565412
Morococcus_cerebrosus	0.0130834	-2.70147	2.68008	5.39464	0.889072	0.13602	0.892816	0.411548
Prevotella_jejuni	0.747055	0.758167	0.0707372	0.0596254	0.893389	0.982154	0.373843	0.826666
Gemella_haemolysans	1.42568	0.485033	-1.62954	-0.68889	0.893389	0.896211	0.850376	0.476661
Gemella_morbillorum	1.13307	0.844563	-1.30342	-1.01492	0.893389	0.965648	0.892816	0.956342
Veillonella_parvula	0.859757	-0.349939	-0.842893	0.366802	0.893389	0.287702	0.466854	0.443421
Prevotella_nigrescens	0.392774	0.803691	0.347821	-0.0630951	0.908843	0.799593	0.892816	0.912814
Streptococcus_infantis	0.539125	-0.0482887	-0.870641	-0.283227	0.92257	0.662788	0.124524	0.58407
Leptotrichia_wadei	2.20496	1.48406	-1.17601	-0.455103	0.935048	0.779396	0.293264	0.701561
Fusobacterium_nucleatum	2.39194	1.25029	-1.07364	0.0680003	0.94023	0.908285	0.571451	0.622222
Granulicatella_elegans	1.11021	-0.445483	-3.02786	-1.47217	0.950084	0.527943	0.808365	0.411548
Dialister_pneumosintes	2.20072	1.40807	-3.5066	-2.71395	0.958902	0.869866	0.589909	0.15463
Filifactor_alocis	2.76156	1.47421	-3.18688	-1.89952	0.96004	0.970801	0.466854	0.273561
Streptococcus_oralis	1.54761	0.246671	-1.02165	0.27929	0.962316	0.836505	0.808365	0.912814
Capnocytophaga_ochracea	1.8477	1.88623	0.0965224	0.0579882	0.965892	0.735947	0.892816	0.58407
Prevotella_intermedia	-0.339301	0.359556	0.465115	-0.233742	0.977277	0.416717	0.535381	0.956342
Prevotella_sp_F0091	1.11294	1.2597	0.380628	0.233867	0.97733	0.871647	0.808365	0.784296
Parvimonas_micra	1.42573	0.941989	0.204982	0.688728	0.97733	0.759158	0.7669	0.826666
Eubacterium_brachy	1.96359	2.79539	0.815873	-0.0159288	0.979125	0.800754	0.957017	0.701561
Eubacterium_saphenum	3.26448	5.69817	5.25127	2.81759	0.979125	0.5	0.466854	0.427311
Treponema_medium	0.347787	1.11502	0.773887	0.00664955	0.979125	0.529187	0.935565	0.912814
Porphyromonas_endodontalis	-0.00886803	-0.047223	0.518697	0.557052	0.995037	0.779676	0.246545	0.298269
Streptococcus_mitis	1.24684	0.0874682	-0.878513	0.280856	0.995037	0.799593	0.466854	0.411548

## Sheet: B) Metabolites - Saliva
	(R)-3-hydroxybutyrylcarnitine			1-(1-enyl-palmitoyl)-2-arachidonoyl-GPC (P-16:0/20:4)*			1-(1-enyl-palmitoyl)-2-linoleoyl-GPC (P-16:0/18:2)*			1-(1-enyl-stearoyl)-2-arachidonoyl-GPE (P-18:0/20:4)*			1-(1-enyl-stearoyl)-2-oleoyl-GPE (P-18:0/18:1)			1-arachidonoyl-GPE (20:4n6)*			1-carboxyethylleucine			1-docosahexaenoylglycerol (22:6)			1-linolenoyl-GPC (18:3)*			1-linoleoyl-2-arachidonoyl-GPE (18:2/20:4)*			1-oleoyl-2-arachidonoyl-GPE (18:1/20:4)*			1-palmitoyl-2-arachidonoyl-GPE (16:0/20:4)*			1-palmitoyl-2-dihomo-linolenoyl-GPC (16:0/20:3n3 or 6)*			1-palmitoyl-2-oleoyl-GPC (16:0/18:1)			1-palmitoyl-2-oleoyl-GPE (16:0/18:1)			1-palmitoyl-GPC (16:0)			1-palmitoyl-GPG (16:0)*
	Correlation	P-Value	P-Adj	Correlation	P-Value	P-Adj	Correlation	P-Value	P-Adj	Correlation	P-Value	P-Adj	Correlation	P-Value	P-Adj	Correlation	P-Value	P-Adj	Correlation	P-Value	P-Adj	Correlation	P-Value	P-Adj	Correlation	P-Value	P-Adj	Correlation	P-Value	P-Adj	Correlation	P-Value	P-Adj	Correlation	P-Value	P-Adj	Correlation	P-Value	P-Adj	Correlation	P-Value	P-Adj	Correlation	P-Value	P-Adj	Correlation	P-Value	P-Adj	Correlation
Actinomyces_graevenitzii	-0.116667	0.765008	0.970822	-0.0769231	0.793806	0.96559	0.103297	0.725282	0.903377	-0.173626	0.552767	0.902738	-0.340659	0.233316	0.774908	-0.0417582	0.887287	1	0.0285714	0.922761	0.958252	-0.238095	0.570156	0.809254	0.169231	0.563017	0.935266	0.323077	0.259874	0.550932	-0.116484	0.691691	0.966735	0.186813	0.522504	0.972939	0.331868	0.246377	0.732232	0.125275	0.669582	0.960708	0.204396	0.483346	0.910341	0.0593407	0.840302	0.968602	0.204396
Actinomyces_odontolyticus	0.333333	0.419753	0.896745	0.0989011	0.736585	0.96559	0.340659	0.233316	0.615075	-0.164835	0.573346	0.902738	0.235165	0.418334	0.79244	0.345055	0.226949	0.883721	-0.0725275	0.805376	0.945068	-0.6	0.208	0.666519	-0.0637363	0.828626	0.972735	0.472527	0.0879674	0.414008	0.49011	0.0752201	0.580269	0.208791	0.473779	0.972939	0.032967	0.910919	0.986989	-0.0153846	0.95837	0.979376	-0.0725275	0.805376	0.967788	-0.16044	0.583753	0.968602	-0.112088
Actinomyces_oris	0.3	0.623838	0.945818	0.3	0.623838	0.96559	0.1	0.872889	0.903377	0.5	0.391002	0.902738	0.3	0.623838	0.910466	0.2	0.74706	0.969824	-0.5	0.391002	0.945068				0	1	1	0.7	0.18812	0.485188	0.4	0.504632	0.950133	-0.1	0.872889	0.985814	0.2	0.74706	0.970456	0.2	0.74706	0.960708	-0.1	0.872889	0.967788	0.7	0.18812	0.968602	-1
Actinomyces_sp_HMSC035G02	-0.7	0.18812	0.736805	-0.0181818	0.96024	0.96559	-0.139394	0.700932	0.903377	0.127273	0.726057	0.902738	0.0787879	0.828717	0.952143	0.418182	0.229113	0.883721	0.0545455	0.881036	0.951519				-0.260606	0.467089	0.935266	-0.527273	0.117308	0.414008	0.030303	0.933773	0.966735	-0.0181818	0.96024	0.985814	-0.127273	0.726057	0.970456	-0.175758	0.627188	0.960708	-0.284848	0.425038	0.910341	0.00606061	0.986743	0.986743	-0.575758
Actinomyces_sp_ICM47	0.0649123	0.791768	0.970822	0.0459677	0.806031	0.96559	-0.158468	0.394518	0.728463	-0.046371	0.804362	0.902738	-0.058871	0.753078	0.924071	-0.0233871	0.900619	1	0.0375	0.841261	0.946418	-0.14386	0.556822	0.809254	-0.0725806	0.698003	0.935266	-0.13202	0.494814	0.765269	0.0419355	0.822765	0.966735	-0.00443548	0.981107	0.985814	0.152016	0.414289	0.932151	0.391532	0.0293929	0.371296	-0.00322581	0.986259	0.986259	-0.0641129	0.731862	0.968602	-0.282661
Rothia_aeria	1	0	0	-0.35	0.35582	0.892888	-0.5	0.170471	0.615075	-0.133333	0.732368	0.902738	0.433333	0.243952	0.774908	0.933333	0.0002359	0.00636929	0.616667	0.0769288	0.945068	-0.571429	0.180202	0.666519	0.933333	0.0002359	0.0127386	0.816667	0.00722479	0.191457	0.666667	0.0498672	0.510415	0.916667	0.000506619	0.0273574	0.783333	0.0125199	0.338037	0.783333	0.0125199	0.338037	0.866667	0.0024954	0.0673758	0.35	0.35582	0.968602	0.483333
Rothia_dentocariosa	0.195604	0.50275	0.933654	0.0992481	0.677189	0.96559	0.112782	0.635917	0.903377	0.0616541	0.796239	0.902738	-0.123308	0.604509	0.910466	0.141353	0.552214	0.969824	0.190977	0.419927	0.945068	-0.0901099	0.759339	0.879937	-0.00300752	0.98996	1	0.236842	0.328931	0.626559	0.156391	0.510257	0.950133	0.213534	0.366021	0.941196	0.317293	0.172837	0.732232	-0.142857	0.54795	0.960708	0.153383	0.518524	0.910341	-0.0676692	0.776821	0.968602	0.045614
Rothia_mucilaginosa	0.0709677	0.709401	0.970822	-0.0237695	0.869851	0.96559	0.282497	0.0468423	0.421581	0.0360624	0.803646	0.902738	0.085042	0.557074	0.904214	-0.0690036	0.633963	0.969824	0.0479712	0.740782	0.945068	0.123645	0.522809	0.809254	0.236206	0.098647	0.484267	-0.137538	0.351226	0.626559	-0.0202161	0.889175	0.966735	-0.11395	0.430734	0.972939	-0.0854262	0.555287	0.970456	-0.116158	0.421793	0.960708	-0.107227	0.458589	0.910341	-0.00744298	0.959087	0.977183	-0.399286
Porphyromonas_endodontalis	0.041958	0.896986	0.970822	0.318627	0.212592	0.772344	0.0441176	0.866483	0.903377	0.210784	0.41675	0.902738	0.306373	0.23169	0.774908	0.227941	0.378911	0.969824	0.0588235	0.822559	0.945068	-0.0787879	0.828717	0.934963	0.713235	0.00130725	0.0352958	-0.108824	0.688288	0.844633	0.198529	0.444951	0.933028	0.151961	0.560416	0.985814	0.105392	0.687266	0.970456	-0.0490196	0.851794	0.967369	0.0269608	0.918191	0.986259	0.0857843	0.743395	0.968602	-0.125
Porphyromonas_gingivalis	0.878788	0.000813862	0.0127505	0.0676471	0.80342	0.96559	-0.0617647	0.820242	0.903377	0.120588	0.656425	0.902738	0.229412	0.39272	0.79244	0.267647	0.316254	0.969824	-0.00588235	0.982751	1	-0.690909	0.018565	0.408431	0.120588	0.656425	0.935266	0.560714	0.0296765	0.262142	0.3	0.258936	0.883853	0.347059	0.187834	0.740015	0.197059	0.464464	0.966832	-0.132353	0.625106	0.960708	0.232353	0.386511	0.910341	-0.205882	0.444285	0.968602	0.279412
Porphyromonas_somerae	-0.190476	0.27307	0.85562	-0.0735243	0.579978	0.949055	-0.227236	0.0834865	0.500919	-0.0329047	0.804595	0.902738	-0.279719	0.0319027	0.40377	-0.161309	0.22226	0.883721	-0.0607247	0.647759	0.945068	-0.0591578	0.743654	0.879937	-0.0701929	0.597306	0.935266	-0.25851	0.0543899	0.335553	-0.365108	0.00446467	0.120546	-0.290766	0.025474	0.275119	-0.211222	0.108299	0.732232	-0.211748	0.107403	0.527249	-0.277732	0.033192	0.298728	-0.0305085	0.818574	0.968602	0.0894478
Porphyromonas_sp_oral_taxon_278	0.25	0.51649	0.933654	0.0705882	0.795039	0.96559	0.291176	0.273887	0.615075	0.2	0.457688	0.902738	0.235294	0.380356	0.79244	0.170588	0.52761	0.969824	0.223529	0.405298	0.945068	-0.0666667	0.854813	0.936758	-0.226471	0.398983	0.935266	0.323077	0.259874	0.550932	0.226471	0.398983	0.933028	0.117647	0.664341	0.985814	-0.347059	0.187834	0.732232	-0.288235	0.278984	0.836953	-0.05	0.8541	0.967788	-0.435294	0.0919524	0.968602	0.120588
Alloprevotella_rava	0.0285714	0.957155	0.970822	0.142857	0.787172	0.96559	-1	0	0	0.0857143	0.871743	0.921878	0.257143	0.622787	0.910466	0.0285714	0.957155	1	0.657143	0.156175	0.945068				0.542857	0.265703	0.935266	0.142857	0.787172	0.887662	0.0857143	0.871743	0.966735	0.142857	0.787172	0.985814	0.428571	0.396501	0.932151	-0.2	0.704	0.960708	0.142857	0.787172	0.967788	-0.0857143	0.871743	0.968602	-0.0285714
Alloprevotella_tannerae	0.0139037	0.937794	0.970822	0.333943	0.0135928	0.24467	-0.25588	0.061825	0.452288	0.2664	0.0515142	0.902738	0.079169	0.56932	0.904214	0.319535	0.0185096	0.333172	0.165085	0.232893	0.945068	-0.273061	0.124165	0.666519	0.189632	0.169629	0.704611	-0.0915837	0.522713	0.765269	-0.00423099	0.975777	0.975777	0.00247761	0.985814	0.985814	0.160511	0.246275	0.732232	0.20709	0.132961	0.598326	-0.0308367	0.824818	0.967788	0.109891	0.428922	0.968602	0.267699
Prevotella_copri	-0.563636	0.089724	0.468559	0.0588235	0.822559	0.96559	0.0318627	0.903377	0.903377	0.164216	0.528823	0.902738	0.0735294	0.779127	0.924071	-0.191176	0.462326	0.969824	-0.112745	0.666592	0.945068	-0.309524	0.455645	0.809254	0.0931373	0.722186	0.935266	0.0588235	0.822559	0.908242	0.134804	0.605966	0.966735	0.0318627	0.903377	0.985814	0.0269608	0.918191	0.986989	0.178922	0.492021	0.960708	0.166667	0.522603	0.910341	0.235294	0.363295	0.968602	0.376471
Prevotella_denticola	0.445455	0.169733	0.725221	0.214706	0.424559	0.892888	-0.0852941	0.753465	0.903377	0.1	0.712516	0.902738	0.391176	0.134071	0.66888	0.385294	0.140544	0.883721	0.182353	0.499075	0.945068	-0.35	0.35582	0.809254	0.667647	0.00471198	0.0848157	-0.0882353	0.745222	0.860743	0.279412	0.294618	0.883853	0.344118	0.191856	0.740015	0.402941	0.121746	0.732232	0.491176	0.0533504	0.371296	0.438235	0.08953	0.483462	0.170588	0.52761	0.968602	0.0735294
Prevotella_histicola	0.210784	0.41675	0.896745	0.191626	0.319342	0.892888	0.310837	0.10075	0.544052	0.234483	0.220823	0.902738	0.315764	0.0951881	0.595434	0.0137931	0.943387	1	-0.353202	0.0601796	0.945068	-0.186275	0.474095	0.809254	-0.070936	0.714619	0.935266	-0.122605	0.534244	0.765269	0.138916	0.47234	0.94468	0.082266	0.671384	0.985814	0.258128	0.176388	0.732232	0.360099	0.0550068	0.371296	0.128079	0.507893	0.910341	0.236453	0.216856	0.968602	0.200328
Prevotella_intermedia	0.547619	0.160026	0.725221	0.242857	0.383128	0.892888	0.346429	0.205896	0.615075	0.15	0.59363	0.902738	0.507143	0.0536637	0.482973	0.125	0.657136	0.969824	0	1	1	-0.5	0.207031	0.666519	0.489286	0.0641604	0.384962	-0.258242	0.394284	0.656706	-0.35	0.200945	0.883853	-0.478571	0.0711308	0.548016	-0.439286	0.101361	0.732232	-0.382143	0.159824	0.655685	-0.485714	0.0664263	0.4056	-0.0821429	0.771029	0.968602	-0.0178571
Prevotella_jejuni	0.203077	0.330257	0.896745	0.227799	0.181482	0.772344	0.189704	0.267795	0.615075	0.0888031	0.606529	0.902738	0.239897	0.158758	0.714084	0.334106	0.0464228	0.626708	0.0211068	0.902753	0.955856	-0.45974	0.0360083	0.421133	0.353153	0.0346222	0.2337	0.389763	0.0226886	0.240499	0.320463	0.0567127	0.510415	0.472072	0.00365092	0.0792734	0.631918	3.56984e-05	0.00192772	0.340283	0.042286	0.371296	0.543629	0.000611081	0.0329984	0.0223938	0.896854	0.968602	0.405322
Prevotella_melaninogenica	-0.00637899	0.968838	0.970822	0.217742	0.0864737	0.772344	0.0489151	0.703422	0.903377	0.22427	0.0772234	0.902738	0.209581	0.099239	0.595434	0.218702	0.0850611	0.788605	0.0439228	0.732494	0.945068	-0.134878	0.432864	0.809254	0.0529474	0.680244	0.935266	0.192498	0.140606	0.414008	0.195325	0.125002	0.843763	0.206413	0.104573	0.548016	0.144201	0.259511	0.732232	0.280242	0.0261087	0.371296	0.231759	0.0676001	0.4056	-0.0253456	0.843688	0.968602	0.133739
Prevotella_nigrescens	0.0485036	0.84843	0.970822	-0.0391304	0.855948	0.96559	0.212174	0.319571	0.663725	-0.0304348	0.887734	0.921878	-0.166957	0.435538	0.79244	0.124348	0.562649	0.969824	0.106957	0.618881	0.945068	0.196429	0.482899	0.809254	-0.0652174	0.762069	0.935266	-0.0231508	0.918549	0.970258	0.0904348	0.674303	0.966735	0.0408696	0.849615	0.985814	-0.0565217	0.79307	0.970456	-0.0313043	0.884547	0.967369	0.0330435	0.878178	0.967788	-0.0443478	0.836977	0.968602	0.433913
Prevotella_oulorum	0.5	0.25317	0.849928	-0.05	0.898353	0.96559	-0.466667	0.205386	0.615075	-0.1	0.797972	0.902738	-0.133333	0.732368	0.924071	0.266667	0.487922	0.969824	-0.35	0.35582	0.945068	-0.642857	0.0855589	0.537799	-0.0166667	0.966055	1	-0.0166667	0.966055	0.970258	0.316667	0.406397	0.933028	0.05	0.898353	0.985814	0.316667	0.406397	0.932151	0.133333	0.732368	0.960708	0.1	0.797972	0.967788	0.233333	0.545699	0.968602	0.380952
Prevotella_pallens	-0.170565	0.358941	0.896745	-0.0980574	0.511999	0.892888	0.205944	0.164894	0.615075	0.0121415	0.935442	0.935442	0.117484	0.431593	0.79244	-0.0433626	0.772267	0.969824	-0.0725023	0.62817	0.945068	0.0126496	0.951096	0.951096	-0.0910037	0.542952	0.935266	0.124172	0.421936	0.677655	0.0130666	0.930535	0.966735	0.035037	0.815136	0.985814	-0.104764	0.483416	0.966832	0.00728492	0.961239	0.979376	0.0512257	0.732386	0.967788	-0.198427	0.181204	0.968602	-0.0160738
Prevotella_salivae	-0.669113	0.000661187	0.0127505	0.0354278	0.844821	0.96559	0.119987	0.505985	0.851997	0.092246	0.609651	0.902738	0.182821	0.308514	0.79244	-0.0822193	0.6492	0.969824	0.0681818	0.706165	0.945068	-0.181955	0.442621	0.809254	0.169452	0.345816	0.935266	-0.0717742	0.701204	0.844633	-0.0852273	0.63723	0.966735	-0.186832	0.297836	0.875112	0.00434492	0.980855	0.999361	0.0237299	0.895712	0.967369	-0.11631	0.519198	0.910341	0.0264037	0.884036	0.968602	-0.0310829
Prevotella_shahii	0.316667	0.406397	0.896745	0.0153846	0.95837	0.96559	0.331868	0.246377	0.615075	0.248352	0.39192	0.902738	0.0505495	0.863742	0.957549	-0.230769	0.427336	0.969824	0.182418	0.532509	0.945068	-0.392857	0.383317	0.809254	0.12967	0.658619	0.935266	-0.010989	0.970258	0.970258	-0.0505495	0.863742	0.966735	-0.120879	0.680607	0.985814	0.164835	0.573346	0.970456	-0.0593407	0.840302	0.967369	0.0461538	0.875503	0.967788	0.279121	0.333845	0.968602	-0.192308
Prevotella_sp_oral_taxon_306	0.142857	0.735765	0.970822	-0.013986	0.96559	0.96559	0.699301	0.0113742	0.204736	0.146853	0.648796	0.902738	0.0979021	0.762122	0.924071	-0.13986	0.664633	0.969824	-0.265734	0.403833	0.945068	0.25	0.588724	0.809496	-0.713287	0.00920178	0.0993792	-0.328671	0.296904	0.605228	-0.286713	0.366251	0.933028	-0.321678	0.30791	0.875112	-0.538462	0.0708943	0.732232	-0.181818	0.571701	0.960708	-0.398601	0.199335	0.717608	-0.20979	0.512841	0.968602	-0.188811
Tannerella_sp_oral_taxon_HOT_286	0.173626	0.552767	0.943301	0.358101	0.144529	0.772344	0.162023	0.520665	0.851997	0.285862	0.25017	0.902738	0.327141	0.185133	0.714084	-0.0113519	0.964342	1	-0.267286	0.283608	0.945068	-0.335165	0.262943	0.749044	0.114551	0.650834	0.935266	-0.141176	0.602003	0.779769	-0.0712074	0.778883	0.966735	-0.21775	0.385396	0.945972	0.141383	0.575754	0.970456	0.106295	0.67464	0.960708	-0.126935	0.615727	0.967788	0.0485036	0.84843	0.968602	-0.110294
Capnocytophaga_leadbetteri	-0.885714	0.0188455	0.126534	0.10303	0.776998	0.96559	-0.187879	0.603218	0.903377	0.490909	0.149656	0.902738	-0.321212	0.365468	0.79244	-0.212121	0.556306	0.969824	0.10303	0.776998	0.945068	-0.6	0.284757	0.749044	0.139394	0.700932	0.935266	-0.2	0.579584	0.779769	-0.187879	0.603218	0.966735	-0.10303	0.776998	0.985814	0.0424242	0.907364	0.986989	-0.2	0.579584	0.960708	-0.115152	0.75142	0.967788	-0.163636	0.651477	0.968602	-0.05
Gemella_sanguinis	-0.190476	0.651401	0.954356	-0.05	0.898353	0.96559	-0.15	0.700094	0.903377	0.0333333	0.932157	0.935442	-0.4	0.286105	0.79244	-0.6	0.0876228	0.788605	-0.166667	0.668231	0.945068	1	0	0	-0.333333	0.380713	0.935266	-0.533333	0.139227	0.414008	-0.333333	0.380713	0.933028	-0.566667	0.111633	0.548016	0.0333333	0.932157	0.986989	-0.116667	0.765008	0.960708	-0.15	0.700094	0.967788	0.333333	0.380713	0.968602	0.25
Streptococcus_infantis	0.00928793	0.970822	0.970822	0.203115	0.281702	0.845107	0.217798	0.247607	0.615075	-0.0460512	0.809057	0.902738	0.195996	0.299267	0.79244	-0.0300334	0.874815	1	-0.132369	0.485623	0.945068	-0.3	0.212074	0.666519	0.308565	0.0971094	0.484267	-0.175973	0.352279	0.626559	0.0122358	0.948833	0.966735	0.106118	0.576766	0.985814	0.111457	0.557628	0.970456	0.170634	0.367309	0.960708	0.170634	0.367309	0.910341	-0.0393771	0.836328	0.968602	-0.0322934
Streptococcus_mitis	0.379829	0.0556284	0.326817	-0.176835	0.256635	0.815192	0.0215947	0.890676	0.903377	-0.168076	0.28132	0.902738	-0.0696164	0.657337	0.924071	0.0176684	0.910463	1	0.219722	0.156856	0.945068	0.0884615	0.674128	0.847475	-0.0866808	0.580471	0.935266	0.205251	0.192244	0.485188	0.0208396	0.894476	0.966735	0.0712776	0.649682	0.985814	-0.0874358	0.577166	0.970456	-0.259438	0.0929529	0.501946	0.0077016	0.960907	0.986259	-0.117034	0.45482	0.968602	-0.150697
Streptococcus_oralis	0.5	0.25317	0.849928	-0.428571	0.143971	0.772344	-0.197802	0.517131	0.851997	-0.120879	0.694047	0.902738	-0.230769	0.448127	0.79244	0.0164835	0.957376	1	0.368132	0.215857	0.945068	0.212121	0.556306	0.809254	-0.148352	0.628609	0.935266	0.445055	0.127524	0.414008	0.115385	0.70739	0.966735	0.0989011	0.747868	0.985814	0.104396	0.734304	0.970456	-0.197802	0.517131	0.960708	-0.00549451	0.985787	0.986259	-0.0714286	0.816628	0.968602	-0.252747
Megasphaera_micronuciformis	0.222807	0.359216	0.896745	-0.148352	0.460221	0.892888	-0.435897	0.023036	0.310986	-0.336386	0.086234	0.902738	-0.294261	0.136253	0.66888	-0.0970696	0.630046	0.969824	0.115385	0.566573	0.945068	-0.161765	0.549483	0.809254	-0.434066	0.0236844	0.182708	-0.244615	0.23861	0.54984	-0.041514	0.837108	0.966735	0.0286935	0.887025	0.985814	-0.028083	0.889414	0.986989	0.245421	0.217247	0.73321	0.116606	0.562446	0.949128	-0.270452	0.172443	0.968602	-0.030525
Veillonella_atypica	-0.177045	0.377003	0.896745	-0.108176	0.495297	0.892888	-0.0352484	0.824617	0.903377	-0.0694433	0.662118	0.902738	0.0509683	0.74855	0.924071	-0.0491856	0.757073	0.969824	-0.152581	0.334716	0.945068	-0.193676	0.3878	0.809254	0.0905113	0.568644	0.935266	0.150281	0.354656	0.626559	0.165708	0.294283	0.883853	0.224698	0.152536	0.68641	0.199741	0.204717	0.732232	0.264241	0.0908364	0.501946	0.290819	0.0616984	0.4056	-0.0119115	0.940319	0.976486	0.173921
Veillonella_dispar	-0.0938735	0.67008	0.954356	-0.159091	0.376523	0.892888	-0.0481283	0.790262	0.903377	-0.257687	0.147672	0.902738	-0.166444	0.354571	0.79244	-0.102941	0.568631	0.969824	-0.187834	0.295204	0.945068	0.0196078	0.938446	0.951096	-0.0558155	0.757692	0.935266	-0.0274194	0.883591	0.955721	-0.136364	0.449236	0.933028	-0.0404412	0.823185	0.985814	-0.19385	0.279723	0.732232	-0.0969251	0.591551	0.960708	-0.0364305	0.840484	0.967788	-0.0457888	0.800248	0.968602	-0.136364
Veillonella_parvula	0.371429	0.468478	0.917436	-0.353846	0.21454	0.772344	0.0417582	0.887287	0.903377	-0.340659	0.233316	0.902738	0.0989011	0.736585	0.924071	-0.107692	0.714031	0.969824	-0.367033	0.196739	0.945068	-0.428571	0.289403	0.749044	-0.142857	0.626117	0.935266	0.549451	0.0517706	0.335553	0.274725	0.34183	0.933028	0.283516	0.325966	0.880108	0.151648	0.604791	0.970456	-0.103297	0.725282	0.960708	0.248352	0.39192	0.910341	-0.0725275	0.805376	0.968602	0.112088
Veillonella_tobetsuensis	0.0285714	0.957155	0.970822	-0.0666667	0.86469	0.96559	-0.45	0.224216	0.615075	-0.416667	0.264586	0.902738	-0.6	0.0876228	0.595434	-0.216667	0.575515	0.969824	0.116667	0.765008	0.945068				-0.133333	0.732368	0.935266	-0.566667	0.111633	0.414008	-0.516667	0.15439	0.860625	-0.266667	0.487922	0.972939	-0.05	0.898353	0.986989	-0.1	0.797972	0.967369	-0.316667	0.406397	0.910341	-0.283333	0.46003	0.968602	-0.25
Fusobacterium_periodonticum	0.57594	0.00787094	0.0739868	0.244501	0.177448	0.772344	0.0260264	0.887559	0.903377	0.361804	0.0418753	0.902738	0.00806452	0.96506	0.96506	-0.121334	0.508283	0.969824	0.107038	0.559834	0.945068	0.180451	0.446465	0.809254	0.0113636	0.95078	1	-0.420968	0.0183584	0.240499	-0.254765	0.159375	0.860625	-0.301686	0.0933371	0.548016	-0.0505865	0.783354	0.970456	-0.105572	0.565254	0.960708	-0.282991	0.116549	0.52447	0.162023	0.375643	0.968602	0.0242492
Lautropia_mirabilis	0.157143	0.575953	0.943301	0.341739	0.102167	0.772344	0.38	0.0670056	0.452288	0.230435	0.278678	0.902738	0.465217	0.0219777	0.40377	0.123478	0.565405	0.969824	-0.0504348	0.814956	0.945068	-0.538462	0.0469761	0.421133	0.169565	0.428295	0.935266	0.129447	0.556083	0.775589	0.232174	0.274965	0.883853	0.167826	0.433117	0.972939	-0.0582609	0.786844	0.970456	-0.0156522	0.942132	0.979376	0.0947826	0.659543	0.967788	-0.0182609	0.932507	0.976486	-0.00956522
Neisseria_elongata	0.0952381	0.822505	0.970822	-0.430303	0.214492	0.772344	0.29697	0.404702	0.728463	-0.333333	0.346594	0.902738	0.284848	0.425038	0.79244	-0.248485	0.488776	0.969824	-0.224242	0.533401	0.945068	0.142857	0.759945	0.879937	0.151515	0.676065	0.935266	0.187879	0.603218	0.779769	0.10303	0.776998	0.966735	-0.0545455	0.881036	0.985814	-0.393939	0.259998	0.732232	-0.309091	0.384841	0.960708	-0.236364	0.510885	0.910341	-0.0909091	0.802772	0.968602	-0.733333
Neisseria_flavescens	-0.462067	0.00398826	0.0468621	0.0904283	0.48826	0.892888	0.0670545	0.607632	0.903377	0.120254	0.355935	0.902738	-0.17303	0.182356	0.714084	-0.187678	0.147506	0.883721	-0.194236	0.133622	0.945068	0.239897	0.158758	0.666519	-0.180011	0.165073	0.704611	-0.327325	0.012139	0.214456	-0.328239	0.00980653	0.176518	-0.312163	0.0143185	0.193299	-0.192438	0.137327	0.732232	-0.147964	0.255118	0.810375	-0.298572	0.0194253	0.253247	-0.0405605	0.756286	0.968602	-0.129515
Neisseria_mucosa	-0.0357143	0.939408	0.970822	0.357143	0.23093	0.779388	0.32967	0.271335	0.615075	0.21978	0.470615	0.902738	0.043956	0.886619	0.957549	-0.115385	0.70739	0.969824	-0.686813	0.0095095	0.256756	0.1	0.872889	0.936758	-0.692308	0.00873032	0.0993792	-0.384615	0.21702	0.522821	-0.0989011	0.747868	0.966735	-0.0604396	0.844502	0.985814	-0.21978	0.470615	0.966832	-0.043956	0.886619	0.967369	-0.203297	0.505315	0.910341	0.258242	0.394284	0.968602	-0.164835
Neisseria_sicca	0.0909091	0.802772	0.970822	0.530209	0.0111399	0.24467	0.0378317	0.867254	0.903377	0.254658	0.252743	0.902738	0.133823	0.552696	0.904214	0.128176	0.569723	0.969824	-0.0841333	0.709709	0.945068	0.552448	0.0625115	0.458418	-0.0310559	0.890877	0.991299	-0.732331	0.000241216	0.0127845	-0.103331	0.647236	0.966735	-0.272727	0.219455	0.790038	-0.0547713	0.808714	0.970456	-0.0310559	0.890877	0.967369	-0.326934	0.137515	0.571215	0.225296	0.313412	0.968602	0.0337662
Neisseria_sp_oral_taxon_014	0.3	0.623838	0.945818	-0.50303	0.138334	0.772344	-0.648485	0.0425401	0.421581	-0.369697	0.29305	0.902738	-0.381818	0.276255	0.79244	0.0545455	0.881036	1	0.115152	0.75142	0.945068	-0.214286	0.644512	0.84299	0.236364	0.510885	0.935266	0.0181818	0.96024	0.970258	-0.175758	0.627188	0.966735	0.0181818	0.96024	0.985814	-0.0909091	0.802772	0.970456	0.175758	0.627188	0.960708	-0.030303	0.933773	0.986259	0.406061	0.244282	0.968602	0.345455
Neisseria_subflava	-0.260606	0.467089	0.917436	-0.0901099	0.759339	0.96559	-0.349451	0.22069	0.615075	-0.120879	0.680607	0.902738	-0.217582	0.454919	0.79244	-0.0901099	0.759339	0.969824	0.257143	0.374812	0.945068	0.190476	0.651401	0.84299	-0.0681319	0.816984	0.972735	-0.20979	0.512841	0.765269	-0.349451	0.22069	0.883853	-0.213187	0.464303	0.972939	-0.12967	0.658619	0.970456	-0.0989011	0.736585	0.960708	-0.103297	0.725282	0.967788	0.103297	0.725282	0.968602	0.208791
Campylobacter_concisus	0.757576	0.0111434	0.0872903	-0.191209	0.512584	0.892888	-0.112088	0.702833	0.903377	-0.134066	0.64772	0.902738	-0.125275	0.669582	0.924071	-0.437363	0.117845	0.883721	0.16044	0.583753	0.945068	0.58042	0.047856	0.421133	-0.604396	0.0220569	0.182708	-0.472527	0.102981	0.414008	-0.235165	0.418334	0.933028	-0.331868	0.246377	0.831523	-0.345055	0.226949	0.732232	-0.16044	0.583753	0.960708	-0.331868	0.246377	0.831523	-0.331868	0.246377	0.968602	-0.417582
Haemophilus_parainfluenzae	0.113162	0.582037	0.943301	-0.0945982	0.5365	0.905343	-0.0245059	0.873048	0.903377	-0.0280632	0.854804	0.921878	-0.339526	0.0225033	0.40377	-0.0766798	0.616619	0.969824	0.106588	0.485878	0.945068	-0.0223077	0.915709	0.951096	-0.0193676	0.899512	0.991299	-0.29251	0.0569807	0.335553	-0.520817	0.000244595	0.0132081	-0.416733	0.00440408	0.0792734	-0.238603	0.114461	0.732232	-0.208169	0.169992	0.655685	-0.358103	0.015721	0.253247	-0.242556	0.108405	0.968602	0.18801
Prevotella_oris				-1	0	0	-0.2	0.74706	0.903377	-1	0	0	-1	0	0	-0.6	0.284757	0.969824	-0.3	0.623838	0.945068				-0.1	0.872889	0.991299	-0.7	0.18812	0.485188	-0.6	0.284757	0.883853	-0.6	0.284757	0.875112	-0.6	0.284757	0.732232	-1	0	0	-0.7	0.18812	0.717608	-1	0	0	-0.1
Gemella_haemolysans				-0.785714	0.0362385	0.489219	-0.392857	0.383317	0.728463	-0.5	0.25317	0.902738	0.0357143	0.939408	0.96506	0	1	1	0.214286	0.644512	0.945068	-0.6	0.208	0.666519	-0.357143	0.431611	0.935266	0.678571	0.0937503	0.414008	0.0357143	0.939408	0.966735	0.142857	0.759945	0.985814	0	1	1	-0.142857	0.759945	0.960708	0.142857	0.759945	0.967788	-0.607143	0.148231	0.968602	0.142857
Streptococcus_parasanguinis				0.571429	0.13896	0.772344	0.904762	0.00200828	0.0542234	0.238095	0.570156	0.902738	0.047619	0.910849	0.964429	-0.166667	0.693239	0.969824	-0.928571	0.000862968	0.0466003				-0.0238095	0.955374	1	0.166667	0.693239	0.844633	-0.119048	0.778886	0.966735	-0.0238095	0.955374	0.985814	-0.166667	0.693239	0.970456	-0.238095	0.570156	0.960708	-0.309524	0.455645	0.910341	-0.357143	0.385121	0.968602	-0.0238095
Faecalibacterium_prausnitzii				0.5	0.391002	0.892888	0.6	0.284757	0.615075	-0.5	0.391002	0.902738	-0.9	0.0373861	0.40377	0	1	1	-0.1	0.872889	0.951519				-0.4	0.504632	0.935266	-0.2	0.74706	0.860743	-0.9	0.0373861	0.504712	-0.4	0.504632	0.972939	-0.3	0.623838	0.970456	-0.5	0.391002	0.960708	-0.3	0.623838	0.967788	-0.1	0.872889	0.968602	0.2
Veillonella_infantium				-0.357143	0.431611	0.892888	-0.5	0.25317	0.615075	0.107143	0.819151	0.902738	0.0714286	0.879048	0.957549	0.535714	0.215217	0.883721	0.678571	0.0937503	0.945068				0.464286	0.293934	0.935266	0.714286	0.110787	0.414008	0.107143	0.819151	0.966735	0.75	0.0521814	0.469633	0.642857	0.119392	0.732232	0	1	1	0.821429	0.0234488	0.253247	-0.285714	0.534509	0.968602	0.357143
Aggregatibacter_segnis				0.0285714	0.957155	0.96559	0.428571	0.396501	0.728463	-0.314286	0.544093	0.902738	-0.142857	0.787172	0.924071	-0.6	0.208	0.883721	-0.371429	0.468478	0.945068				-0.2	0.704	0.935266	-0.428571	0.396501	0.656706	-0.142857	0.787172	0.966735	-0.142857	0.787172	0.985814	0.0285714	0.957155	0.993968	-0.6	0.208	0.73321	-0.428571	0.396501	0.910341	-0.314286	0.544093	0.968602	-0.7
Haemophilus_sp_HMSC71H05				-0.371429	0.468478	0.892888	-0.6	0.208	0.615075	-0.657143	0.156175	0.902738	-0.0285714	0.957155	0.96506	1	0	0	0.142857	0.787172	0.945068				0.6	0.208	0.802286				0.6	0.208	0.883853	0.714286	0.110787	0.548016	0.542857	0.265703	0.732232	0.828571	0.0415627	0.371296	0.714286	0.110787	0.52447	0.828571	0.0415627	0.968602	0.942857
[truncated: 341 more columns]

## Sheet: C) Proteins - Saliva
	IL8		VEGFA		CD8A		CDCP1		CD244		IL7		OPG		LAP TGF-beta-1		uPA		IL6		IL-17C		MCP-1		IL-17A		CXCL11		AXIN1		TRAIL		CXCL9		CST5		OSM		CXCL1		CCL4		CD6		SCF		IL18		SLAMF1
	Correlation	P-Value	Correlation	P-Value	Correlation	P-Value	Correlation	P-Value	Correlation	P-Value	Correlation	P-Value	Correlation	P-Value	Correlation	P-Value	Correlation	P-Value	Correlation	P-Value	Correlation	P-Value	Correlation	P-Value	Correlation	P-Value	Correlation	P-Value	Correlation	P-Value	Correlation	P-Value	Correlation	P-Value	Correlation	P-Value	Correlation	P-Value	Correlation	P-Value	Correlation	P-Value	Correlation	P-Value	Correlation	P-Value	Correlation	P-Value	Correlation
Actinomyces_graevenitzii	-0.00659341	0.982153	0.353846	0.21454	-0.586813	0.0273844	0.134066	0.64772	0.151648	0.604791	-0.120879	0.680607	0.0505495	0.863742	0.512088	0.0611985	0.0549451	0.852008	0.604396	0.0220569	-0.393407	0.164032	0.0197802	0.946489	-0.12967	0.658619	0.0945055	0.747938	0.415385	0.139666	0.424176	0.130637	0.138462	0.636885	-0.032967	0.910919	0.648352	0.0121442	-0.103297	0.725282	0.204396	0.483346	0.274725	0.34183	0.0153846	0.95837	0.41978	0.135101	-0.0769231
Actinomyces_odontolyticus	0.0681319	0.816984	0.164835	0.573346	0.173626	0.552767	0.217582	0.454919	0.446154	0.109807	0.195604	0.50275	-0.0549451	0.852008	0.274725	0.34183	-0.12967	0.658619	-0.148352	0.628609	-0.0285714	0.922761	0.156044	0.594235	0.226374	0.436435	0.437363	0.117845	0.507692	0.0638392	0.314286	0.273805	-0.00659341	0.982153	-0.0285714	0.922761	-0.0461538	0.875503	0.226374	0.436435	0.134066	0.64772	0.248352	0.39192	-0.156044	0.594235	-0.0285714	0.922761	0.41978
Actinomyces_oris	0.1	0.872889	-0.1	0.872889	-0.3	0.623838	0	1	-0.4	0.504632	0.8	0.104088	-0.3	0.623838	-0.4	0.504632	0	1	0.7	0.18812	0.1	0.872889	0.2	0.74706	0.1	0.872889	-0.1	0.872889	-0.3	0.623838	0.2	0.74706	-0.7	0.18812	0	1	0.5	0.391002	0.9	0.0373861	-0.4	0.504632	-0.4	0.504632	-0.5	0.391002	0	1	-0.5
Actinomyces_sp_HMSC035G02	-0.2	0.579584	0.212121	0.556306	0.0787879	0.828717	0.115152	0.75142	-0.030303	0.933773	-0.0909091	0.802772	-0.175758	0.627188	-0.284848	0.425038	-0.151515	0.676065	-0.5	0.170471	0.248485	0.488776	-0.660606	0.0375884	0.224242	0.533401	-0.442424	0.200423	-0.381818	0.276255	-0.672727	0.0330412	0.0181818	0.96024	0.0909091	0.802772	-0.29697	0.404702	-0.127273	0.726057	-0.0909091	0.802772	0.2	0.579584	-0.309091	0.384841	-0.10303	0.776998	-0.309091
Actinomyces_sp_ICM47	-0.0282258	0.880192	-0.00604839	0.974239	-0.181048	0.329711	0.00967742	0.958793	-0.156452	0.400638	0.196774	0.288696	-0.13629	0.464736	0.0479839	0.797695	-0.179435	0.33411	0.0122358	0.948833	-0.338306	0.0626707	-0.14879	0.424379	-0.127094	0.51119	-0.202419	0.274805	0.0931452	0.618213	-0.128629	0.490434	0.0129032	0.945075	-0.353226	0.0512701	0.180242	0.331906	0.1875	0.312472	0.041129	0.826121	0.12621	0.498697	-0.237903	0.197484	-0.16129	0.386042	-0.207661
Rothia_aeria	-0.316667	0.406397	0.05	0.898353	-0.2	0.605901	0.533333	0.139227	-0.333333	0.380713	0.25	0.51649	-0.283333	0.46003	-0.366667	0.33174	0.516667	0.15439	0.416667	0.264586	-0.166667	0.668231	-0.116667	0.765008	0.166667	0.668231	0.0833333	0.831214	-0.466667	0.205386	0.116667	0.765008	-0.05	0.898353	-0.133333	0.732368	0.0833333	0.831214	-0.0166667	0.966055	-0.0166667	0.966055	-0.5	0.170471	-0.0833333	0.831214	0.133333	0.732368	-0.683333
Rothia_dentocariosa	0.0473892	0.847234	-0.0824561	0.73718	-0.0192982	0.937498	-0.112281	0.647207	-0.0263158	0.914838	0.114035	0.642044	-0.0210526	0.931828	0.00701754	0.977254	0.054386	0.82499	-0.0134159	0.957864	0.194737	0.424346	0.135088	0.581362	-0.159314	0.541362	0.0175439	0.943171	-0.245614	0.310793	0.207018	0.395116	0.140351	0.566583	-0.0964912	0.694348	0.0210526	0.931828	-0.0701754	0.775282	0.0578947	0.813881	-0.366667	0.122561	0.180702	0.459109	0.168421	0.490672	0.0421053
Rothia_mucilaginosa	0.0414286	0.777457	0.0484694	0.740855	0.0287755	0.844399	-0.0823469	0.573772	0.0530612	0.717281	0.278878	0.0523266	0.0710204	0.627732	0.035	0.811301	-0.0870408	0.552053	-0.106166	0.472644	0.199796	0.168701	0.072449	0.620811	0.154898	0.315392	-0.12449	0.394073	0.108571	0.457736	0.0288776	0.843855	-0.242449	0.093254	-0.152959	0.294057	-0.139082	0.340549	0.162347	0.265063	-0.177653	0.222006	-0.151633	0.298314	-0.0738776	0.613922	0.0344898	0.814002	-0.0561224
Porphyromonas_endodontalis	-0.0821429	0.771029	-0.635714	0.0108607	-0.278571	0.314709	-0.410714	0.128329	-0.546429	0.0350667	-0.3	0.277317	-0.160714	0.567197	-0.410714	0.128329	-0.321429	0.242719	-0.6	0.0233084	-0.0857143	0.761334	-0.421429	0.117699	0.195804	0.541936	-0.403571	0.135768	-0.167857	0.549856	-0.371429	0.17285	-0.371429	0.17285	0.0571429	0.8397	-0.328571	0.23181	-0.182143	0.515882	-0.171429	0.541272	-0.678571	0.00541655	0.0392857	0.889446	-0.396429	0.143495	-0.360714
Porphyromonas_gingivalis	0.285714	0.301936	0.0964286	0.732453	0.378571	0.164091	0.0535714	0.84961	-0.0178571	0.949635	0.253571	0.361816	0.246429	0.375951	0.185714	0.507541	0.357143	0.191275	0.342857	0.210924	0.00714286	0.979844	0.0357143	0.899447	0.272727	0.391097	0.182143	0.515882	-0.482143	0.0687495	-0.0392857	0.889446	0.492857	0.061951	0.0107143	0.96977	0.125	0.657136	0.117857	0.675712	-0.542857	0.0365218	0.2	0.474814	0.292857	0.289472	-0.0392857	0.889446	0.392857
Porphyromonas_somerae	0.0717374	0.599303	-0.0205742	0.880365	-0.0321941	0.813785	-0.12905	0.343175	-0.26309	0.0501081	-0.268011	0.0458171	0.111278	0.414221	-0.146206	0.282275	-0.115789	0.395431	0.190909	0.162661	-0.00539986	0.968494	-0.00936432	0.94539	0.0509502	0.722539	-0.150581	0.267965	-0.144976	0.286389	-0.143336	0.291935	0.170882	0.207956	0.103623	0.447254	0.185919	0.170092	-0.227614	0.0915805	-0.141422	0.298493	-0.0642515	0.638029	0.0667122	0.625186	-0.0145591	0.915187	-0.216678
Porphyromonas_sp_oral_taxon_278	0.0382353	0.888198	-0.167647	0.534857	0.217647	0.418087	-0.0411765	0.879654	0.123529	0.648542	0.132353	0.625106	0.205882	0.444285	0.00588235	0.982751	0.461765	0.0717684	0.0941176	0.728814	0.0588235	0.828681	0.114706	0.672291	-0.118881	0.712884	0.105882	0.696334	-0.0205882	0.939674	0.320588	0.226045	0.235294	0.380356	0.547059	0.0283011	-0.0558824	0.837137	-0.0647059	0.811821	-0.241176	0.368207	0.241176	0.368207	0.288235	0.278984	0.0794118	0.770025	0.452941
Alloprevotella_rava	0	1	0.1	0.872889	0.5	0.391002	0.6	0.284757	0.3	0.623838	0.4	0.504632	-0.1	0.872889	0.9	0.0373861	0	1	-0.5	0.391002	-0.1	0.872889	0.3	0.623838	0.3	0.623838	0.3	0.623838	-0.2	0.74706	-0.5	0.391002	-0.1	0.872889	0	1	-1	0	0.4	0.504632	-0.1	0.872889	0.6	0.284757	0.3	0.623838	-0.5	0.391002	-0.2
Alloprevotella_tannerae	0.108735	0.447534	0.0556561	0.698082	0.00733032	0.959284	-0.0249774	0.861882	-0.148869	0.297132	0.0611765	0.669775	0.0703167	0.623907	0.00977376	0.94573	-0.141538	0.321819	-0.234958	0.100494	0.0904072	0.52809	-0.0961991	0.501885	0.19371	0.197084	-0.0221719	0.877268	0.0325792	0.820459	0.0809955	0.572065	0.11629	0.41642	0.0302262	0.833234	-0.0639819	0.65556	0.157376	0.270065	0.119276	0.404469	0.0460633	0.748231	-0.273303	0.0523178	0.0257919	0.857424	0.176833
Prevotella_copri	0.610714	0.0155928	0.735714	0.00176987	-0.228571	0.412566	-0.0607143	0.829812	0.303571	0.271356	0.307143	0.265473	0.460714	0.0839334	0.435714	0.104493	0.271429	0.327789	0.0392857	0.889446	-0.357143	0.191275	0.507143	0.0536637	0.103571	0.71338	0.621429	0.013402	0.453571	0.0894859	0.196429	0.482899	0.489286	0.0641604	0.325	0.237225	0.564286	0.0284325	0.417857	0.121173	0.442857	0.0982941	0.15	0.59363	0.0642857	0.819948	0.542857	0.0365218	-0.0607143
Prevotella_denticola	-0.107692	0.714031	-0.2	0.493004	0.0461538	0.875503	-0.178022	0.542597	-0.0417582	0.887287	0.182418	0.532509	-0.279121	0.333845	-0.186813	0.522504	0.301099	0.295514	-0.142857	0.626117	0.032967	0.910919	0.0197802	0.946489	0.142857	0.641516	-0.450549	0.105933	0.0593407	0.840302	-0.182418	0.532509	-0.516484	0.0586372	0.257143	0.374812	-0.0285714	0.922761	0.134066	0.64772	-0.0197802	0.946489	-0.481319	0.0814183	0.243956	0.400625	-0.217582	0.454919	-0.23956
Prevotella_histicola	0.152821	0.456087	0.149402	0.466344	0.261538	0.196841	-0.0434188	0.833196	0.202051	0.322246	0.113162	0.582037	0.256752	0.205459	0.202735	0.320577	0.107009	0.602853	-0.00923077	0.964304	0.0755556	0.713741	0.0755556	0.713741	-0.404348	0.0500239	-0.189744	0.353202	0.134359	0.512865	0.112479	0.584334	0.0304274	0.882696	0.0823932	0.689051	0.0598291	0.771567	0.19453	0.340961	0.0441026	0.830607	0.0482051	0.815105	-0.405812	0.0396921	-0.0926496	0.652596	0.101538
Prevotella_intermedia	-0.160714	0.567197	-0.507143	0.0536637	0.346429	0.205896	-0.260714	0.347979	-0.157143	0.575953	-0.264286	0.341174	-0.289286	0.295665	-0.582143	0.0227937	-0.232143	0.405099	-0.261538	0.366411	0.742857	0.00150949	-0.267857	0.334444	-0.0659341	0.830542	-0.482143	0.0687495	-0.517857	0.0480041	-0.225	0.420105	-0.196429	0.482899	0.317857	0.248291	-0.467857	0.0786302	-0.257143	0.35486	-0.460714	0.0839334	-0.139286	0.620546	-0.0535714	0.84961	-0.439286	0.101361	0.0428571
Prevotella_jejuni	-0.0478228	0.788256	-0.121772	0.492682	-0.134912	0.446819	-0.0560733	0.752778	0.182277	0.302182	0.0233766	0.895596	-0.288312	0.0982139	-0.257754	0.141093	0.0151261	0.932337	-0.0976318	0.582794	-0.258671	0.139635	-0.0530176	0.765864	-0.144795	0.429134	-0.241864	0.16817	-0.146218	0.409286	0.145607	0.411268	0.127884	0.471057	-0.1233	0.487228	0.0832697	0.639645	-0.0566845	0.750168	0.0609626	0.73198	-0.0166539	0.92552	-0.062796	0.724229	0.0725745	0.683356	0.41971
Prevotella_melaninogenica	0.087302	0.50715	-0.00905807	0.945237	0.0839122	0.523842	0.0691859	0.599397	-0.0123923	0.925129	0.0398444	0.762453	0.060239	0.647521	0.0739094	0.574644	0.0428452	0.745146	0.0578025	0.663669	-0.0322312	0.806864	0.0399555	0.76181	-0.210606	0.122736	0.0807447	0.539684	0.0597388	0.650256	0.103195	0.43267	0.0803557	0.541645	-0.0267296	0.839348	0.000889136	0.99462	0.0776327	0.555471	0.196888	0.131604	0.109475	0.405038	0.0275076	0.834737	-0.114476	0.383785	0.176327
Prevotella_nigrescens	0.0285714	0.902156	0.102597	0.658097	0.276623	0.224791	0.235065	0.30503	0.537662	0.0119433	0.175325	0.44716	0.316883	0.161633	0.171429	0.457477	0.371429	0.0973584	0.377922	0.0911966	-0.012987	0.955444	0.145455	0.529283	0.0588235	0.816654	0.22987	0.31615	0.0766234	0.741311	0.236364	0.302288	0.472727	0.0304552	0.162338	0.48202	-0.266234	0.243399	0.087013	0.707631	0.0831169	0.720203	0.28961	0.202877	0.293506	0.196593	-0.149351	0.518188	0.480519
Prevotella_oulorum	0.2	0.605901	0.233333	0.545699	0.4	0.286105	0.266667	0.487922	0.233333	0.545699	0.2	0.605901	0.366667	0.33174	0.15	0.700094	0.5	0.170471	-0.285714	0.492726	-0.183333	0.63682	0.0666667	0.86469	0.233333	0.545699	-0.1	0.797972	0.0333333	0.932157	0.3	0.432845	0.383333	0.308495	-0.0333333	0.932157	0.0166667	0.966055	-0.0333333	0.932157	0.283333	0.46003	0.0666667	0.86469	0.0333333	0.932157	0.116667	0.765008	0.266667
Prevotella_pallens	-0.022833	0.883041	0.0823115	0.595296	-0.264271	0.0830113	-0.0701903	0.650732	-0.15222	0.323933	-0.153066	0.32122	-0.0969697	0.531193	-0.00577872	0.970303	0.025229	0.870866	0.224524	0.142858	-0.29105	0.0552693	0.178999	0.244998	-0.213415	0.180325	0.0589147	0.704037	0.107541	0.487164	-0.14024	0.363898	0.0796335	0.607364	-0.169697	0.270789	-0.000563777	0.997102	-0.185483	0.228038	-0.0534179	0.730561	-0.133756	0.386712	0.190275	0.216033	-0.243411	0.111346	-0.0483439
Prevotella_salivae	0.0274194	0.883591	0.0866935	0.642842	0.224194	0.225333	0.143952	0.439766	0.217339	0.240208	0.110887	0.552607	-0.016129	0.931373	0.0846774	0.650618	0.126613	0.497315	-0.372984	0.0387728	0.101613	0.586498	0.141129	0.448879	-0.171524	0.364778	-0.0467742	0.802694	0.0766129	0.682073	-0.046371	0.804362	-0.106855	0.56723	-0.0721774	0.699603	-0.385484	0.0322229	0.0754032	0.686838	0.119355	0.522483	0.253226	0.169291	-0.194355	0.294784	-0.374597	0.0378719	0.108065
Prevotella_shahii	0.2	0.493004	0.393407	0.164032	0.375824	0.18541	-0.613187	0.0197063	0.608791	0.0208566	0.534066	0.0491599	-0.0637363	0.828626	0.595604	0.0246126	0.301099	0.295514	0.397802	0.158951	0.432967	0.12201	0.274725	0.34183	0.263736	0.383937	0.393407	0.164032	0.371429	0.191021	0.410989	0.144333	-0.032967	0.910919	-0.2	0.493004	0.0593407	0.840302	0.186813	0.522504	0.0637363	0.828626	0.2	0.493004	0.274725	0.34183	0.301099	0.295514	0.564835
Prevotella_sp_oral_taxon_306	0.151515	0.676065	0.187879	0.603218	-0.357576	0.310376	-0.381818	0.276255	-0.272727	0.445838	-0.0424242	0.907364	-0.260606	0.467089	-0.442424	0.200423	0.151515	0.676065	0.272727	0.445838	-0.624242	0.0537178	0.430303	0.214492	-0.115152	0.75142	0.381818	0.276255	0.0424242	0.907364	-0.575758	0.0815528	-0.10303	0.776998	-0.272727	0.445838	-0.0909091	0.802772	0.151515	0.676065	-0.612121	0.0599721	-0.139394	0.700932	0.236364	0.510885	-0.418182	0.229113	-0.781818
Tannerella_sp_oral_taxon_HOT_286	0.395253	0.104497	-0.314757	0.203314	0.0588235	0.816654	-0.73581	0.000500083	-0.23839	0.34078	0.0650155	0.797715	-0.166151	0.50995	-0.131063	0.604194	-0.151703	0.547901	-0.0691434	0.785148	0.112487	0.656757	-0.0464396	0.854814	-0.210784	0.41675	-0.157895	0.531483	0.0650155	0.797715	-0.0361197	0.886853	-0.0753354	0.766392	-0.126935	0.615727	0.135191	0.59275	-0.118679	0.639049	-0.0897833	0.723123	-0.558308	0.0160382	-0.00103199	0.996757	-0.298246	0.229322	-0.215686
Capnocytophaga_leadbetteri	0.369697	0.29305	0.527273	0.117308	-0.151515	0.676065	0.248485	0.488776	0.454545	0.186905	0.321212	0.365468	0.212121	0.556306	0.648485	0.0425401	0.442424	0.200423	-0.2	0.579584	0.624242	0.0537178	-0.0666667	0.854813	0.738095	0.0365528	0.0424242	0.907364	0.551515	0.0984012	0.430303	0.214492	-0.272727	0.445838	0.248485	0.488776	0.612121	0.0599721	0.69697	0.0250967	0.636364	0.0479117	0.636364	0.0479117	-0.272727	0.445838	0.539394	0.107593	0.406061
Gemella_haemolysans	0.464286	0.293934	0.607143	0.148231	0.535714	0.215217	0.535714	0.215217	0.285714	0.534509	0.0357143	0.939408	0.321429	0.482072	-0.142857	0.759945	0.0357143	0.939408	0.321429	0.482072	0.142857	0.759945	0.214286	0.644512	0	1	0.285714	0.534509	-0.678571	0.0937503	0	1	0.642857	0.119392	0.642857	0.119392	0	1	-0.142857	0.759945	-0.714286	0.0713436	0.678571	0.0937503	0.714286	0.0713436	-0.535714	0.215217	0.25
Gemella_sanguinis	-0.133333	0.732368	-0.266667	0.487922	-0.0833333	0.831214	-0.183333	0.63682	0.15	0.700094	-0.216667	0.575515	0.316667	0.406397	-0.0333333	0.932157	0.15	0.700094	0.533333	0.139227	0.116667	0.765008	-0.15	0.700094	0.383333	0.308495	-0.533333	0.139227	0.233333	0.545699	0.15	0.700094	0.0333333	0.932157	-0.166667	0.668231	0.216667	0.575515	-0.333333	0.380713	0.416667	0.264586	0.0166667	0.966055	-0.483333	0.18747	0.266667	0.487922	0.25
Streptococcus_infantis	-0.373971	0.0417675	-0.34416	0.0625616	0.098109	0.606009	-0.163515	0.387926	0.0914349	0.630845	-0.181313	0.337624	-0.392659	0.0318456	-0.146607	0.43948	-0.413571	0.0231012	-0.192436	0.308302	-0.248053	0.186274	-0.337486	0.0681713	-0.281773	0.138648	-0.388209	0.0340143	0.0166852	0.930265	-0.155061	0.413253	-0.449611	0.0126773	-0.0576196	0.762319	-0.265851	0.155621	0.0157953	0.933976	-0.152836	0.420068	-0.177308	0.34858	-0.392659	0.0318456	-0.068743	0.718137	0.210234
Streptococcus_mitis	-0.0107148	0.946989	-0.121951	0.447517	0.236063	0.13731	0.339895	0.0296841	-0.00296167	0.985338	-0.0583624	0.717013	-0.041115	0.798545	-0.13101	0.414236	0.0904181	0.573975	0.199625	0.216838	0.336237	0.0316024	0.019338	0.904479	0.353485	0.0318574	0.0087108	0.956893	-0.275784	0.0809339	0.10784	0.502145	0.128223	0.424323	-0.117422	0.464688	-0.0939024	0.559242	-0.210453	0.186591	-0.128397	0.423689	0.284321	0.0716044	0.11777	0.463355	0.0336237	0.834684	0.140941
Streptococcus_oralis	0.20979	0.512841	0.167832	0.602099	0.426573	0.1667	-0.286713	0.366251	0.00699301	0.982792	0.300699	0.34226	-0.468531	0.124455	-0.321678	0.30791	0.111888	0.729195	-0.013986	0.96559	0.594406	0.0415215	0.0629371	0.845931	-0.10303	0.776998	0.160839	0.617523	-0.461538	0.130948	-0.0699301	0.829024	0.202797	0.527302	-0.783217	0.00258621	-0.0629371	0.845931	-0.013986	0.96559	-0.65035	0.0220342	-0.048951	0.879919	-0.041958	0.896986	0.293706	0.354148	-0.20979
Streptococcus_parasanguinis	-0.571429	0.13896	-0.238095	0.570156	-0.309524	0.455645	-0.333333	0.419753	0.047619	0.910849	-0.0714286	0.866526	-0.785714	0.0208151	-0.309524	0.455645	-0.666667	0.0709877	0.0357143	0.939408	-0.214286	0.610344	-0.547619	0.160026	-0.0952381	0.822505	-0.142857	0.735765	0.047619	0.910849	-0.547619	0.160026	-0.547619	0.160026	-0.428571	0.289403	-0.142857	0.735765	0.0714286	0.866526	-0.595238	0.11953	-0.142857	0.735765	-0.0952381	0.822505	-0.166667	0.693239	0.261905
Faecalibacterium_prausnitzii	0.4	0.504632	0.1	0.872889	0.6	0.284757	-0.1	0.872889	0.7	0.18812	0.8	0.104088	-0.9	0.0373861	0.5	0.391002	0.8	0.104088	-0.1	0.872889	-0.6	0.284757	0.2	0.74706	0.7	0.18812	0.5	0.391002	0.8	0.104088	-0.2	0.74706	-0.9	0.0373861	0.3	0.623838	0.5	0.391002	0.8	0.104088	0.7	0.18812	0.1	0.872889	0.8	0.104088	0.4	0.504632	0.6
Megasphaera_micronuciformis	-0.383535	0.0584102	0.0638462	0.76174	0.0607692	0.77292	-0.05	0.812386	-0.201538	0.334012	0.228462	0.272015	-0.387692	0.0555078	0.204615	0.326528	-0.393077	0.0519163	0.0607692	0.77292	-0.490769	0.0127403	-0.324615	0.113376	-0.08	0.703848	-0.159231	0.447097	0.168462	0.420842	-0.306154	0.136643	-0.271538	0.189178	-0.225385	0.278701	0.246923	0.234069	0.300769	0.144034	-0.291538	0.157362	0.0653846	0.756167	-0.436154	0.0292874	-0.0461538	0.826595	-0.0223077
Veillonella_atypica	-0.0449393	0.78589	0.0115385	0.94442	-0.0797571	0.629346	0.119433	0.468948	0.00546559	0.973657	-0.148583	0.366666	-0.0208502	0.899743	-0.0398785	0.809528	0.0238866	0.885233	0.0697013	0.677541	-0.0340081	0.837158	0.0174089	0.916226	-0.151548	0.363741	-0.118623	0.471989	0.0107287	0.948315	0.201417	0.218857	-0.0710526	0.667319	-0.182794	0.265356	0.177126	0.280714	-0.130769	0.427487	0.181174	0.269686	0.0919028	0.57791	-0.115385	0.484256	0.179757	0.273513	0.0967611
Veillonella_dispar	-0.16396	0.386618	-0.186652	0.323344	-0.0189099	0.920994	0.153726	0.417335	0.00111235	0.995345	-0.274305	0.142405	-0.23693	0.207446	-0.0593993	0.755197	-0.0104561	0.956267	0.132814	0.484145	-0.0892102	0.639213	-0.19644	0.298149	-0.204004	0.279554	-0.23871	0.203953	-0.213348	0.257636	0.361513	0.0496563	-0.196885	0.297034	-0.0843159	0.657777	0.133704	0.481195	-0.193326	0.306027	0.118131	0.534125	0.341046	0.0651328	0.248053	0.186274	0.0682981	0.719888	-0.124805
Veillonella_infantium	-0.214286	0.644512	-0.285714	0.534509	-0.714286	0.0713436	0	1	-0.142857	0.759945	0.535714	0.215217	-0.535714	0.215217	0.214286	0.644512	-0.142857	0.759945	-0.321429	0.482072	-0.214286	0.644512	-0.642857	0.119392	0.285714	0.534509	0.107143	0.819151	-0.0357143	0.939408	-0.142857	0.759945	0.0714286	0.879048	0.0357143	0.939408	0.75	0.0521814	0.571429	0.180202	-0.214286	0.644512	-0.214286	0.644512	-0.25	0.588724	-0.0714286	0.879048	0.25
Veillonella_parvula	0.107692	0.714031	0.0153846	0.95837	0.0989011	0.736585	-0.0813187	0.782275	-0.2	0.493004	-0.248352	0.39192	-0.134066	0.64772	-0.402198	0.153974	0.516484	0.0586372	0.582418	0.0288547	-0.120879	0.680607	0.648352	0.0121442	-0.397802	0.158951	-0.0549451	0.852008	-0.608791	0.0208566	-0.226374	0.436435	0.643956	0.0129422	-0.0901099	0.759339	-0.230769	0.427336	-0.459341	0.0984684	-0.41978	0.135101	-0.0725275	0.805376	0.402198	0.153974	-0.345055	0.226949	-0.0461538
Veillonella_tobetsuensis	-0.25	0.51649	-0.233333	0.545699	0.183333	0.63682	0.366667	0.33174	0.183333	0.63682	0.1	0.797972	-0.166667	0.668231	0.466667	0.205386	0.133333	0.732368	-0.0333333	0.932157	0.0833333	0.831214	-0.433333	0.243952	-0.0166667	0.966055	0.0166667	0.966055	0.0333333	0.932157	0.3	0.432845	-0.5	0.170471	0.183333	0.63682	-0.05	0.898353	-0.1	0.797972	0.15	0.700094	0.6	0.0876228	0.333333	0.380713	-0.05	0.898353	0.616667
Fusobacterium_periodonticum	0.0994438	0.601092	0.0460512	0.809057	0.135484	0.475323	-0.146162	0.440885	0.366852	0.0461421	0.183537	0.331628	0.243159	0.195396	0.322803	0.0818838	0.0140156	0.941402	-0.0816463	0.667988	0.436263	0.0159473	0.0789766	0.678258	0.467643	0.0139063	0.30901	0.0966034	0.408231	0.02512	0.306785	0.0991537	-0.167519	0.376248	0.324583	0.0801173	0.0464961	0.807246	0.226696	0.228332	0.320578	0.0841337	-0.0144605	0.939545	-0.076307	0.688585	0.147052	0.438077	0.240489
Lautropia_mirabilis	0.519763	0.0110211	0.0701581	0.750413	-0.0988142	0.653742	0.0316206	0.886112	0.355731	0.0957346	0.197628	0.366049	-0.000988142	0.99643	0.227273	0.296992	0.456522	0.0285451	-0.0965556	0.669051	-0.0306324	0.88965	0.448617	0.0317834	0.192547	0.390627	0.0978261	0.656998	0.452569	0.0301297	0.268775	0.214942	-0.110672	0.615165	-0.101779	0.644012	0.034585	0.875512	0.150198	0.493944	0.209486	0.33739	0.0632411	0.774367	0.0849802	0.699851	-0.000988142	0.99643	0.12747
Neisseria_elongata	0.224242	0.533401	-0.284848	0.425038	0.272727	0.445838	-0.115152	0.75142	-0.175758	0.627188	0.0909091	0.802772	-0.10303	0.776998	-0.69697	0.0250967	-0.139394	0.700932	-0.515152	0.127553	-0.163636	0.651477	0.0666667	0.854813	-0.0333333	0.932157	0.10303	0.776998	-0.0787879	0.828717	-0.636364	0.0479117	-0.115152	0.75142	0.284848	0.425038	0.0545455	0.881036	0.0909091	0.802772	-0.454545	0.186905	-0.115152	0.75142	0.272727	0.445838	-0.527273	0.117308	-0.163636
Neisseria_flavescens	-0.0327878	0.805275	-0.0486265	0.714565	-0.207598	0.114631	-0.180421	0.171488	-0.210754	0.109101	-0.0171829	0.897223	0.135009	0.307961	-0.0199883	0.880557	0.100292	0.449778	0.0331908	0.804646	-0.0433665	0.744326	-0.128521	0.331997	0.0107109	0.938728	-0.126476	0.339814	0.0794272	0.54985	-0.260783	0.0460515	-0.170602	0.1964	0.150497	0.255226	0.0944477	0.476751	-0.091993	0.488332	-0.026768	0.840507	-0.203156	0.122776	0.140678	0.287898	-0.01654	0.901049	-0.345587
Neisseria_mucosa	-0.17033	0.577975	0.021978	0.943186	-0.0824176	0.788951	0.43956	0.13286	0.043956	0.886619	-0.159341	0.603088	-0.043956	0.886619	0.164835	0.590479	0.0494505	0.872544	-0.0604396	0.844502	-0.208791	0.493622	-0.428571	0.143971	0.0363636	0.915468	-0.120879	0.694047	0.010989	0.971578	-0.285714	0.344	0.126374	0.680785	0.159341	0.603088	-0.247253	0.415405	-0.032967	0.914856	0.467033	0.107609	0.346154	0.246625	-0.0769231	0.802763	-0.164835	0.590479	-0.142857
Neisseria_sicca	-0.129305	0.566299	0.209486	0.349447	0.250141	0.261546	-0.027668	0.902723	0.385658	0.0762927	0.237719	0.286749	-0.0717109	0.751146	0.273857	0.217476	0.149633	0.506287	-0.422925	0.0498734	0.277244	0.211611	0.0197628	0.930438	0.322807	0.177665	-0.000564653	0.99801	0.193676	0.3878	0.209486	0.349447	-0.113495	0.615037	0.36533	0.0945453	0.00846979	0.970159	0.177866	0.428412	0.404856	0.0616172	0.233202	0.296276	0.330322	0.133246	-0.0107284	0.962207	-0.143986
Neisseria_sp_oral_taxon_014	0.0545455	0.881036	0.309091	0.384841	0.430303	0.214492	0.29697	0.404702	-0.0181818	0.96024	0.030303	0.933773	-0.175758	0.627188	0.115152	0.75142	-0.224242	0.533401	0.248485	0.488776	0.454545	0.186905	0.0181818	0.96024	0.684848	0.0288828	-0.139394	0.700932	-0.0666667	0.854813	0.236364	0.510885	0.0787879	0.828717	-0.187879	0.603218	0.0424242	0.907364	0.369697	0.29305	0.284848	0.425038	-0.0181818	0.96024	-0.248485	0.488776	0.10303	0.776998	0.2
Neisseria_subflava	0.0373626	0.899093	0.336264	0.239792	-0.00659341	0.982153	0.424176	0.130637	0.367033	0.196739	0.349451	0.22069	0.345055	0.226949	0.331868	0.246377	0.0857143	0.770785	0.463736	0.0948763	0.120879	0.680607	0.0285714	0.922761	-0.0545455	0.873447	-0.213187	0.464303	0.38022	0.179906	0.0681319	0.816984	-0.226374	0.436435	-0.358242	0.208498	0.279121	0.333845	0.323077	0.259874	0.120879	0.680607	-0.384615	0.174509	-0.147253	0.615419	0.520879	0.0561539	-0.643956
Campylobacter_concisus	0.324176	0.279882	0.21978	0.470615	-0.335165	0.262943	-0.148352	0.628609	-0.010989	0.971578	0.021978	0.943186	-0.159341	0.603088	0.401099	0.174357	-0.335165	0.262943	0.706294	0.0102452	0.159341	0.603088	0.32967	0.271335	0.43956	0.13286	0.368132	0.215857	0.714286	0.00608831	-0.0384615	0.900724	0.043956	0.886619	-0.203297	0.505315	0.576923	0.0389926	0.17033	0.577975	-0.0934066	0.7615	-0.214286	0.482054	0.043956	0.886619	0.0714286	0.816628	-0.362637
Aggregatibacter_segnis	0.371429	0.468478	0.142857	0.787172	-0.0857143	0.871743	-0.0857143	0.871743	-0.257143	0.622787	0.314286	0.544093	0.314286	0.544093	0.257143	0.622787	0.314286	0.544093	0.371429	0.468478	-0.428571	0.396501	0.771429	0.0723965			0.485714	0.328723	0.0857143	0.871743	0.428571	0.396501	0.142857	0.787172	0.2	0.704	-0.142857	0.787172	-0.0857143	0.871743	0.0857143	0.871743	0.0285714	0.957155	0.257143	0.622787	0.0857143	0.871743	0.485714
Haemophilus_parainfluenzae	-0.151515	0.326204	-0.212967	0.165144	-0.355743	0.0177925	-0.181395	0.238634	-0.261311	0.086648	-0.157435	0.307433	-0.197745	0.198206	0.0308668	0.842341	0.0214235	0.890215	0.051646	0.742227	-0.139958	0.364873	-0.101339	0.512762	0.0767206	0.642492	-0.242565	0.112633	0.0336857	0.82815	-0.063284	0.683198	-0.161522	0.294883	-0.248203	0.104263	0.161663	0.294456	-0.207188	0.177189	-0.10895	0.481441	-0.0651163	0.674526	-0.251586	0.0994747	-0.0923185	0.551163	-0.108668
Haemophilus_sp_HMSC71H05	-0.2	0.704	-0.0857143	0.871743	-0.2	0.704	0.428571	0.396501	-0.0285714	0.957155	-0.257143	0.622787	-0.428571	0.396501	-0.6	0.208	0.2	0.704	-0.542857	0.265703	-0.0857143	0.871743	0.142857	0.787172	-0.1	0.872889	-0.885714	0.0188455	-0.257143	0.622787	0.542857	0.265703	0.714286	0.110787	-0.371429	0.468478	0.0857143	0.871743	-0.2	0.704	-0.0857143	0.871743	-0.2	0.704	-0.428571	0.396501	0.771429	0.0723965	-0.257143
[truncated: 95 more columns]

## Sheet: D) Clinical - Saliva
	Weight		Body mass index		heartRate		bp_systolic		bp_diastolic		Waist Circumference		Hip Circumference		Trunk - Fat Mass		Trunk - Fat Free Mass		Trunk - Total Body Water		Left Arm - Fat Mass		Left Arm - Fat Free Mass		Left Arm - Total Body Water		Right Arm - Fat Mass		Right Arm - Fat Free Mass		Right Arm - Total Body Water		Left Leg - Fat Mass		Left Leg - Fat Free Mass		Left Leg - Total Body Water		Right Leg - Fat Mass		Right Leg - Fat Free Mass		Right Leg - Total Body Water		Sodium		Potassium		Creatinine
	Correlation	P-Value	Correlation	P-Value	Correlation	P-Value	Correlation	P-Value	Correlation	P-Value	Correlation	P-Value	Correlation	P-Value	Correlation	P-Value	Correlation	P-Value	Correlation	P-Value	Correlation	P-Value	Correlation	P-Value	Correlation	P-Value	Correlation	P-Value	Correlation	P-Value	Correlation	P-Value	Correlation	P-Value	Correlation	P-Value	Correlation	P-Value	Correlation	P-Value	Correlation	P-Value	Correlation	P-Value	Correlation	P-Value	Correlation	P-Value	Correlation
Actinomyces_graevenitzii	0.0681319	0.816984	-0.0638768	0.828254	0.143489	0.624575	-0.518155	0.0576835	-0.42527	0.129542	-0.270627	0.349368	-0.278148	0.335603	0.145375	0.619981	0.165017	0.572919	0.220022	0.449752	-0.0618794	0.833555	0.16019	0.584346	0.220022	0.449752	-0.16928	0.562902	0.178391	0.541747	0.220022	0.449752	0.0837006	0.776043	0.0374864	0.89876	0.220022	0.449752	0.103869	0.723814	0.0330033	0.910821	0.220022	0.449752	-0.0619855	0.833273	-0.322918	0.260122	0.275028
Actinomyces_odontolyticus	-0.320091	0.264556	0.574258	0.031739	-0.0132159	0.964235	-0.5487	0.0421648	-0.235339	0.417978	-0.322657	0.260529	0.0154185	0.958278	0.305495	0.28817	-0.528053	0.0522655	-0.608791	0.0208566	0.327441	0.25312	-0.318591	0.266928	-0.608791	0.0208566	0.313159	0.275621	-0.358017	0.208805	-0.608791	0.0208566	0.64609	0.01255	-0.583702	0.0284191	-0.608791	0.0208566	0.682069	0.00720661	-0.656389	0.0107833	-0.608791	0.0208566	-0.464996	0.093864	0.0760748	0.796036	-0.226623
Actinomyces_oris	-0.666886	0.218894	-0.153897	0.804829	-0.9	0.0373861	0.67082	0.21517	0.707107	0.18169	-0.4	0.504632	-0.205196	0.740582	0.3	0.623838	-0.7	0.18812	-0.7	0.18812	0.527046	0.361455	-0.7	0.18812	-0.7	0.18812	0.527046	0.361455	-0.7	0.18812	-0.7	0.18812	0.153897	0.804829	-0.7	0.18812	-0.7	0.18812	0.2	0.74706	-0.666886	0.218894	-0.7	0.18812	-0.564288	0.321723	0.6	0.284757	-0.359092
Actinomyces_sp_HMSC035G02	0.334348	0.345036	-0.455929	0.185397	0.0424242	0.907364	-0.265908	0.457739	-0.113961	0.753924	0.333333	0.346594	-0.0243162	0.94684	-0.127273	0.726057	0.595747	0.0691558	0.684848	0.0288828	-0.0853674	0.814614	0.36893	0.29413	0.684848	0.0288828	-0.209913	0.56052	0.627767	0.0519841	0.684848	0.0288828	-0.256102	0.475097	0.530498	0.114672	0.684848	0.0288828	-0.345455	0.328227	0.57751	0.0804126	0.684848	0.0288828	0.623564	0.054056	0.171792	0.6351	0.370822
Actinomyces_sp_ICM47	-0.0530349	0.776908	0.0661958	0.723485	0.155138	0.404653	-0.0815524	0.66274	0.0385758	0.836766	-0.323735	0.0756334	-0.15941	0.391676	-0.0609117	0.744797	-0.00947963	0.959634	-0.0244001	0.896337	-0.102046	0.584895	0.047876	0.79814	-0.0244001	0.896337	-0.079466	0.670881	-0.00222719	0.990513	-0.0244001	0.896337	-0.00606001	0.974189	-0.0501113	0.788922	-0.0244001	0.896337	0.0824328	0.659317	-0.0857633	0.646425	-0.0244001	0.896337	-0.151392	0.416232	-0.163206	0.38035	0.00141172
Rothia_aeria	0.75	0.0199421	0.733333	0.0245542	0.301258	0.430823	-0.329622	0.386365	0	1	0.635989	0.0655948	0.638678	0.0641062	0.7	0.0357696	0.433333	0.243952	0.610884	0.0805418	0.722715	0.0278302	0.309626	0.417478	0.610884	0.0805418	0.672293	0.0472749	0.491596	0.178927	0.610884	0.0805418	0.661094	0.0525229	0.594147	0.0915834	0.610884	0.0805418	0.635989	0.0655948	0.619252	0.0753465	0.610884	0.0805418	0.231864	0.548303	0.351468	0.353666	0.336146
Rothia_dentocariosa	0.369312	0.109041	0.208427	0.377864	-0.204298	0.387597	-0.339252	0.143386	-0.194698	0.410755	0.171881	0.468696	0.342621	0.1392	0.330199	0.155067	0.284211	0.224585	0.39639	0.0835828	0.245462	0.296892	0.273728	0.242887	0.39639	0.0835828	0.254378	0.279122	0.223151	0.3443	0.39639	0.0835828	-0.0316146	0.894736	0.351392	0.128708	0.39639	0.0835828	-0.0647103	0.786358	0.34462	0.136758	0.39639	0.0835828	0.0544374	0.81969	-0.121624	0.609491	0.112157
Rothia_mucilaginosa	0.0837115	0.563281	-0.0612044	0.672857	-0.00269335	0.98519	0.0242257	0.867375	-0.0382677	0.791898	0.00961632	0.947155	0.0801655	0.579982	0.116124	0.42193	0.0428403	0.767688	0.0355865	0.806187	0.037557	0.79568	-0.0326947	0.821669	0.0355865	0.806187	0.0162368	0.910891	0.00163655	0.991	0.0355865	0.806187	-0.0510344	0.724861	0.0585706	0.686192	0.0355865	0.806187	-0.0292174	0.840373	0.0424285	0.76986	0.0355865	0.806187	-0.0829102	0.567036	0.164974	0.25225	0.111058
Porphyromonas_endodontalis	0.100552	0.700991	-0.282209	0.272446	0.145142	0.578339	0.0269285	0.918289	-0.396297	0.115303	0.198773	0.44438	-0.0835383	0.749909	0.0808824	0.757633	0.0416667	0.873844	0.0724372	0.782333	-0.167192	0.521275	0.0110565	0.966406	0.0724372	0.782333	-0.235307	0.363268	0.0516609	0.843899	0.0724372	0.782333	-0.246626	0.33995	0.0993256	0.704483	0.0724372	0.782333	-0.379374	0.133132	0.134887	0.605743	0.0724372	0.782333	0.531273	0.0281947	0.365251	0.149406	0.116708
Porphyromonas_gingivalis	-0.503311	0.0468747	0.399411	0.125358	-0.00442807	0.987015	0.24286	0.36477	0.469668	0.0664223	-0.197495	0.463456	-0.0546129	0.840792	-0.170588	0.52761	-0.637233	0.00792928	-0.68925	0.00314117	0.383091	0.143022	-0.674543	0.00415424	-0.68925	0.00314117	0.40977	0.114964	-0.71334	0.0019183	-0.68925	0.00314117	0.445101	0.0840538	-0.664213	0.00501127	-0.68925	0.00314117	0.409728	0.115005	-0.657837	0.00560717	-0.68925	0.00314117	-0.340394	0.197026	-0.510024	0.0435547	-0.360825
Porphyromonas_somerae	-0.413403	0.00113643	-0.456499	0.00027903	0.0776683	0.558749	-0.0479148	0.718568	0.0767079	0.563635	-0.256753	0.0496452	-0.396962	0.00185278	-0.413825	0.00112189	-0.0938715	0.479457	-0.0795242	0.549362	-0.440902	0.00047394	-0.120283	0.364173	-0.0795242	0.549362	-0.437146	0.000536412	-0.114312	0.388638	-0.0795242	0.549362	-0.446284	0.000395886	-0.0894698	0.500388	-0.0795242	0.549362	-0.444081	0.000426301	-0.0806935	0.543487	-0.0795242	0.549362	0.0373921	0.778582	0.00309854	0.981418	0.09975
Porphyromonas_sp_oral_taxon_278	-0.128035	0.636534	0.391753	0.133448	-0.4919	0.0529465	0.264779	0.321665	0.162698	0.547151	0.257732	0.335187	0.169617	0.529997	0.147059	0.586793	-0.503311	0.0468747	-0.451803	0.0789438	0.347639	0.187047	-0.471476	0.0652415	-0.451803	0.0789438	0.364061	0.165673	-0.432475	0.0943174	-0.451803	0.0789438	0.384673	0.14124	-0.376471	0.150648	-0.451803	0.0789438	0.403535	0.121145	-0.391464	0.13376	-0.451803	0.0789438	-0.166831	0.536874	-0.0548573	0.840089	-0.164949
Alloprevotella_rava	0.2	0.704	0.257143	0.622787	0.60876	0.19966	0.333947	0.5177	0.414039	0.41443	0.0857143	0.871743	0.144943	0.784108	0.666737	0.14809	0.0857143	0.871743	0.0857143	0.871743	0.333947	0.5177	-0.0579771	0.913132	0.0857143	0.871743	0.333947	0.5177	0.115954	0.826848	0.0857143	0.871743	0.257143	0.622787	0.142857	0.787172	0.0857143	0.871743	0.144943	0.784108	-0.0579771	0.913132	0.0857143	0.871743	0.845154	0.0341094	-0.169031	0.748868	-0.637748
Alloprevotella_tannerae	-0.0868753	0.532204	-0.279819	0.0404362	-0.059211	0.670616	-0.036981	0.790635	-0.0367581	0.791869	0.00587955	0.966343	-0.355405	0.00835717	-0.38044	0.00454258	0.207304	0.132552	0.108267	0.435818	-0.425219	0.00134965	0.237569	0.0836693	0.108267	0.435818	-0.442918	0.00079673	0.186499	0.176922	0.108267	0.435818	-0.396323	0.00300966	0.117465	0.397593	0.108267	0.435818	-0.373956	0.00534373	0.107534	0.43895	0.108267	0.435818	0.0541066	0.697585	-0.0102385	0.941425	0.0935164
Prevotella_copri	0.0564071	0.829746	0.0736197	0.778862	0.186733	0.472989	-0.247742	0.337699	-0.483575	0.0492267	-0.228502	0.377707	-0.0552827	0.833094	-0.148375	0.569811	0.36542	0.149204	0.304295	0.235032	-0.283606	0.269977	0.485454	0.0482234	0.304295	0.235032	-0.274009	0.287215	0.344619	0.175544	0.304295	0.235032	-0.188841	0.467914	0.0479412	0.855022	0.304295	0.235032	-0.133825	0.60861	0.046712	0.858704	0.304295	0.235032	0.0769534	0.769098	-0.047032	0.857745	0.507664
Prevotella_denticola	0.132353	0.625106	0.178072	0.509373	0.128224	0.636032	0.194288	0.470894	-0.196039	0.466825	0.259973	0.330853	0.358409	0.172837	0.310523	0.241778	-0.111765	0.680274	-0.0529412	0.84561	0.156807	0.561943	-0.121394	0.654261	-0.0529412	0.84561	0.173858	0.519606	-0.0383482	0.887869	-0.0529412	0.84561	0.197495	0.463456	-0.0103093	0.969773	-0.0529412	0.84561	0.205167	0.445903	-0.00441827	0.987043	-0.0529412	0.84561	0.21442	0.42519	0.347977	0.18659	0.193073
Prevotella_histicola	-0.00147856	0.993927	0.279832	0.141504	-0.23249	0.224884	-0.436994	0.0177717	-0.399211	0.0319242	0.115509	0.550723	-0.225526	0.239474	0.16075	0.404832	-0.133777	0.489037	-0.122675	0.526101	0.251004	0.189054	-0.0855171	0.659158	-0.122675	0.526101	0.225649	0.239211	-0.0674912	0.727945	-0.122675	0.526101	0.282612	0.137427	-0.0794769	0.681939	-0.122675	0.526101	0.22983	0.230386	-0.0648903	0.738058	-0.122675	0.526101	-0.180571	0.348569	-0.342494	0.0689561	-0.125462
Prevotella_intermedia	-0.239714	0.389506	-0.426143	0.113221	-0.317206	0.249314	-0.240264	0.388386	-0.154647	0.582104	-0.118068	0.67516	-0.422183	0.116974	-0.617857	0.0141039	-0.023235	0.934494	-0.128802	0.647324	-0.376347	0.166787	-0.0125449	0.964608	-0.128802	0.647324	-0.362214	0.184596	-0.0179374	0.949409	-0.128802	0.647324	-0.36136	0.185709	-0.0574515	0.838845	-0.128802	0.647324	-0.330653	0.22869	-0.0375335	0.894351	-0.128802	0.647324	-0.0479056	0.865374	-0.139379	0.620309	-0.337802
Prevotella_jejuni	0.312375	0.063621	0.397089	0.0164858	-0.0483529	0.779445	-0.211739	0.215081	-0.125015	0.467549	0.423626	0.0100367	0.380844	0.0219323	0.195144	0.254058	0.220763	0.195712	0.196538	0.250615	0.111815	0.516176	0.291135	0.084942	0.196538	0.250615	0.132455	0.441248	0.310484	0.0653282	0.196538	0.250615	0.115419	0.502653	0.309407	0.0663164	0.196538	0.250615	0.130774	0.44712	0.323928	0.0539425	0.196538	0.250615	-0.144236	0.401316	-0.0539419	0.754693	0.0959434
Prevotella_melaninogenica	0.0171149	0.894087	0.217513	0.0868126	-0.188561	0.138875	0.0882205	0.491737	0.128807	0.314368	0.142399	0.265576	0.117903	0.357414	0.120632	0.346315	-0.116849	0.361758	-0.10581	0.409176	0.142196	0.266265	-0.0326036	0.799752	-0.10581	0.409176	0.152	0.23435	-0.0917096	0.474699	-0.10581	0.409176	0.175701	0.16839	-0.0754472	0.55674	-0.10581	0.409176	0.180523	0.156826	-0.0652675	0.611304	-0.10581	0.409176	0.0262987	0.837889	-0.291318	0.0205335	-0.171509
Prevotella_nigrescens	0.00347902	0.987128	0.116598	0.587424	-0.0501529	0.815973	0.159438	0.456777	0.0722315	0.737317	0.211237	0.321762	0.157035	0.463677	-0.00869944	0.967819	-0.0326158	0.879744	-0.0757016	0.725163	0.190569	0.372409	-0.0506555	0.81416	-0.0757016	0.725163	0.177357	0.407055	-0.0457817	0.831778	-0.0757016	0.725163	0.193254	0.365584	-0.0926893	0.666634	-0.0757016	0.725163	0.247877	0.242865	-0.160279	0.454374	-0.0757016	0.725163	0.217091	0.308218	-0.502983	0.0122362	-0.488464
Prevotella_oris	0.2	0.74706	-0.6	0.284757	0.564288	0.321723	0	1	-0.57735	0.308068	0.6	0.284757	-0.666886	0.218894	-0.564288	0.321723	0.7	0.18812	0.7	0.18812	-0.153897	0.804829	0.615587	0.268998	0.7	0.18812	-0.153897	0.804829	0.666886	0.218894	0.7	0.18812	-0.46169	0.433766	0.7	0.18812	0.7	0.18812	-0.153897	0.804829	0.615587	0.268998	0.7	0.18812	0.102598	0.869598	0.205196	0.740582	-0.102598
Prevotella_oulorum	-0.283333	0.46003	0.3	0.432845	0.24268	0.529241	-0.463253	0.209169	-0.182574	0.63824	0.0167365	0.965913	-0.126055	0.746579	-0.15	0.700094	-0.2	0.605901	-0.133333	0.732368	-0.0170251	0.965325	-0.2	0.605901	-0.133333	0.732368	0	1	-0.101274	0.795442	-0.133333	0.732368	-0.0669462	0.864127	-0.200839	0.604359	-0.133333	0.732368	0.0502096	0.897928	-0.200839	0.604359	-0.133333	0.732368	-0.104925	0.788201	-0.0522233	0.893853	-0.209207
Prevotella_pallens	0.186134	0.210319	0.162806	0.274217	0.00793744	0.95777	0.0492496	0.742348	0.0380684	0.799458	0.137939	0.355159	0.238413	0.106564	0.213893	0.148835	-0.00398994	0.978765	0.0585752	0.695728	0.199827	0.178081	0.019092	0.898644	0.0585752	0.695728	0.200787	0.175963	0.0276104	0.853837	0.0585752	0.695728	0.3118	0.0328804	0.0264452	0.859942	0.0585752	0.695728	0.309304	0.0343817	0.0129618	0.931091	0.0585752	0.695728	0.0147754	0.921477	-0.248498	0.0921283	-0.134841
Prevotella_salivae	0.201571	0.260638	0.0642141	0.722571	-0.0691736	0.702084	-0.0652439	0.718301	-0.11467	0.525149	0.0670131	0.710984	-0.0486499	0.788041	0.135976	0.450538	0.235687	0.186699	0.126692	0.482325	0.129933	0.471101	0.29131	0.100007	0.126692	0.482325	0.0815598	0.651836	0.26898	0.130115	0.126692	0.482325	0.106725	0.554427	0.221646	0.215104	0.126692	0.482325	0.181712	0.311507	0.171214	0.340751	0.126692	0.482325	0.119296	0.508454	0.0319446	0.859919	-0.0976589
Prevotella_shahii	-0.00440044	0.988088	0.0528053	0.857716	-0.0110011	0.970226	-0.393863	0.163499	-0.57319	0.0321317	0.0507169	0.863294	0.181218	0.535253	0.147577	0.614631	-0.274725	0.34183	-0.277228	0.337271	0.163357	0.576837	-0.407089	0.148559	-0.277228	0.337271	0.163151	0.577324	-0.46211	0.0961945	-0.277228	0.337271	0.0837006	0.776043	-0.273128	0.344756	-0.277228	0.337271	0.0551271	0.851522	-0.154185	0.598689	-0.277228	0.337271	0.0514624	0.861303	0.227811	0.43345	-0.349835
Prevotella_sp_oral_taxon_306	-0.0909091	0.778725	-0.545455	0.0666119	-0.304729	0.335508	-0.204837	0.523067	-0.47387	0.119642	-0.426573	0.1667	-0.323379	0.305213	-0.0246049	0.939498	-0.034965	0.914093	-0.237762	0.456801	0.014263	0.964909	-0.246037	0.440802	-0.237762	0.456801	-0.134399	0.67709	-0.335791	0.285929	-0.237762	0.456801	-0.25219	0.429083	-0.262697	0.409428	-0.237762	0.456801	-0.308774	0.328804	-0.168422	0.600805	-0.237762	0.456801	0.0758523	0.814757	-0.25363	0.426363	0.231174
Tannerella_sp_oral_taxon_HOT_286	0.0268456	0.91579	0.125968	0.618441	-0.131266	0.603628	-0.287476	0.247386	-0.217604	0.385722	-0.0838513	0.7408	0.0982931	0.697997	0.236326	0.345101	-0.103252	0.683489	0.0320083	0.899667	0.170572	0.498591	-0.0757667	0.76509	0.0320083	0.899667	0.160255	0.525284	-0.0612041	0.809361	0.0320083	0.899667	0.171843	0.495347	-0.0951398	0.707274	0.0320083	0.899667	0.155992	0.536505	-0.0899692	0.722571	0.0320083	0.899667	-0.268234	0.281838	-0.0858275	0.734897	-0.123189
Capnocytophaga_leadbetteri	-0.466667	0.173939	-0.774405	0.00854318	-0.249241	0.48741	-0.416649	0.231001	-0.422116	0.224307	-0.563636	0.089724	-0.522799	0.121027	-0.612121	0.0599721	0.0909091	0.802772	0.115502	0.750683	-0.601826	0.065646	0.151976	0.675124	0.115502	0.750683	-0.582866	0.0769923	0.134149	0.711774	0.115502	0.750683	-0.518302	0.124838	0.19453	0.590207	0.115502	0.750683	-0.486324	0.15408	0.0851068	0.815172	0.115502	0.750683	0.136713	0.706468	0.323177	0.362375	0.601826
Gemella_haemolysans	-0.450469	0.310429	0.486506	0.268249	-0.342356	0.452251	-0.144338	0.757509	0	1	-0.49099	0.263194	-0.214286	0.644512	-0.571429	0.180202	-0.428571	0.337368	-0.414431	0.355269	0.581914	0.170495	-0.428571	0.337368	-0.414431	0.355269	0.692345	0.0847243	-0.464286	0.293934	-0.414431	0.355269	0.509175	0.243146	-0.392857	0.383317	-0.414431	0.355269	0.486506	0.268249	-0.392857	0.383317	-0.414431	0.355269	-0.360375	0.427149	-0.545545	0.205282	-0.642857
Gemella_sanguinis	-0.133333	0.732368	-0.142862	0.713868	0.4	0.286105	0	1	-0.10351	0.791005	0.0256495	0.947776	-0.416667	0.264586	-0.333333	0.380713	0.166667	0.668231	0.133333	0.732368	-0.476992	0.194179	0.285724	0.456086	0.133333	0.732368	-0.451887	0.222039	0.267785	0.48603	0.133333	0.732368	-0.376572	0.317823	0.266667	0.487922	0.133333	0.732368	-0.35	0.35582	0.133333	0.732368	0.133333	0.732368	0.70046	0.0355957	0.118153	0.762083	-0.0333333
Streptococcus_infantis	0.216361	0.250817	0.376628	0.0402226	-0.111087	0.558947	0.265724	0.155827	-0.00144382	0.993958	0.41733	0.0217612	0.371946	0.0429769	0.334075	0.0711852	-0.00534045	0.977656	0.071214	0.708437	0.345722	0.0613024	0.081	0.670469	0.071214	0.708437	0.355287	0.0540185	0.0903214	0.635028	0.071214	0.708437	0.365055	0.047302	0.127811	0.500901	0.071214	0.708437	0.352457	0.0560987	0.118891	0.531479	0.071214	0.708437	0.0352546	0.853269	-0.156922	0.407599	-0.341827
Streptococcus_mitis	-0.167264	0.283683	0.051131	0.744711	0.0616725	0.694415	0.0881776	0.573927	0.309909	0.0431327	-0.106199	0.497903	0.0374788	0.81141	-0.019034	0.903575	-0.264643	0.0863513	-0.255258	0.0985324	0.104917	0.503135	-0.31546	0.0393413	-0.255258	0.0985324	0.122553	0.433679	-0.319126	0.0369903	-0.255258	0.0985324	0.138291	0.376496	-0.259963	0.0922701	-0.255258	0.0985324	0.130678	0.403575	-0.26373	0.0874811	-0.255258	0.0985324	-0.0692815	0.658885	0.0717413	0.647551	-0.163261
Streptococcus_oralis	-0.129299	0.67376	-0.0192572	0.950211	0.297934	0.322823	-0.0135333	0.965	0.29277	0.331681	-0.261709	0.387738	0.0858755	0.780287	-0.186813	0.541124	-0.0494505	0.872544	-0.228651	0.452421	0.0853998	0.781478	-0.24446	0.420863	-0.228651	0.452421	0.138509	0.651797	-0.209367	0.492403	-0.228651	0.452421	0.0467676	0.879413	-0.164835	0.590479	-0.228651	0.452421	0.162311	0.596258	-0.156809	0.608932	-0.228651	0.452421	-0.508072	0.07628	-0.401153	0.174294	-0.173315
Streptococcus_parasanguinis	-0.333333	0.419753	0.309524	0.455645	0.754505	0.0305128	-0.845154	0.00823735	-0.57735	0.133975	-0.38557	0.345511	0.179644	0.670344	0.275454	0.509054	-0.814386	0.0138443	-0.619048	0.101733	0.642857	0.0855589	-0.797922	0.0176298	-0.619048	0.101733	0.658694	0.0756897	-0.724267	0.0421685	-0.619048	0.101733	0.586837	0.126199	-0.538932	0.168118	-0.619048	0.101733	0.595238	0.11953	-0.619048	0.101733	-0.619048	0.101733	-0.638337	0.0885054	0.196411	0.64109	-0.761905
Faecalibacterium_prausnitzii	0.6	0.284757	0.359092	0.552815	0.1	0.872889	0.307794	0.614384	0.223607	0.717686	0.666886	0.218894	0.6	0.284757	0.5	0.391002	0.7	0.18812	0.6	0.284757	0.6	0.284757	0.153897	0.804829	0.6	0.284757	0.6	0.284757	0.666886	0.218894	0.6	0.284757	-0.2	0.74706	0.820783	0.088587	0.6	0.284757	-0.359092	0.552815	0.666886	0.218894	0.6	0.284757	-0.205196	0.740582	0.102598	0.869598	0.1
Megasphaera_micronuciformis	-0.026862	0.894195	0.301374	0.126598	0.0709155	0.725217	0.276623	0.162477	0.211464	0.289675	-0.052656	0.794214	-0.0137784	0.945619	0.0867573	0.666988	-0.197863	0.322516	-0.15906	0.428096	0.144085	0.473365	-0.0888113	0.659566	-0.15906	0.428096	0.180007	0.368944	-0.124215	0.537037	-0.15906	0.428096	0.183596	0.359313	-0.153752	0.443863	-0.15906	0.428096	0.207741	0.298445	-0.187567	0.348831	-0.15906	0.428096	-0.206592	0.301186	-0.201493	0.313536	-0.364442
Veillonella_atypica	0.182341	0.247777	0.160655	0.309456	0.0616273	0.698233	-0.179306	0.25587	0.00164055	0.991773	0.0624062	0.694603	0.136839	0.387517	0.0967206	0.542302	0.157481	0.319238	0.0994368	0.530966	-0.0352689	0.824516	0.247266	0.114397	0.0994368	0.530966	-0.0195346	0.902273	0.212134	0.177432	0.0994368	0.530966	0.0604955	0.70352	0.167099	0.29019	0.0994368	0.530966	0.0789133	0.619359	0.147625	0.350833	0.0994368	0.530966	-0.0737238	0.642649	0.0686038	0.665963	0.130609
Veillonella_dispar	0.149912	0.405017	0.0200619	0.911764	0.0544299	0.763535	-0.0569847	0.752772	0.0101711	0.955201	-0.090818	0.615221	-0.0437591	0.808935	0.0167196	0.92642	0.0789034	0.662496	0.00668449	0.970549	-0.0795375	0.659945	0.137302	0.446093	0.00668449	0.970549	-0.0449507	0.803832	0.0667125	0.712226	0.00668449	0.970549	0.041144	0.820162	0.0651101	0.718855	0.00668449	0.970549	0.0521739	0.773074	0.0649428	0.719549	0.00668449	0.970549	0.186252	0.299364	0.107447	0.551734	-0.123892
Veillonella_infantium	0.678571	0.0937503	0.714286	0.0713436	0.612637	0.143589	0.436436	0.327582	0.119523	0.798538	0.107143	0.819151	0.642857	0.119392	0.714286	0.0713436	0.535714	0.215217	0.642857	0.119392	0.486506	0.268249	0.535714	0.215217	0.642857	0.119392	0.535714	0.215217	0.594619	0.15909	0.642857	0.119392	0.214286	0.644512	0.571429	0.180202	0.642857	0.119392	0.178571	0.701658	0.594619	0.15909	0.642857	0.119392	-0.501486	0.251534	0.381881	0.397917	0.392857
Veillonella_parvula	0.0836084	0.776284	0.708616	0.00455527	0.200441	0.492031	0.0552975	0.851068	0.265245	0.359408	0.246697	0.395185	0.490649	0.0748509	0.59846	0.0237592	-0.446154	0.109807	-0.440044	0.115352	0.630654	0.0156029	-0.519923	0.0566875	-0.440044	0.115352	0.640823	0.0135349	-0.456452	0.100879	-0.440044	0.115352	0.581499	0.0291691	-0.418042	0.136894	-0.440044	0.115352	0.552256	0.0405819	-0.411441	0.143848	-0.440044	0.115352	-0.45456	0.102481	-0.466172	0.0929256	-0.709253
Veillonella_tobetsuensis	-0.0833333	0.831214	-0.0753145	0.847294	-0.588256	0.0956791	0.538594	0.134631	-0.136931	0.725369	-0.2	0.605901	-0.0420183	0.914527	-0.1	0.797972	-0.116667	0.765008	-0.05	0.898353	-0.0590765	0.88	-0.195789	0.613664	-0.05	0.898353	-0.0169516	0.965475	-0.176477	0.649685	-0.05	0.898353	-0.158997	0.68284	0.0166667	0.966055	-0.05	0.898353	-0.0833333	0.831214	0.0418414	0.914886	-0.05	0.898353	0.196646	0.612082	-0.0421975	0.914163	-0.266667
Fusobacterium_periodonticum	-0.409862	0.0198228	-0.230374	0.204623	0.12873	0.482575	0.0584172	0.750803	-0.10196	0.578706	-0.295739	0.100302	-0.252375	0.163461	-0.285688	0.112958	-0.31494	0.0791431	-0.217415	0.231963	-0.322014	0.0722834	-0.301001	0.0941208	-0.217415	0.231963	-0.320778	0.0734471	-0.31759	0.0765172	-0.217415	0.231963	-0.226543	0.212463	-0.327616	0.0671854	-0.217415	0.231963	-0.220327	0.225617	-0.314139	0.0799509	-0.217415	0.231963	0.156714	0.391693	0.326769	0.0679382	0.15609
Lautropia_mirabilis	0.0817391	0.70417	0.294412	0.162564	0.124973	0.560671	-0.039774	0.853604	-0.292185	0.165916	-0.146566	0.494356	0.174407	0.415028	0.154783	0.470192	-0.0634783	0.768242	-0.107438	0.617294	0.117931	0.583129	-0.0822232	0.702495	-0.107438	0.617294	0.160214	0.45456	0.00393448	0.985443	-0.107438	0.617294	0.346539	0.0971312	-0.0709622	0.741778	-0.107438	0.617294	0.363795	0.0805452	-0.116315	0.588337	-0.107438	0.617294	-0.0283294	0.895457	0.167908	0.432888	-0.06526
Neisseria_elongata	-0.369697	0.29305	-0.297874	0.403204	-0.187879	0.603218	-0.275241	0.441487	-0.265908	0.457739	-0.249241	0.48741	-0.224925	0.532122	-0.2	0.579584	-0.430303	0.214492	-0.418182	0.229113	-0.221565	0.538428	-0.559273	0.0927888	-0.418182	0.229113	-0.318056	0.370465	-0.458735	0.182361	-0.418182	0.229113	-0.2	0.579584	-0.462008	0.178857	-0.418182	0.229113	-0.334348	0.345036	-0.418182	0.229113	-0.418182	0.229113	0.250122	0.485822	0.750858	0.0123214	-0.0909091
Neisseria_flavescens	-0.186715	0.149634	-0.479163	9.35485e-05	0.0557654	0.669479	-0.0924557	0.478521	-0.139457	0.283762	-0.261224	0.0420044	-0.265346	0.0387573	-0.188033	0.146729	0.0774265	0.553113	0.064418	0.621853	-0.31752	0.012649	-0.0127009	0.922608	0.064418	0.621853	-0.341638	0.00704568	0.031154	0.811614	0.064418	0.621853	-0.409609	0.00104518	0.0684091	0.600381	0.064418	0.621853	-0.412605	0.000951693	0.0708674	0.587319	0.064418	0.621853	0.339689	0.00739934	0.351893	0.00541807	0.267836
Neisseria_mucosa	-0.197802	0.517131	-0.28022	0.353764	0.248623	0.412742	-0.0870887	0.777253	-0.0370625	0.90432	-0.032967	0.914856	-0.124658	0.684917	-0.165979	0.587867	-0.0549451	0.858504	-0.0550966	0.858118	-0.132415	0.666301	-0.133342	0.664088	-0.0550966	0.858118	-0.10207	0.740037	-0.130017	0.672038	-0.0550966	0.858118	-0.165062	0.589961	-0.0247935	0.935921	-0.0550966	0.858118	-0.173554	0.570687	-0.0082531	0.978652	-0.0550966	0.858118	0.0378547	0.902284	-0.0275864	0.928718	0.0824176
Neisseria_sicca	-0.00112962	0.996019	-0.206838	0.355711	0.143706	0.52346	-0.0770091	0.733385	-0.0109339	0.961484	-0.0690242	0.7602	-0.0454165	0.84094	-0.134012	0.552129	0.0762497	0.735923	0.0350184	0.87705	-0.21086	0.346224	0.0949154	0.674371	0.0350184	0.87705	-0.232823	0.297083	0.0994053	0.659844	0.0350184	0.87705	-0.127864	0.57067	-0.0107405	0.962164	0.0350184	0.87705	-0.0101781	0.964144	-0.0542526	0.810493	0.0350184	0.87705	0.10486	0.642353	0.0502168	0.82437	0.271751
Neisseria_sp_oral_taxon_014	-0.248485	0.488776	-0.139394	0.700932	-0.170735	0.637216	0.674699	0.0323387	0.870388	0.00105283	0.0853674	0.814614	0.0432173	0.905639	-0.321212	0.365468	-0.284848	0.425038	-0.475619	0.164716	-0.0672811	0.853487	-0.0125466	0.972559	-0.475619	0.164716	0.134562	0.710917	-0.472428	0.167969	-0.475619	0.164716	-0.115856	0.74994	-0.475619	0.164716	-0.475619	0.164716	-0.158055	0.662762	-0.423345	0.222818	-0.475619	0.164716	-0.478328	0.161984	-0.285716	0.423568	-0.0182372
Neisseria_subflava	0.204396	0.483346	0.151983	0.603985	0.574891	0.0315077	0.425247	0.129565	0.243265	0.402003	0.0684333	0.816187	0.321942	0.261647	0.280667	0.331061	0.0813187	0.782275	0.0505495	0.863742	0.152489	0.602767	0.141125	0.630352	0.0505495	0.863742	0.205757	0.480374	0.141439	0.629585	0.0505495	0.863742	0.259626	0.370053	0.0418042	0.887164	0.0505495	0.863742	0.328922	0.250852	0.0286979	0.922421	0.0505495	0.863742	0.0268456	0.927415	-0.258855	0.371527	0.242024
Campylobacter_concisus	-0.0901099	0.759339	-0.10793	0.713424	0.0440044	0.881262	0.202603	0.487275	0.0358057	0.90328	-0.468807	0.0908467	0.177192	0.54451	0.0286029	0.922677	-0.49011	0.0752201	-0.151648	0.604791	0.0551882	0.851359	-0.504999	0.0654972	-0.151648	0.604791	0.0573957	0.845478	-0.457293	0.100174	-0.151648	0.604791	0.172378	0.555669	-0.486667	0.0776066	-0.151648	0.604791	0.222713	0.444085	-0.513286	0.0604928	-0.151648	0.604791	-0.14854	0.612298	-0.149742	0.609392	0.11674
Aggregatibacter_segnis	0.115954	0.826848	-0.142857	0.787172	-0.2	0.704	-0.338062	0.512225	-0.621059	0.188187	0.542857	0.265703	0.173931	0.741734	0.542857	0.265703	-0.142857	0.787172	-0.142857	0.787172	0.0285714	0.957155	-0.142857	0.787172	-0.142857	0.787172	0.0285714	0.957155	-0.142857	0.787172	-0.142857	0.787172	0.0285714	0.957155	0.0857143	0.871743	-0.142857	0.787172	0.0869657	0.86988	0.0857143	0.871743	-0.142857	0.787172	0.151794	0.774058	0.257143	0.622787	0.6
Haemophilus_parainfluenzae	-0.168198	0.269398	-0.177636	0.24305	0.207296	0.171829	-0.212231	0.161625	-0.161587	0.288942	-0.280945	0.06156	-0.285111	0.0576466	-0.199684	0.188471	0.0374226	0.807185	0.0149568	0.922317	-0.241194	0.110463	-0.00594316	0.969093	0.0149568	0.922317	-0.242109	0.109077	0.00132031	0.993132	0.0149568	0.922317	-0.288069	0.0549912	0.0853574	0.577185	0.0149568	0.922317	-0.270695	0.0720945	0.0822677	0.591095	0.0149568	0.922317	-0.257238	0.0880293	0.10709	0.483812	0.204442
Haemophilus_sp_HMSC71H05	0.371429	0.468478	0.115954	0.826848	0.142857	0.787172	-0.637748	0.173071	-0.92582	0.00804989	0.828571	0.0415627	0.2	0.704	-0.260897	0.617534	0.714286	0.110787	0.542857	0.265703	-0.869657	0.0243769	0.765037	0.0763256	0.542857	0.265703	-0.840668	0.0360576	0.782691	0.0657038	0.542857	0.265703	-0.869657	0.0243769	0.485714	0.328723	0.542857	0.265703	-0.869657	0.0243769	0.550782	0.257369	0.542857	0.265703	-0.308607	0.551786	0.617914	0.191094	0.6
[truncated: 33 more columns]
